# Supplementary material for: Immune-deficient bacteria serve as gateways to genetic exchange and microbial evolution
Source: Nat Commun. 2026 Apr 1;17:4737. doi: 10.1038/s41467-026-71467-z (PMC13216270; doi:10.1038/s41467-026-71467-z)
Supplement: Supplementary file 4 — Source Data [file 41467_2026_71467_MOESM4_ESM.xlsx]

## Sheet: F1_FS1_FS2_FS3-HGT_rate
Strain	ST	CC	MGE_type	MGE	Rate
JP1891	ST9	CC1	Phages	80a	0.00E+00
JP1891	ST9	CC1	Phages	80a	0.00E+00
JP1891	ST9	CC1	Phages	80a	0.00E+00
JP1891	ST9	CC1	Phages	Phi11	0.00E+00
JP1891	ST9	CC1	Phages	Phi11	0.00E+00
JP1891	ST9	CC1	Phages	Phi11	0.00E+00
JP1891	ST9	CC1	Phages	SLT	0.00E+00
JP1891	ST9	CC1	Phages	SLT	0.00E+00
JP1891	ST9	CC1	Phages	SLT	0.00E+00
JP1891	ST9	CC1	PICIs	SaPIbov1	0.00E+00
JP1891	ST9	CC1	PICIs	SaPIbov1	0.00E+00
JP1891	ST9	CC1	PICIs	SaPIbov1	0.00E+00
JP1891	ST9	CC1	PICIs	SaPIbov5	0.00E+00
JP1891	ST9	CC1	PICIs	SaPIbov5	0.00E+00
JP1891	ST9	CC1	PICIs	SaPIbov5	0.00E+00
JP1891	ST9	CC1	PICIs	SaPIT1028	6.00E-06
JP1891	ST9	CC1	PICIs	SaPIT1028	2.00E-06
JP1891	ST9	CC1	PICIs	SaPIT1028	3.00E-06
JP1891	ST9	CC1	Chromosome:LT	LT(80a)	4.31E-05
JP1891	ST9	CC1	Chromosome:LT	LT(80a)	3.28E-05
JP1891	ST9	CC1	Chromosome:LT	LT(80a)	4.72E-05
JP1891	ST9	CC1	Chromosome:LT	LT(Phi11)	3.23E-04
JP1891	ST9	CC1	Chromosome:LT	LT(Phi11)	1.95E-04
JP1891	ST9	CC1	Chromosome:LT	LT(Phi11)	1.49E-04
JP1891	ST9	CC1	Chromosome:LT	LT(SB1)	1.50E-05
JP1891	ST9	CC1	Chromosome:LT	LT(SB1)	1.30E-05
JP1891	ST9	CC1	Chromosome:LT	LT(SB1)	1.71E-05
JP1891	ST9	CC1	Chromosome:GT	GT(80a)	7.69231E-08
JP1891	ST9	CC1	Chromosome:GT	GT(80a)	1.23077E-07
JP1891	ST9	CC1	Chromosome:GT	GT(80a)	4.61538E-08
JP1891	ST9	CC1	Chromosome:GT	GT(Phi11)	9.23077E-08
JP1891	ST9	CC1	Chromosome:GT	GT(Phi11)	6.15385E-08
JP1891	ST9	CC1	Chromosome:GT	GT(Phi11)	4.61538E-08
JP1891	ST9	CC1	Chromosome:GT	GT(SB1)	1.07692E-07
JP1891	ST9	CC1	Chromosome:GT	GT(SB1)	3.07692E-08
JP1891	ST9	CC1	Chromosome:GT	GT(SB1)	6.15385E-08
JP1891	ST9	CC1	Plasmids:Transduction	pI258	0.00E+00
JP1891	ST9	CC1	Plasmids:Transduction	pI258	0.00E+00
JP1891	ST9	CC1	Plasmids:Transduction	pI258	0.00E+00
JP1891	ST9	CC1	Plasmids:Transduction	pUR3912	3.08E-08
JP1891	ST9	CC1	Plasmids:Transduction	pUR3912	1.54E-08
JP1891	ST9	CC1	Plasmids:Transduction	pUR3912	3.08E-08
JP1891	ST9	CC1	Plasmids:Transduction	pC221_tra	0.00E+00
JP1891	ST9	CC1	Plasmids:Transduction	pC221_tra	0.00E+00
JP1891	ST9	CC1	Plasmids:Transduction	pC221_tra	0.00E+00
JP1891	ST9	CC1	Plasmids:Conjugation	pGO1	1.61E-06
JP1891	ST9	CC1	Plasmids:Conjugation	pGO1	2.79E-06
JP1891	ST9	CC1	Plasmids:Conjugation	pGO1	3.45E-05
JP1891	ST9	CC1	Plasmids:Conjugation	pC221_con	2.48E-06
JP1891	ST9	CC1	Plasmids:Conjugation	pC221_con	5.17E-06
JP1891	ST9	CC1	Plasmids:Conjugation	pC221_con	5.28E-05
JP9179	ST1	CC1	Phages	80a	5.03E-05
JP9179	ST1	CC1	Phages	80a	5.85E-05
JP9179	ST1	CC1	Phages	80a	6.41E-05
JP9179	ST1	CC1	Phages	Phi11	1.95E-03
JP9179	ST1	CC1	Phages	Phi11	1.06E-03
JP9179	ST1	CC1	Phages	Phi11	2.77E-04
JP9179	ST1	CC1	Phages	SLT	7.08E-04
JP9179	ST1	CC1	Phages	SLT	1.20E-04
JP9179	ST1	CC1	Phages	SLT	6.15E-04
JP9179	ST1	CC1	PICIs	SaPIbov1	2.72E-02
JP9179	ST1	CC1	PICIs	SaPIbov1	2.26E-02
JP9179	ST1	CC1	PICIs	SaPIbov1	3.73E-02
JP9179	ST1	CC1	PICIs	SaPIbov5	7.69E-03
JP9179	ST1	CC1	PICIs	SaPIbov5	3.64E-03
JP9179	ST1	CC1	PICIs	SaPIbov5	8.74E-04
JP9179	ST1	CC1	PICIs	SaPIT1028	3.08E-01
JP9179	ST1	CC1	PICIs	SaPIT1028	2.41E-01
JP9179	ST1	CC1	PICIs	SaPIT1028	1.24E-01
JP9179	ST1	CC1	Chromosome:LT	LT(80a)	2.62E-05
JP9179	ST1	CC1	Chromosome:LT	LT(80a)	2.56E-05
JP9179	ST1	CC1	Chromosome:LT	LT(80a)	2.97E-05
JP9179	ST1	CC1	Chromosome:LT	LT(Phi11)	2.05E-04
JP9179	ST1	CC1	Chromosome:LT	LT(Phi11)	2.05E-04
JP9179	ST1	CC1	Chromosome:LT	LT(Phi11)	1.18E-04
JP9179	ST1	CC1	Chromosome:LT	LT(SB1)	3.11E-06
JP9179	ST1	CC1	Chromosome:LT	LT(SB1)	3.78E-06
JP9179	ST1	CC1	Chromosome:LT	LT(SB1)	5.95E-06
JP9179	ST1	CC1	Chromosome:GT	GT(80a)	2.15E-07
JP9179	ST1	CC1	Chromosome:GT	GT(80a)	3.23E-07
JP9179	ST1	CC1	Chromosome:GT	GT(80a)	1.54E-07
JP9179	ST1	CC1	Chromosome:GT	GT(Phi11)	6.77E-07
JP9179	ST1	CC1	Chromosome:GT	GT(Phi11)	6.00E-07
JP9179	ST1	CC1	Chromosome:GT	GT(Phi11)	1.03E-06
JP9179	ST1	CC1	Chromosome:GT	GT(SB1)	1.53846E-08
JP9179	ST1	CC1	Chromosome:GT	GT(SB1)	7.69231E-08
JP9179	ST1	CC1	Chromosome:GT	GT(SB1)	4.61538E-08
JP9179	ST1	CC1	Plasmids:Transduction	pI258	4.00E-07
JP9179	ST1	CC1	Plasmids:Transduction	pI258	3.38E-07
JP9179	ST1	CC1	Plasmids:Transduction	pI258	8.31E-07
JP9179	ST1	CC1	Plasmids:Transduction	pUR3912	3.08E-08
JP9179	ST1	CC1	Plasmids:Transduction	pUR3912	1.85E-07
JP9179	ST1	CC1	Plasmids:Transduction	pUR3912	1.08E-07
JP9179	ST1	CC1	Plasmids:Transduction	pC221_tra	7.66E-06
JP9179	ST1	CC1	Plasmids:Transduction	pC221_tra	7.23E-06
JP9179	ST1	CC1	Plasmids:Transduction	pC221_tra	8.15E-06
JP9179	ST1	CC1	Plasmids:Conjugation	pGO1	2.45E-06
JP9179	ST1	CC1	Plasmids:Conjugation	pGO1	1.53E-05
JP9179	ST1	CC1	Plasmids:Conjugation	pGO1	1.30E-05
JP9179	ST1	CC1	Plasmids:Conjugation	pC221_con	1.16E-04
JP9179	ST1	CC1	Plasmids:Conjugation	pC221_con	1.22E-04
JP9179	ST1	CC1	Plasmids:Conjugation	pC221_con	1.30E-04
JP9181	ST1	CC1	Phages	80a	6.31E-05
JP9181	ST1	CC1	Phages	80a	5.90E-05
JP9181	ST1	CC1	Phages	80a	6.46E-05
JP9181	ST1	CC1	Phages	Phi11	1.74E-03
JP9181	ST1	CC1	Phages	Phi11	3.08E-03
JP9181	ST1	CC1	Phages	Phi11	2.21E-04
JP9181	ST1	CC1	Phages	SLT	8.31E-04
JP9181	ST1	CC1	Phages	SLT	1.26E-03
JP9181	ST1	CC1	Phages	SLT	2.15E-04
JP9181	ST1	CC1	PICIs	SaPIbov1	3.69E-02
JP9181	ST1	CC1	PICIs	SaPIbov1	3.18E-02
JP9181	ST1	CC1	PICIs	SaPIbov1	3.49E-02
JP9181	ST1	CC1	PICIs	SaPIbov5	2.87E-03
JP9181	ST1	CC1	PICIs	SaPIbov5	1.12E-03
JP9181	ST1	CC1	PICIs	SaPIbov5	8.35E-04
JP9181	ST1	CC1	PICIs	SaPIT1028	2.62E-01
JP9181	ST1	CC1	PICIs	SaPIT1028	3.45E-01
JP9181	ST1	CC1	PICIs	SaPIT1028	9.34E-02
JP9181	ST1	CC1	Chromosome:LT	LT(80a)	1.59E-05
JP9181	ST1	CC1	Chromosome:LT	LT(80a)	1.28E-05
JP9181	ST1	CC1	Chromosome:LT	LT(80a)	2.31E-05
JP9181	ST1	CC1	Chromosome:LT	LT(Phi11)	2.05E-05
JP9181	ST1	CC1	Chromosome:LT	LT(Phi11)	8.77E-05
JP9181	ST1	CC1	Chromosome:LT	LT(Phi11)	5.13E-05
JP9181	ST1	CC1	Chromosome:LT	LT(SB1)	2.62E-06
JP9181	ST1	CC1	Chromosome:LT	LT(SB1)	3.28E-06
JP9181	ST1	CC1	Chromosome:LT	LT(SB1)	5.82E-06
JP9181	ST1	CC1	Chromosome:GT	GT(80a)	7.54E-07
JP9181	ST1	CC1	Chromosome:GT	GT(80a)	8.00E-07
JP9181	ST1	CC1	Chromosome:GT	GT(80a)	1.32E-06
JP9181	ST1	CC1	Chromosome:GT	GT(Phi11)	6.77E-07
JP9181	ST1	CC1	Chromosome:GT	GT(Phi11)	5.54E-07
JP9181	ST1	CC1	Chromosome:GT	GT(Phi11)	1.25E-06
JP9181	ST1	CC1	Chromosome:GT	GT(SB1)	1.53846E-08
JP9181	ST1	CC1	Chromosome:GT	GT(SB1)	1.53846E-08
JP9181	ST1	CC1	Chromosome:GT	GT(SB1)	6.15385E-08
JP9181	ST1	CC1	Plasmids:Transduction	pI258	6.77E-07
JP9181	ST1	CC1	Plasmids:Transduction	pI258	6.46E-07
JP9181	ST1	CC1	Plasmids:Transduction	pI258	1.03E-06
JP9181	ST1	CC1	Plasmids:Transduction	pUR3912	1.54E-08
JP9181	ST1	CC1	Plasmids:Transduction	pUR3912	2.31E-07
JP9181	ST1	CC1	Plasmids:Transduction	pUR3912	4.62E-08
JP9181	ST1	CC1	Plasmids:Transduction	pC221_tra	4.62E-06
JP9181	ST1	CC1	Plasmids:Transduction	pC221_tra	5.54E-06
JP9181	ST1	CC1	Plasmids:Transduction	pC221_tra	5.38E-06
JP9181	ST1	CC1	Plasmids:Conjugation	pGO1	1.21E-05
JP9181	ST1	CC1	Plasmids:Conjugation	pGO1	1.53E-05
JP9181	ST1	CC1	Plasmids:Conjugation	pGO1	1.30E-05
JP9181	ST1	CC1	Plasmids:Conjugation	pC221_con	1.16E-04
JP9181	ST1	CC1	Plasmids:Conjugation	pC221_con	1.22E-04
JP9181	ST1	CC1	Plasmids:Conjugation	pC221_con	1.30E-04
JP9197	ST188	CC1	Phages	80a	0.00E+00
JP9197	ST188	CC1	Phages	80a	0.00E+00
JP9197	ST188	CC1	Phages	80a	0.00E+00
JP9197	ST188	CC1	Phages	Phi11	0.00E+00
JP9197	ST188	CC1	Phages	Phi11	0.00E+00
JP9197	ST188	CC1	Phages	Phi11	0.00E+00
JP9197	ST188	CC1	Phages	SLT	0.00E+00
JP9197	ST188	CC1	Phages	SLT	0.00E+00
JP9197	ST188	CC1	Phages	SLT	0.00E+00
JP9197	ST188	CC1	PICIs	SaPIbov1	0.00E+00
JP9197	ST188	CC1	PICIs	SaPIbov1	0.00E+00
JP9197	ST188	CC1	PICIs	SaPIbov1	0.00E+00
JP9197	ST188	CC1	PICIs	SaPIbov5	0.00E+00
JP9197	ST188	CC1	PICIs	SaPIbov5	0.00E+00
JP9197	ST188	CC1	PICIs	SaPIbov5	0.00E+00
JP9197	ST188	CC1	PICIs	SaPIT1028	0.00E+00
JP9197	ST188	CC1	PICIs	SaPIT1028	0.00E+00
JP9197	ST188	CC1	PICIs	SaPIT1028	0.00E+00
JP9197	ST188	CC1	Chromosome:LT	LT(80a)	5.64E-06
JP9197	ST188	CC1	Chromosome:LT	LT(80a)	3.59E-06
JP9197	ST188	CC1	Chromosome:LT	LT(80a)	2.05E-06
JP9197	ST188	CC1	Chromosome:LT	LT(Phi11)	1.59E-04
JP9197	ST188	CC1	Chromosome:LT	LT(Phi11)	3.03E-04
JP9197	ST188	CC1	Chromosome:LT	LT(Phi11)	4.10E-05
JP9197	ST188	CC1	Chromosome:LT	LT(SB1)	4.62E-08
JP9197	ST188	CC1	Chromosome:LT	LT(SB1)	7.69E-08
JP9197	ST188	CC1	Chromosome:LT	LT(SB1)	3.08E-08
JP9197	ST188	CC1	Chromosome:GT	GT(80a)	3.54E-07
JP9197	ST188	CC1	Chromosome:GT	GT(80a)	2.00E-07
JP9197	ST188	CC1	Chromosome:GT	GT(80a)	1.54E-07
JP9197	ST188	CC1	Chromosome:GT	GT(Phi11)	0.00E+00
JP9197	ST188	CC1	Chromosome:GT	GT(Phi11)	0.00E+00
JP9197	ST188	CC1	Chromosome:GT	GT(Phi11)	0.00E+00
JP9197	ST188	CC1	Chromosome:GT	GT(SB1)	3.07692E-08
JP9197	ST188	CC1	Chromosome:GT	GT(SB1)	6.15385E-08
JP9197	ST188	CC1	Chromosome:GT	GT(SB1)	1.53846E-08
JP9197	ST188	CC1	Plasmids:Transduction	pI258	2.62E-07
JP9197	ST188	CC1	Plasmids:Transduction	pI258	9.23E-08
JP9197	ST188	CC1	Plasmids:Transduction	pI258	4.62E-08
JP9197	ST188	CC1	Plasmids:Transduction	pUR3912	1.23E-07
JP9197	ST188	CC1	Plasmids:Transduction	pUR3912	2.46E-07
JP9197	ST188	CC1	Plasmids:Transduction	pUR3912	1.54E-07
JP9197	ST188	CC1	Plasmids:Transduction	pC221_tra	0.00E+00
JP9197	ST188	CC1	Plasmids:Transduction	pC221_tra	0.00E+00
JP9197	ST188	CC1	Plasmids:Transduction	pC221_tra	0.00E+00
JP9197	ST188	CC1	Plasmids:Conjugation	pGO1	0.00E+00
JP9197	ST188	CC1	Plasmids:Conjugation	pGO1	0.00E+00
JP9197	ST188	CC1	Plasmids:Conjugation	pGO1	0.00E+00
JP9197	ST188	CC1	Plasmids:Conjugation	pC221_con	3.75E-05
JP9197	ST188	CC1	Plasmids:Conjugation	pC221_con	2.67E-05
JP9197	ST188	CC1	Plasmids:Conjugation	pC221_con	1.85E-05
JP9199	ST188	CC1	Phages	80a	0.00E+00
JP9199	ST188	CC1	Phages	80a	0.00E+00
JP9199	ST188	CC1	Phages	80a	0.00E+00
JP9199	ST188	CC1	Phages	Phi11	0.00E+00
JP9199	ST188	CC1	Phages	Phi11	0.00E+00
JP9199	ST188	CC1	Phages	Phi11	0.00E+00
JP9199	ST188	CC1	Phages	SLT	0.00E+00
JP9199	ST188	CC1	Phages	SLT	0.00E+00
JP9199	ST188	CC1	Phages	SLT	0.00E+00
JP9199	ST188	CC1	PICIs	SaPIbov1	0.00E+00
JP9199	ST188	CC1	PICIs	SaPIbov1	0.00E+00
JP9199	ST188	CC1	PICIs	SaPIbov1	0.00E+00
JP9199	ST188	CC1	PICIs	SaPIbov5	0.00E+00
JP9199	ST188	CC1	PICIs	SaPIbov5	0.00E+00
JP9199	ST188	CC1	PICIs	SaPIbov5	0.00E+00
JP9199	ST188	CC1	PICIs	SaPIT1028	0.00E+00
JP9199	ST188	CC1	PICIs	SaPIT1028	0.00E+00
JP9199	ST188	CC1	PICIs	SaPIT1028	0.00E+00
JP9199	ST188	CC1	Chromosome:LT	LT(80a)	0.00E+00
JP9199	ST188	CC1	Chromosome:LT	LT(80a)	0.00E+00
JP9199	ST188	CC1	Chromosome:LT	LT(80a)	0.00E+00
JP9199	ST188	CC1	Chromosome:LT	LT(Phi11)	0.00E+00
JP9199	ST188	CC1	Chromosome:LT	LT(Phi11)	0.00E+00
JP9199	ST188	CC1	Chromosome:LT	LT(Phi11)	0.00E+00
JP9199	ST188	CC1	Chromosome:LT	LT(SB1)	0.00E+00
JP9199	ST188	CC1	Chromosome:LT	LT(SB1)	0.00E+00
JP9199	ST188	CC1	Chromosome:LT	LT(SB1)	0.00E+00
JP9199	ST188	CC1	Chromosome:GT	GT(80a)	0.00E+00
JP9199	ST188	CC1	Chromosome:GT	GT(80a)	0.00E+00
JP9199	ST188	CC1	Chromosome:GT	GT(80a)	0.00E+00
JP9199	ST188	CC1	Chromosome:GT	GT(Phi11)	0.00E+00
JP9199	ST188	CC1	Chromosome:GT	GT(Phi11)	0.00E+00
JP9199	ST188	CC1	Chromosome:GT	GT(Phi11)	0.00E+00
JP9199	ST188	CC1	Chromosome:GT	GT(SB1)	0.00E+00
JP9199	ST188	CC1	Chromosome:GT	GT(SB1)	0.00E+00
JP9199	ST188	CC1	Chromosome:GT	GT(SB1)	0.00E+00
JP9199	ST188	CC1	Plasmids:Transduction	pI258	0.00E+00
JP9199	ST188	CC1	Plasmids:Transduction	pI258	0.00E+00
JP9199	ST188	CC1	Plasmids:Transduction	pI258	0.00E+00
JP9199	ST188	CC1	Plasmids:Transduction	pUR3912	0.00E+00
JP9199	ST188	CC1	Plasmids:Transduction	pUR3912	0.00E+00
JP9199	ST188	CC1	Plasmids:Transduction	pUR3912	0.00E+00
JP9199	ST188	CC1	Plasmids:Transduction	pC221_tra	0.00E+00
JP9199	ST188	CC1	Plasmids:Transduction	pC221_tra	0.00E+00
JP9199	ST188	CC1	Plasmids:Transduction	pC221_tra	0.00E+00
JP9199	ST188	CC1	Plasmids:Conjugation	pGO1	8.75E-08
JP9199	ST188	CC1	Plasmids:Conjugation	pGO1	4.39E-08
JP9199	ST188	CC1	Plasmids:Conjugation	pGO1	9.38E-08
JP9199	ST188	CC1	Plasmids:Conjugation	pC221_con	3.08E-08
JP9199	ST188	CC1	Plasmids:Conjugation	pC221_con	9.09E-08
JP9199	ST188	CC1	Plasmids:Conjugation	pC221_con	1.88E-07
JP9200		CC1	Phages	80a	0.00E+00
JP9200		CC1	Phages	80a	0.00E+00
JP9200		CC1	Phages	80a	0.00E+00
JP9200		CC1	Phages	Phi11	1.54E-07
JP9200		CC1	Phages	Phi11	1.54E-07
JP9200		CC1	Phages	Phi11	1.54E-07
JP9200		CC1	Phages	SLT	0.00E+00
JP9200		CC1	Phages	SLT	0.00E+00
JP9200		CC1	Phages	SLT	0.00E+00
JP9200		CC1	PICIs	SaPIbov1	0.00E+00
JP9200		CC1	PICIs	SaPIbov1	0.00E+00
JP9200		CC1	PICIs	SaPIbov1	0.00E+00
JP9200		CC1	PICIs	SaPIbov5	0.00E+00
JP9200		CC1	PICIs	SaPIbov5	0.00E+00
JP9200		CC1	PICIs	SaPIbov5	0.00E+00
JP9200		CC1	PICIs	SaPIT1028	6.15E-05
JP9200		CC1	PICIs	SaPIT1028	0.00E+00
JP9200		CC1	PICIs	SaPIT1028	4.62E-05
JP9200		CC1	PICIs	SaPIT1028	2.15E-05
JP9200		CC1	Chromosome:LT	LT(80a)	1.08E-04
JP9200		CC1	Chromosome:LT	LT(80a)	4.62E-04
JP9200		CC1	Chromosome:LT	LT(80a)	4.62E-04
JP9200		CC1	Chromosome:LT	LT(Phi11)	7.38E-04
JP9200		CC1	Chromosome:LT	LT(Phi11)	2.00E-03
JP9200		CC1	Chromosome:LT	LT(Phi11)	3.52E-03
JP9200		CC1	Chromosome:LT	LT(SB1)	3.23E-06
JP9200		CC1	Chromosome:LT	LT(SB1)	2.46E-06
JP9200		CC1	Chromosome:LT	LT(SB1)	2.31E-06
JP9200		CC1	Plasmids:Transduction	pI258	1.85E-06
JP9200		CC1	Plasmids:Transduction	pI258	1.69E-06
JP9200		CC1	Plasmids:Transduction	pI258	1.23E-06
JP9200		CC1	Plasmids:Transduction	pUR3912	1.23E-06
JP9200		CC1	Plasmids:Transduction	pUR3912	1.38E-06
JP9200		CC1	Plasmids:Transduction	pUR3912	7.69E-07
JP9200		CC1	Plasmids:Conjugation	pGO1	0.00E+00
JP9200		CC1	Plasmids:Conjugation	pGO1	0.00E+00
JP9200		CC1	Plasmids:Conjugation	pGO1	0.00E+00
JP9200		CC1	Plasmids:Transduction	pC221_tra	0.00E+00
JP9200		CC1	Plasmids:Transduction	pC221_tra	0.00E+00
JP9200		CC1	Plasmids:Transduction	pC221_tra	0.00E+00
JP9200		CC1	Plasmids:Transduction	pC221_tra	0.00E+00
JP9200		CC1	Plasmids:Transduction	pC221_tra	0.00E+00
JP9200		CC1	Plasmids:Transduction	pC221_tra	0.00E+00
JP9200		CC1	Chromosome:GT	GT(80a)	6.15E-07
JP9200		CC1	Chromosome:GT	GT(80a)	3.08E-07
JP9200		CC1	Chromosome:GT	GT(80a)	1.54E-07
JP9200		CC1	Chromosome:GT	GT(Phi11)	0.00E+00
JP9200		CC1	Chromosome:GT	GT(Phi11)	0.00E+00
JP9200		CC1	Chromosome:GT	GT(Phi11)	0.00E+00
JP9200		CC1	Chromosome:GT	GT(SB1)	3.08E-07
JP9200		CC1	Chromosome:GT	GT(SB1)	1.54E-07
JP9200		CC1	Chromosome:GT	GT(SB1)	1.54E-07
JP9201		CC1	Phages	80a	0.00E+00
JP9201		CC1	Phages	80a	0.00E+00
JP9201		CC1	Phages	80a	0.00E+00
JP9201		CC1	Phages	Phi11	1.54E-07
JP9201		CC1	Phages	Phi11	1.54E-07
JP9201		CC1	Phages	Phi11	1.54E-07
JP9201		CC1	Phages	SLT	0.00E+00
JP9201		CC1	Phages	SLT	0.00E+00
JP9201		CC1	Phages	SLT	0.00E+00
JP9201		CC1	PICIs	SaPIbov1	0.00E+00
JP9201		CC1	PICIs	SaPIbov1	0.00E+00
JP9201		CC1	PICIs	SaPIbov1	0.00E+00
JP9201		CC1	PICIs	SaPIbov5	0.00E+00
JP9201		CC1	PICIs	SaPIbov5	0.00E+00
JP9201		CC1	PICIs	SaPIbov5	0.00E+00
JP9201		CC1	PICIs	SaPIT1028	3.08E-05
JP9201		CC1	PICIs	SaPIT1028	7.69E-05
JP9201		CC1	PICIs	SaPIT1028	7.69E-05
JP9201		CC1	PICIs	SaPIT1028	9.23E-06
JP9201		CC1	Chromosome:LT	LT(80a)	6.15E-05
JP9201		CC1	Chromosome:LT	LT(80a)	1.08E-03
JP9201		CC1	Chromosome:LT	LT(80a)	2.31E-03
JP9201		CC1	Chromosome:LT	LT(Phi11)	1.09E-03
JP9201		CC1	Chromosome:LT	LT(Phi11)	4.62E-04
JP9201		CC1	Chromosome:LT	LT(Phi11)	4.49E-03
JP9201		CC1	Chromosome:LT	LT(SB1)	1.54E-06
JP9201		CC1	Chromosome:LT	LT(SB1)	4.00E-06
JP9201		CC1	Chromosome:LT	LT(SB1)	1.69E-06
JP9201		CC1	Plasmids:Transduction	pI258	4.77E-06
JP9201		CC1	Plasmids:Transduction	pI258	4.00E-06
JP9201		CC1	Plasmids:Transduction	pI258	2.00E-06
JP9201		CC1	Plasmids:Transduction	pUR3912	5.23E-06
JP9201		CC1	Plasmids:Transduction	pUR3912	4.46E-06
JP9201		CC1	Plasmids:Transduction	pUR3912	2.46E-06
JP9201		CC1	Plasmids:Conjugation	pGO1	0.00E+00
JP9201		CC1	Plasmids:Conjugation	pGO1	0.00E+00
JP9201		CC1	Plasmids:Conjugation	pGO1	0.00E+00
JP9201		CC1	Plasmids:Transduction	pC221_tra	0.00E+00
JP9201		CC1	Plasmids:Transduction	pC221_tra	0.00E+00
JP9201		CC1	Plasmids:Transduction	pC221_tra	0.00E+00
JP9201		CC1	Plasmids:Transduction	pC221_tra	0.00E+00
JP9201		CC1	Plasmids:Transduction	pC221_tra	0.00E+00
JP9201		CC1	Plasmids:Transduction	pC221_tra	0.00E+00
JP9201		CC1	Chromosome:GT	GT(80a)	7.69E-07
JP9201		CC1	Chromosome:GT	GT(80a)	9.23E-07
JP9201		CC1	Chromosome:GT	GT(80a)	4.62E-07
JP9201		CC1	Chromosome:GT	GT(Phi11)	0.00E+00
JP9201		CC1	Chromosome:GT	GT(Phi11)	0.00E+00
JP9201		CC1	Chromosome:GT	GT(Phi11)	0.00E+00
JP9201		CC1	Chromosome:GT	GT(SB1)	1.23E-06
JP9201		CC1	Chromosome:GT	GT(SB1)	4.62E-07
JP9201		CC1	Chromosome:GT	GT(SB1)	1.54E-07
JP1900	ST95	CC121	Phages	80a	0.00E+00
JP1900	ST95	CC121	Phages	80a	0.00E+00
JP1900	ST95	CC121	Phages	80a	0.00E+00
JP1900	ST95	CC121	Phages	Phi11	2.46E-06
JP1900	ST95	CC121	Phages	Phi11	6.15E-06
JP1900	ST95	CC121	Phages	Phi11	3.56E-06
JP1900	ST95	CC121	Phages	SLT	0.00E+00
JP1900	ST95	CC121	Phages	SLT	0.00E+00
JP1900	ST95	CC121	Phages	SLT	0.00E+00
JP1900	ST95	CC121	PICIs	SaPIbov1	0.00E+00
JP1900	ST95	CC121	PICIs	SaPIbov1	0.00E+00
JP1900	ST95	CC121	PICIs	SaPIbov1	0.00E+00
JP1900	ST95	CC121	PICIs	SaPIbov5	0.00E+00
JP1900	ST95	CC121	PICIs	SaPIbov5	0.00E+00
JP1900	ST95	CC121	PICIs	SaPIbov5	0.00E+00
JP1900	ST95	CC121	PICIs	SaPIT1028	1.54E-07
JP1900	ST95	CC121	PICIs	SaPIT1028	0.00E+00
JP1900	ST95	CC121	PICIs	SaPIT1028	1.25E-07
JP1900	ST95	CC121	Chromosome:LT	LT(80a)	2.05E-03
JP1900	ST95	CC121	Chromosome:LT	LT(80a)	1.85E-03
JP1900	ST95	CC121	Chromosome:LT	LT(80a)	2.15E-03
JP1900	ST95	CC121	Chromosome:LT	LT(Phi11)	0.00E+00
JP1900	ST95	CC121	Chromosome:LT	LT(Phi11)	0.00E+00
JP1900	ST95	CC121	Chromosome:LT	LT(Phi11)	0.00E+00
JP1900	ST95	CC121	Chromosome:LT	LT(SB1)	1.54E-08
JP1900	ST95	CC121	Chromosome:LT	LT(SB1)	3.08E-08
JP1900	ST95	CC121	Chromosome:LT	LT(SB1)	1.54E-08
JP1900	ST95	CC121	Chromosome:GT	GT(80a)	1.07692E-07
JP1900	ST95	CC121	Chromosome:GT	GT(80a)	7.69231E-08
JP1900	ST95	CC121	Chromosome:GT	GT(80a)	6.15385E-08
JP1900	ST95	CC121	Chromosome:GT	GT(Phi11)	0.00E+00
JP1900	ST95	CC121	Chromosome:GT	GT(Phi11)	0.00E+00
JP1900	ST95	CC121	Chromosome:GT	GT(Phi11)	0.00E+00
JP1900	ST95	CC121	Chromosome:GT	GT(SB1)	0.00E+00
JP1900	ST95	CC121	Chromosome:GT	GT(SB1)	0.00E+00
JP1900	ST95	CC121	Chromosome:GT	GT(SB1)	0.00E+00
JP1900	ST95	CC121	Plasmids:Transduction	pI258	0.00E+00
JP1900	ST95	CC121	Plasmids:Transduction	pI258	0.00E+00
JP1900	ST95	CC121	Plasmids:Transduction	pI258	0.00E+00
JP1900	ST95	CC121	Plasmids:Transduction	pUR3912	0.00E+00
JP1900	ST95	CC121	Plasmids:Transduction	pUR3912	0.00E+00
JP1900	ST95	CC121	Plasmids:Transduction	pUR3912	0.00E+00
JP1900	ST95	CC121	Plasmids:Transduction	pC221_tra	0.00E+00
JP1900	ST95	CC121	Plasmids:Transduction	pC221_tra	0.00E+00
JP1900	ST95	CC121	Plasmids:Transduction	pC221_tra	0.00E+00
JP1900	ST95	CC121	Plasmids:Conjugation	pGO1	6.34E-06
JP1900	ST95	CC121	Plasmids:Conjugation	pGO1	5.41E-06
JP1900	ST95	CC121	Plasmids:Conjugation	pGO1	4.90E-06
JP1900	ST95	CC121	Plasmids:Conjugation	pC221_con	4.65E-04
JP1900	ST95	CC121	Plasmids:Conjugation	pC221_con	8.36E-05
JP1900	ST95	CC121	Plasmids:Conjugation	pC221_con	4.33E-04
JP1904	ST95	CC121	Phages	80a	0.00E+00
JP1904	ST95	CC121	Phages	80a	0.00E+00
JP1904	ST95	CC121	Phages	80a	0.00E+00
JP1904	ST95	CC121	Phages	Phi11	0.00E+00
JP1904	ST95	CC121	Phages	Phi11	0.00E+00
JP1904	ST95	CC121	Phages	Phi11	0.00E+00
JP1904	ST95	CC121	Phages	SLT	0.00E+00
JP1904	ST95	CC121	Phages	SLT	0.00E+00
JP1904	ST95	CC121	Phages	SLT	0.00E+00
JP1904	ST95	CC121	PICIs	SaPIbov1	0.00E+00
JP1904	ST95	CC121	PICIs	SaPIbov1	0.00E+00
JP1904	ST95	CC121	PICIs	SaPIbov1	0.00E+00
JP1904	ST95	CC121	PICIs	SaPIbov5	0.00E+00
JP1904	ST95	CC121	PICIs	SaPIbov5	0.00E+00
JP1904	ST95	CC121	PICIs	SaPIbov5	0.00E+00
JP1904	ST95	CC121	PICIs	SaPIT1028	9.54E-07
JP1904	ST95	CC121	PICIs	SaPIT1028	8.46E-06
JP1904	ST95	CC121	PICIs	SaPIT1028	7.67E-07
JP1904	ST95	CC121	Chromosome:LT	LT(80a)	3.03E-05
JP1904	ST95	CC121	Chromosome:LT	LT(80a)	3.44E-05
JP1904	ST95	CC121	Chromosome:LT	LT(80a)	2.51E-05
JP1904	ST95	CC121	Chromosome:LT	LT(Phi11)	5.67E-07
JP1904	ST95	CC121	Chromosome:LT	LT(Phi11)	8.51E-07
JP1904	ST95	CC121	Chromosome:LT	LT(Phi11)	5.13E-06
JP1904	ST95	CC121	Chromosome:LT	LT(SB1)	1.85E-07
JP1904	ST95	CC121	Chromosome:LT	LT(SB1)	1.54E-07
JP1904	ST95	CC121	Chromosome:LT	LT(SB1)	1.08E-07
JP1904	ST95	CC121	Chromosome:GT	GT(80a)	2.15385E-07
JP1904	ST95	CC121	Chromosome:GT	GT(80a)	1.23077E-07
JP1904	ST95	CC121	Chromosome:GT	GT(80a)	7.69231E-08
JP1904	ST95	CC121	Chromosome:GT	GT(Phi11)	0.00E+00
JP1904	ST95	CC121	Chromosome:GT	GT(Phi11)	0.00E+00
JP1904	ST95	CC121	Chromosome:GT	GT(Phi11)	0.00E+00
JP1904	ST95	CC121	Chromosome:GT	GT(SB1)	1.38462E-07
JP1904	ST95	CC121	Chromosome:GT	GT(SB1)	7.69231E-08
JP1904	ST95	CC121	Chromosome:GT	GT(SB1)	2.15385E-07
JP1904	ST95	CC121	Plasmids:Transduction	pI258	0.00E+00
JP1904	ST95	CC121	Plasmids:Transduction	pI258	0.00E+00
JP1904	ST95	CC121	Plasmids:Transduction	pI258	0.00E+00
JP1904	ST95	CC121	Plasmids:Transduction	pUR3912	0.00E+00
JP1904	ST95	CC121	Plasmids:Transduction	pUR3912	0.00E+00
JP1904	ST95	CC121	Plasmids:Transduction	pUR3912	0.00E+00
JP1904	ST95	CC121	Plasmids:Transduction	pC221_tra	0.00E+00
JP1904	ST95	CC121	Plasmids:Transduction	pC221_tra	0.00E+00
JP1904	ST95	CC121	Plasmids:Transduction	pC221_tra	0.00E+00
JP1904	ST95	CC121	Plasmids:Conjugation	pGO1	1.72E-08
JP1904	ST95	CC121	Plasmids:Conjugation	pGO1	1.15E-08
JP1904	ST95	CC121	Plasmids:Conjugation	pGO1	1.29E-08
JP1904	ST95	CC121	Plasmids:Conjugation	pC221_con	0.00E+00
JP1904	ST95	CC121	Plasmids:Conjugation	pC221_con	0.00E+00
JP1904	ST95	CC121	Plasmids:Conjugation	pC221_con	0.00E+00
JP1911	ST394	ST395	Phages	80a	0.00E+00
JP1911	ST394	ST395	Phages	80a	0.00E+00
JP1911	ST394	ST395	Phages	80a	0.00E+00
JP1911	ST394	ST395	Phages	Phi11	0.00E+00
JP1911	ST394	ST395	Phages	Phi11	0.00E+00
JP1911	ST394	ST395	Phages	Phi11	0.00E+00
JP1911	ST394	ST395	Phages	SLT	0.00E+00
JP1911	ST394	ST395	Phages	SLT	0.00E+00
JP1911	ST394	ST395	Phages	SLT	0.00E+00
JP1911	ST394	ST395	PICIs	SaPIbov1	0.00E+00
JP1911	ST394	ST395	PICIs	SaPIbov1	0.00E+00
JP1911	ST394	ST395	PICIs	SaPIbov1	0.00E+00
JP1911	ST394	ST395	PICIs	SaPIbov5	0.00E+00
JP1911	ST394	ST395	PICIs	SaPIbov5	0.00E+00
JP1911	ST394	ST395	PICIs	SaPIbov5	0.00E+00
JP1911	ST394	ST395	PICIs	SaPIT1028	1.54E-06
JP1911	ST394	ST395	PICIs	SaPIT1028	7.89E-07
JP1911	ST394	ST395	PICIs	SaPIT1028	1.98E-06
JP1911	ST394	ST395	Chromosome:LT	LT(80a)	5.74E-05
JP1911	ST394	ST395	Chromosome:LT	LT(80a)	5.28E-05
JP1911	ST394	ST395	Chromosome:LT	LT(80a)	5.08E-05
JP1911	ST394	ST395	Chromosome:LT	LT(Phi11)	1.54E-07
JP1911	ST394	ST395	Chromosome:LT	LT(Phi11)	8.79E-08
JP1911	ST394	ST395	Chromosome:LT	LT(Phi11)	1.54E-07
JP1911	ST394	ST395	Chromosome:LT	LT(SB1)	3.32E-06
JP1911	ST394	ST395	Chromosome:LT	LT(SB1)	3.85E-06
JP1911	ST394	ST395	Chromosome:LT	LT(SB1)	5.65E-06
JP1911	ST394	ST395	Chromosome:GT	GT(80a)	2.96923E-06
JP1911	ST394	ST395	Chromosome:GT	GT(80a)	1.46154E-06
JP1911	ST394	ST395	Chromosome:GT	GT(80a)	1.33846E-06
JP1911	ST394	ST395	Chromosome:GT	GT(Phi11)	0.00E+00
JP1911	ST394	ST395	Chromosome:GT	GT(Phi11)	0.00E+00
JP1911	ST394	ST395	Chromosome:GT	GT(Phi11)	0.00E+00
JP1911	ST394	ST395	Chromosome:GT	GT(SB1)	9.07692E-07
JP1911	ST394	ST395	Chromosome:GT	GT(SB1)	4.46154E-07
JP1911	ST394	ST395	Chromosome:GT	GT(SB1)	3.53846E-07
JP1911	ST394	ST395	Plasmids:Transduction	pI258	9.08E-07
JP1911	ST394	ST395	Plasmids:Transduction	pI258	6.00E-07
JP1911	ST394	ST395	Plasmids:Transduction	pI258	1.85E-07
JP1911	ST394	ST395	Plasmids:Transduction	pUR3912	0.00E+00
JP1911	ST394	ST395	Plasmids:Transduction	pUR3912	0.00E+00
JP1911	ST394	ST395	Plasmids:Transduction	pUR3912	0.00E+00
JP1911	ST394	ST395	Plasmids:Transduction	pC221_tra	0.00E+00
JP1911	ST394	ST395	Plasmids:Transduction	pC221_tra	0.00E+00
JP1911	ST394	ST395	Plasmids:Transduction	pC221_tra	0.00E+00
JP1911	ST394	ST395	Plasmids:Conjugation	pGO1	1.94E-08
JP1911	ST394	ST395	Plasmids:Conjugation	pGO1	1.56E-08
JP1911	ST394	ST395	Plasmids:Conjugation	pGO1	1.26E-08
JP1911	ST394	ST395	Plasmids:Conjugation	pC221_con	0.00E+00
JP1911	ST394	ST395	Plasmids:Conjugation	pC221_con	0.00E+00
JP1911	ST394	ST395	Plasmids:Conjugation	pC221_con	0.00E+00
JP1912	ST133	CC133	Phages	80a	0.00E+00
JP1912	ST133	CC133	Phages	80a	0.00E+00
JP1912	ST133	CC133	Phages	80a	0.00E+00
JP1912	ST133	CC133	Phages	Phi11	0.00E+00
JP1912	ST133	CC133	Phages	Phi11	0.00E+00
JP1912	ST133	CC133	Phages	Phi11	0.00E+00
JP1912	ST133	CC133	Phages	SLT	2.12E-05
JP1912	ST133	CC133	Phages	SLT	1.85E-06
JP1912	ST133	CC133	Phages	SLT	4.46E-06
JP1912	ST133	CC133	PICIs	SaPIbov1	4.10E-06
JP1912	ST133	CC133	PICIs	SaPIbov1	7.18E-06
JP1912	ST133	CC133	PICIs	SaPIbov1	5.67E-06
JP1912	ST133	CC133	PICIs	SaPIbov5	1.28E-04
JP1912	ST133	CC133	PICIs	SaPIbov5	7.69E-05
JP1912	ST133	CC133	PICIs	SaPIbov5	2.45E-04
JP1912	ST133	CC133	PICIs	SaPIT1028	2.46E-06
JP1912	ST133	CC133	PICIs	SaPIT1028	2.00E-06
JP1912	ST133	CC133	PICIs	SaPIT1028	3.00E-06
JP1912	ST133	CC133	Chromosome:LT	LT(80a)	6.92E-05
JP1912	ST133	CC133	Chromosome:LT	LT(80a)	5.69E-05
JP1912	ST133	CC133	Chromosome:LT	LT(80a)	7.59E-05
JP1912	ST133	CC133	Chromosome:LT	LT(Phi11)	1.03E-05
JP1912	ST133	CC133	Chromosome:LT	LT(Phi11)	8.76E-06
JP1912	ST133	CC133	Chromosome:LT	LT(Phi11)	4.87E-06
JP1912	ST133	CC133	Chromosome:LT	LT(SB1)	1.85E-07
JP1912	ST133	CC133	Chromosome:LT	LT(SB1)	3.69E-07
JP1912	ST133	CC133	Chromosome:LT	LT(SB1)	1.23E-07
JP1912	ST133	CC133	Chromosome:GT	GT(80a)	9.23077E-08
JP1912	ST133	CC133	Chromosome:GT	GT(80a)	1.23077E-07
JP1912	ST133	CC133	Chromosome:GT	GT(80a)	4.61538E-08
JP1912	ST133	CC133	Chromosome:GT	GT(Phi11)	0.00E+00
JP1912	ST133	CC133	Chromosome:GT	GT(Phi11)	0.00E+00
JP1912	ST133	CC133	Chromosome:GT	GT(Phi11)	0.00E+00
JP1912	ST133	CC133	Chromosome:GT	GT(SB1)	0.00E+00
JP1912	ST133	CC133	Chromosome:GT	GT(SB1)	0.00E+00
JP1912	ST133	CC133	Chromosome:GT	GT(SB1)	0.00E+00
JP1912	ST133	CC133	Plasmids:Transduction	pI258	1.54E-08
JP1912	ST133	CC133	Plasmids:Transduction	pI258	4.62E-08
JP1912	ST133	CC133	Plasmids:Transduction	pI258	1.54E-08
JP1912	ST133	CC133	Plasmids:Transduction	pUR3912	0.00E+00
JP1912	ST133	CC133	Plasmids:Transduction	pUR3912	0.00E+00
JP1912	ST133	CC133	Plasmids:Transduction	pUR3912	0.00E+00
JP1912	ST133	CC133	Plasmids:Transduction	pC221_tra	7.69E-07
JP1912	ST133	CC133	Plasmids:Transduction	pC221_tra	1.38E-06
JP1912	ST133	CC133	Plasmids:Transduction	pC221_tra	1.08E-06
JP1912	ST133	CC133	Plasmids:Conjugation	pGO1	3.68E-08
JP1912	ST133	CC133	Plasmids:Conjugation	pGO1	2.24E-08
JP1912	ST133	CC133	Plasmids:Conjugation	pGO1	1.78E-08
JP1912	ST133	CC133	Plasmids:Conjugation	pC221_con	2.03E-06
JP1912	ST133	CC133	Plasmids:Conjugation	pC221_con	1.39E-06
JP1912	ST133	CC133	Plasmids:Conjugation	pC221_con	1.92E-06
JP9153	ST133	CC133	Phages	80a	0.00E+00
JP9153	ST133	CC133	Phages	80a	0.00E+00
JP9153	ST133	CC133	Phages	80a	0.00E+00
JP9153	ST133	CC133	Phages	Phi11	0.00E+00
JP9153	ST133	CC133	Phages	Phi11	0.00E+00
JP9153	ST133	CC133	Phages	Phi11	0.00E+00
JP9153	ST133	CC133	Phages	SLT	0.00E+00
JP9153	ST133	CC133	Phages	SLT	0.00E+00
JP9153	ST133	CC133	Phages	SLT	0.00E+00
JP9153	ST133	CC133	PICIs	SaPIbov1	0.00E+00
JP9153	ST133	CC133	PICIs	SaPIbov1	0.00E+00
JP9153	ST133	CC133	PICIs	SaPIbov1	0.00E+00
JP9153	ST133	CC133	PICIs	SaPIbov5	0.00E+00
JP9153	ST133	CC133	PICIs	SaPIbov5	0.00E+00
JP9153	ST133	CC133	PICIs	SaPIbov5	0.00E+00
JP9153	ST133	CC133	PICIs	SaPIT1028	1.54E-07
JP9153	ST133	CC133	PICIs	SaPIT1028	6.00E-06
JP9153	ST133	CC133	PICIs	SaPIT1028	3.56E-06
JP9153	ST133	CC133	Chromosome:LT	LT(80a)	1.54E-06
JP9153	ST133	CC133	Chromosome:LT	LT(80a)	2.32E-06
JP9153	ST133	CC133	Chromosome:LT	LT(80a)	3.59E-06
JP9153	ST133	CC133	Chromosome:LT	LT(Phi11)	0.00E+00
JP9153	ST133	CC133	Chromosome:LT	LT(Phi11)	0.00E+00
JP9153	ST133	CC133	Chromosome:LT	LT(Phi11)	0.00E+00
JP9153	ST133	CC133	Chromosome:LT	LT(SB1)	0.00E+00
JP9153	ST133	CC133	Chromosome:LT	LT(SB1)	0.00E+00
JP9153	ST133	CC133	Chromosome:LT	LT(SB1)	0.00E+00
JP9153	ST133	CC133	Chromosome:GT	GT(80a)	2.31E-07
JP9153	ST133	CC133	Chromosome:GT	GT(80a)	2.92E-07
JP9153	ST133	CC133	Chromosome:GT	GT(80a)	1.69E-07
JP9153	ST133	CC133	Chromosome:GT	GT(Phi11)	0.00E+00
JP9153	ST133	CC133	Chromosome:GT	GT(Phi11)	0.00E+00
JP9153	ST133	CC133	Chromosome:GT	GT(Phi11)	0.00E+00
JP9153	ST133	CC133	Chromosome:GT	GT(SB1)	0.00E+00
JP9153	ST133	CC133	Chromosome:GT	GT(SB1)	0.00E+00
JP9153	ST133	CC133	Chromosome:GT	GT(SB1)	0.00E+00
JP9153	ST133	CC133	Plasmids:Transduction	pI258	0.00E+00
JP9153	ST133	CC133	Plasmids:Transduction	pI258	0.00E+00
JP9153	ST133	CC133	Plasmids:Transduction	pI258	0.00E+00
JP9153	ST133	CC133	Plasmids:Transduction	pUR3912	0.00E+00
JP9153	ST133	CC133	Plasmids:Transduction	pUR3912	0.00E+00
JP9153	ST133	CC133	Plasmids:Transduction	pUR3912	0.00E+00
JP9153	ST133	CC133	Plasmids:Transduction	pC221_tra	0.00E+00
JP9153	ST133	CC133	Plasmids:Transduction	pC221_tra	0.00E+00
JP9153	ST133	CC133	Plasmids:Transduction	pC221_tra	0.00E+00
JP9153	ST133	CC133	Plasmids:Conjugation	pGO1	0.00E+00
JP9153	ST133	CC133	Plasmids:Conjugation	pGO1	0.00E+00
JP9153	ST133	CC133	Plasmids:Conjugation	pGO1	0.00E+00
JP9153	ST133	CC133	Plasmids:Conjugation	pC221_con	7.50E-07
JP9153	ST133	CC133	Plasmids:Conjugation	pC221_con	7.12E-07
JP9153	ST133	CC133	Plasmids:Conjugation	pC221_con	8.57E-08
JP9155	ST133	CC133	Phages	80a	0.00E+00
JP9155	ST133	CC133	Phages	80a	0.00E+00
JP9155	ST133	CC133	Phages	80a	0.00E+00
JP9155	ST133	CC133	Phages	Phi11	0.00E+00
JP9155	ST133	CC133	Phages	Phi11	0.00E+00
JP9155	ST133	CC133	Phages	Phi11	0.00E+00
JP9155	ST133	CC133	Phages	SLT	0.00E+00
JP9155	ST133	CC133	Phages	SLT	0.00E+00
JP9155	ST133	CC133	Phages	SLT	0.00E+00
JP9155	ST133	CC133	PICIs	SaPIbov1	0.00E+00
JP9155	ST133	CC133	PICIs	SaPIbov1	0.00E+00
JP9155	ST133	CC133	PICIs	SaPIbov1	0.00E+00
JP9155	ST133	CC133	PICIs	SaPIbov5	5.13E-06
JP9155	ST133	CC133	PICIs	SaPIbov5	4.00E-06
JP9155	ST133	CC133	PICIs	SaPIbov5	2.48E-06
JP9155	ST133	CC133	PICIs	SaPIT1028	0.00E+00
JP9155	ST133	CC133	PICIs	SaPIT1028	0.00E+00
JP9155	ST133	CC133	PICIs	SaPIT1028	0.00E+00
JP9155	ST133	CC133	Chromosome:LT	LT(80a)	0.00E+00
JP9155	ST133	CC133	Chromosome:LT	LT(80a)	0.00E+00
JP9155	ST133	CC133	Chromosome:LT	LT(80a)	0.00E+00
JP9155	ST133	CC133	Chromosome:LT	LT(Phi11)	0.00E+00
JP9155	ST133	CC133	Chromosome:LT	LT(Phi11)	0.00E+00
JP9155	ST133	CC133	Chromosome:LT	LT(Phi11)	0.00E+00
JP9155	ST133	CC133	Chromosome:LT	LT(SB1)	0.00E+00
JP9155	ST133	CC133	Chromosome:LT	LT(SB1)	0.00E+00
JP9155	ST133	CC133	Chromosome:LT	LT(SB1)	0.00E+00
JP9155	ST133	CC133	Chromosome:GT	GT(80a)	0.00E+00
JP9155	ST133	CC133	Chromosome:GT	GT(80a)	0.00E+00
JP9155	ST133	CC133	Chromosome:GT	GT(80a)	0.00E+00
JP9155	ST133	CC133	Chromosome:GT	GT(Phi11)	0.00E+00
JP9155	ST133	CC133	Chromosome:GT	GT(Phi11)	0.00E+00
JP9155	ST133	CC133	Chromosome:GT	GT(Phi11)	0.00E+00
JP9155	ST133	CC133	Chromosome:GT	GT(SB1)	0.00E+00
JP9155	ST133	CC133	Chromosome:GT	GT(SB1)	0.00E+00
JP9155	ST133	CC133	Chromosome:GT	GT(SB1)	0.00E+00
JP9155	ST133	CC133	Plasmids:Transduction	pI258	0.00E+00
JP9155	ST133	CC133	Plasmids:Transduction	pI258	0.00E+00
JP9155	ST133	CC133	Plasmids:Transduction	pI258	0.00E+00
JP9155	ST133	CC133	Plasmids:Transduction	pUR3912	0.00E+00
JP9155	ST133	CC133	Plasmids:Transduction	pUR3912	0.00E+00
JP9155	ST133	CC133	Plasmids:Transduction	pUR3912	0.00E+00
JP9155	ST133	CC133	Plasmids:Transduction	pC221_tra	1.26E-05
JP9155	ST133	CC133	Plasmids:Transduction	pC221_tra	4.92E-06
JP9155	ST133	CC133	Plasmids:Transduction	pC221_tra	2.46E-06
JP9155	ST133	CC133	Plasmids:Conjugation	pGO1	5.08E-08
JP9155	ST133	CC133	Plasmids:Conjugation	pGO1	2.06E-08
JP9155	ST133	CC133	Plasmids:Conjugation	pGO1	1.89E-08
JP9155	ST133	CC133	Plasmids:Conjugation	pC221_con	2.24E-05
JP9155	ST133	CC133	Plasmids:Conjugation	pC221_con	1.38E-05
JP9155	ST133	CC133	Plasmids:Conjugation	pC221_con	2.54E-05
JP9160	ST133	CC133	Phages	80a	0.00E+00
JP9160	ST133	CC133	Phages	80a	0.00E+00
JP9160	ST133	CC133	Phages	80a	0.00E+00
JP9160	ST133	CC133	Phages	Phi11	0.00E+00
JP9160	ST133	CC133	Phages	Phi11	0.00E+00
JP9160	ST133	CC133	Phages	Phi11	0.00E+00
JP9160	ST133	CC133	Phages	SLT	0.00E+00
JP9160	ST133	CC133	Phages	SLT	0.00E+00
JP9160	ST133	CC133	Phages	SLT	0.00E+00
JP9160	ST133	CC133	PICIs	SaPIbov1	0.00E+00
JP9160	ST133	CC133	PICIs	SaPIbov1	0.00E+00
JP9160	ST133	CC133	PICIs	SaPIbov1	0.00E+00
JP9160	ST133	CC133	PICIs	SaPIbov5	1.03E-05
JP9160	ST133	CC133	PICIs	SaPIbov5	1.00E-05
JP9160	ST133	CC133	PICIs	SaPIbov5	1.97E-05
JP9160	ST133	CC133	PICIs	SaPIT1028	4.50E-07
JP9160	ST133	CC133	PICIs	SaPIT1028	2.32E-07
JP9160	ST133	CC133	PICIs	SaPIT1028	1.54E-07
JP9160	ST133	CC133	Chromosome:LT	LT(80a)	1.11E-04
JP9160	ST133	CC133	Chromosome:LT	LT(80a)	9.59E-05
JP9160	ST133	CC133	Chromosome:LT	LT(80a)	1.00E-04
JP9160	ST133	CC133	Chromosome:LT	LT(Phi11)	0.00E+00
JP9160	ST133	CC133	Chromosome:LT	LT(Phi11)	0.00E+00
JP9160	ST133	CC133	Chromosome:LT	LT(Phi11)	0.00E+00
JP9160	ST133	CC133	Chromosome:LT	LT(SB1)	0.00E+00
JP9160	ST133	CC133	Chromosome:LT	LT(SB1)	0.00E+00
JP9160	ST133	CC133	Chromosome:LT	LT(SB1)	0.00E+00
JP9160	ST133	CC133	Chromosome:GT	GT(80a)	0.00E+00
JP9160	ST133	CC133	Chromosome:GT	GT(80a)	3.07692E-08
JP9160	ST133	CC133	Chromosome:GT	GT(80a)	1.53846E-08
JP9160	ST133	CC133	Chromosome:GT	GT(Phi11)	0.00E+00
JP9160	ST133	CC133	Chromosome:GT	GT(Phi11)	0.00E+00
JP9160	ST133	CC133	Chromosome:GT	GT(Phi11)	0.00E+00
JP9160	ST133	CC133	Chromosome:GT	GT(SB1)	0.00E+00
JP9160	ST133	CC133	Chromosome:GT	GT(SB1)	0.00E+00
JP9160	ST133	CC133	Chromosome:GT	GT(SB1)	0.00E+00
JP9160	ST133	CC133	Plasmids:Transduction	pI258	0.00E+00
JP9160	ST133	CC133	Plasmids:Transduction	pI258	0.00E+00
JP9160	ST133	CC133	Plasmids:Transduction	pI258	0.00E+00
JP9160	ST133	CC133	Plasmids:Transduction	pUR3912	0.00E+00
JP9160	ST133	CC133	Plasmids:Transduction	pUR3912	0.00E+00
JP9160	ST133	CC133	Plasmids:Transduction	pUR3912	0.00E+00
JP9160	ST133	CC133	Plasmids:Transduction	pC221_tra	2.12E-05
JP9160	ST133	CC133	Plasmids:Transduction	pC221_tra	3.18E-05
JP9160	ST133	CC133	Plasmids:Transduction	pC221_tra	3.54E-06
JP9160	ST133	CC133	Plasmids:Conjugation	pGO1	4.42E-08
JP9160	ST133	CC133	Plasmids:Conjugation	pGO1	3.87E-08
JP9160	ST133	CC133	Plasmids:Conjugation	pGO1	3.24E-08
JP9160	ST133	CC133	Plasmids:Conjugation	pC221_con	4.92E-08
JP9160	ST133	CC133	Plasmids:Conjugation	pC221_con	4.55E-08
JP9160	ST133	CC133	Plasmids:Conjugation	pC221_con	1.94E-07
JP9161	ST133	CC133	Phages	80a	0.00E+00
JP9161	ST133	CC133	Phages	80a	0.00E+00
JP9161	ST133	CC133	Phages	80a	0.00E+00
JP9161	ST133	CC133	Phages	Phi11	0.00E+00
JP9161	ST133	CC133	Phages	Phi11	0.00E+00
JP9161	ST133	CC133	Phages	Phi11	0.00E+00
JP9161	ST133	CC133	Phages	SLT	0.00E+00
JP9161	ST133	CC133	Phages	SLT	0.00E+00
JP9161	ST133	CC133	Phages	SLT	0.00E+00
JP9161	ST133	CC133	PICIs	SaPIbov1	0.00E+00
JP9161	ST133	CC133	PICIs	SaPIbov1	0.00E+00
JP9161	ST133	CC133	PICIs	SaPIbov1	0.00E+00
JP9161	ST133	CC133	PICIs	SaPIbov5	0.00E+00
JP9161	ST133	CC133	PICIs	SaPIbov5	0.00E+00
JP9161	ST133	CC133	PICIs	SaPIbov5	0.00E+00
JP9161	ST133	CC133	PICIs	SaPIT1028	0.00E+00
JP9161	ST133	CC133	PICIs	SaPIT1028	0.00E+00
JP9161	ST133	CC133	PICIs	SaPIT1028	0.00E+00
JP9161	ST133	CC133	Chromosome:LT	LT(80a)	2.05E-06
JP9161	ST133	CC133	Chromosome:LT	LT(80a)	1.03E-06
JP9161	ST133	CC133	Chromosome:LT	LT(80a)	2.26E-06
JP9161	ST133	CC133	Chromosome:LT	LT(Phi11)	0.00E+00
JP9161	ST133	CC133	Chromosome:LT	LT(Phi11)	0.00E+00
JP9161	ST133	CC133	Chromosome:LT	LT(Phi11)	0.00E+00
JP9161	ST133	CC133	Chromosome:LT	LT(SB1)	0.00E+00
JP9161	ST133	CC133	Chromosome:LT	LT(SB1)	0.00E+00
JP9161	ST133	CC133	Chromosome:LT	LT(SB1)	0.00E+00
JP9161	ST133	CC133	Chromosome:GT	GT(80a)	1.53846E-08
JP9161	ST133	CC133	Chromosome:GT	GT(80a)	3.07692E-08
JP9161	ST133	CC133	Chromosome:GT	GT(80a)	3.07692E-08
JP9161	ST133	CC133	Chromosome:GT	GT(Phi11)	0.00E+00
JP9161	ST133	CC133	Chromosome:GT	GT(Phi11)	0.00E+00
JP9161	ST133	CC133	Chromosome:GT	GT(Phi11)	0.00E+00
JP9161	ST133	CC133	Chromosome:GT	GT(SB1)	0.00E+00
JP9161	ST133	CC133	Chromosome:GT	GT(SB1)	0.00E+00
JP9161	ST133	CC133	Chromosome:GT	GT(SB1)	0.00E+00
JP9161	ST133	CC133	Plasmids:Transduction	pI258	0.00E+00
JP9161	ST133	CC133	Plasmids:Transduction	pI258	0.00E+00
JP9161	ST133	CC133	Plasmids:Transduction	pI258	0.00E+00
JP9161	ST133	CC133	Plasmids:Transduction	pUR3912	0.00E+00
JP9161	ST133	CC133	Plasmids:Transduction	pUR3912	0.00E+00
JP9161	ST133	CC133	Plasmids:Transduction	pUR3912	0.00E+00
JP9161	ST133	CC133	Plasmids:Transduction	pC221_tra	9.08E-06
JP9161	ST133	CC133	Plasmids:Transduction	pC221_tra	7.23E-06
JP9161	ST133	CC133	Plasmids:Transduction	pC221_tra	2.92E-06
JP9161	ST133	CC133	Plasmids:Conjugation	pGO1	0.00E+00
JP9161	ST133	CC133	Plasmids:Conjugation	pGO1	0.00E+00
JP9161	ST133	CC133	Plasmids:Conjugation	pGO1	0.00E+00
JP9161	ST133	CC133	Plasmids:Conjugation	pC221_con	0.00E+00
JP9161	ST133	CC133	Plasmids:Conjugation	pC221_con	0.00E+00
JP9161	ST133	CC133	Plasmids:Conjugation	pC221_con	0.00E+00
JP9162	ST133	CC133	Phages	80a	0.00E+00
JP9162	ST133	CC133	Phages	80a	0.00E+00
JP9162	ST133	CC133	Phages	80a	0.00E+00
JP9162	ST133	CC133	Phages	Phi11	0.00E+00
JP9162	ST133	CC133	Phages	Phi11	0.00E+00
JP9162	ST133	CC133	Phages	Phi11	0.00E+00
JP9162	ST133	CC133	Phages	SLT	0.00E+00
JP9162	ST133	CC133	Phages	SLT	0.00E+00
JP9162	ST133	CC133	Phages	SLT	0.00E+00
JP9162	ST133	CC133	PICIs	SaPIbov1	0.00E+00
JP9162	ST133	CC133	PICIs	SaPIbov1	0.00E+00
JP9162	ST133	CC133	PICIs	SaPIbov1	0.00E+00
JP9162	ST133	CC133	PICIs	SaPIbov5	5.13E-06
JP9162	ST133	CC133	PICIs	SaPIbov5	3.54E-06
JP9162	ST133	CC133	PICIs	SaPIbov5	1.07E-06
JP9162	ST133	CC133	PICIs	SaPIT1028	0.00E+00
JP9162	ST133	CC133	PICIs	SaPIT1028	0.00E+00
JP9162	ST133	CC133	PICIs	SaPIT1028	0.00E+00
JP9162	ST133	CC133	Chromosome:LT	LT(80a)	0.00E+00
JP9162	ST133	CC133	Chromosome:LT	LT(80a)	0.00E+00
JP9162	ST133	CC133	Chromosome:LT	LT(80a)	0.00E+00
JP9162	ST133	CC133	Chromosome:LT	LT(Phi11)	0.00E+00
JP9162	ST133	CC133	Chromosome:LT	LT(Phi11)	0.00E+00
JP9162	ST133	CC133	Chromosome:LT	LT(Phi11)	0.00E+00
JP9162	ST133	CC133	Chromosome:LT	LT(SB1)	0.00E+00
JP9162	ST133	CC133	Chromosome:LT	LT(SB1)	0.00E+00
JP9162	ST133	CC133	Chromosome:LT	LT(SB1)	0.00E+00
JP9162	ST133	CC133	Chromosome:GT	GT(80a)	0.00E+00
JP9162	ST133	CC133	Chromosome:GT	GT(80a)	0.00E+00
JP9162	ST133	CC133	Chromosome:GT	GT(80a)	0.00E+00
JP9162	ST133	CC133	Chromosome:GT	GT(Phi11)	0.00E+00
JP9162	ST133	CC133	Chromosome:GT	GT(Phi11)	0.00E+00
JP9162	ST133	CC133	Chromosome:GT	GT(Phi11)	0.00E+00
JP9162	ST133	CC133	Chromosome:GT	GT(SB1)	0.00E+00
JP9162	ST133	CC133	Chromosome:GT	GT(SB1)	0.00E+00
JP9162	ST133	CC133	Chromosome:GT	GT(SB1)	0.00E+00
JP9162	ST133	CC133	Plasmids:Transduction	pI258	0.00E+00
JP9162	ST133	CC133	Plasmids:Transduction	pI258	0.00E+00
JP9162	ST133	CC133	Plasmids:Transduction	pI258	0.00E+00
JP9162	ST133	CC133	Plasmids:Transduction	pUR3912	0.00E+00
JP9162	ST133	CC133	Plasmids:Transduction	pUR3912	0.00E+00
JP9162	ST133	CC133	Plasmids:Transduction	pUR3912	0.00E+00
JP9162	ST133	CC133	Plasmids:Transduction	pC221_tra	6.15E-06
JP9162	ST133	CC133	Plasmids:Transduction	pC221_tra	1.69E-06
JP9162	ST133	CC133	Plasmids:Transduction	pC221_tra	1.23E-06
JP9162	ST133	CC133	Plasmids:Conjugation	pGO1	0.00E+00
JP9162	ST133	CC133	Plasmids:Conjugation	pGO1	0.00E+00
JP9162	ST133	CC133	Plasmids:Conjugation	pGO1	0.00E+00
JP9162	ST133	CC133	Plasmids:Conjugation	pC221_con	0.00E+00
JP9162	ST133	CC133	Plasmids:Conjugation	pC221_con	0.00E+00
JP9162	ST133	CC133	Plasmids:Conjugation	pC221_con	0.00E+00
JP9171	ST133	CC133	Phages	80a	0.00E+00
JP9171	ST133	CC133	Phages	80a	0.00E+00
JP9171	ST133	CC133	Phages	80a	0.00E+00
JP9171	ST133	CC133	Phages	Phi11	1.28E-04
JP9171	ST133	CC133	Phages	Phi11	2.38E-04
JP9171	ST133	CC133	Phages	Phi11	1.64E-04
JP9171	ST133	CC133	Phages	SLT	1.74E-05
JP9171	ST133	CC133	Phages	SLT	3.69E-05
JP9171	ST133	CC133	Phages	SLT	3.40E-05
JP9171	ST133	CC133	PICIs	SaPIbov1	1.54E-04
JP9171	ST133	CC133	PICIs	SaPIbov1	1.33E-04
JP9171	ST133	CC133	PICIs	SaPIbov1	1.18E-04
JP9171	ST133	CC133	PICIs	SaPIbov5	1.95E-04
JP9171	ST133	CC133	PICIs	SaPIbov5	1.23E-04
JP9171	ST133	CC133	PICIs	SaPIbov5	9.56E-05
JP9171	ST133	CC133	PICIs	SaPIT1028	1.00E-05
JP9171	ST133	CC133	PICIs	SaPIT1028	1.48E-05
JP9171	ST133	CC133	PICIs	SaPIT1028	1.98E-05
JP9171	ST133	CC133	Chromosome:LT	LT(80a)	1.64E-05
JP9171	ST133	CC133	Chromosome:LT	LT(80a)	2.62E-05
JP9171	ST133	CC133	Chromosome:LT	LT(80a)	2.15E-05
JP9171	ST133	CC133	Chromosome:LT	LT(Phi11)	5.13E-06
JP9171	ST133	CC133	Chromosome:LT	LT(Phi11)	5.64E-05
JP9171	ST133	CC133	Chromosome:LT	LT(Phi11)	2.92E-06
JP9171	ST133	CC133	Chromosome:LT	LT(SB1)	1.05E-05
JP9171	ST133	CC133	Chromosome:LT	LT(SB1)	1.49E-06
JP9171	ST133	CC133	Chromosome:LT	LT(SB1)	7.03E-06
JP9171	ST133	CC133	Chromosome:GT	GT(80a)	3.23077E-06
JP9171	ST133	CC133	Chromosome:GT	GT(80a)	1.69231E-06
JP9171	ST133	CC133	Chromosome:GT	GT(80a)	1.96923E-06
JP9171	ST133	CC133	Chromosome:GT	GT(Phi11)	1.54E-08
JP9171	ST133	CC133	Chromosome:GT	GT(Phi11)	0.00E+00
JP9171	ST133	CC133	Chromosome:GT	GT(Phi11)	1.54E-08
JP9171	ST133	CC133	Chromosome:GT	GT(SB1)	0.00E+00
JP9171	ST133	CC133	Chromosome:GT	GT(SB1)	1.54E-08
JP9171	ST133	CC133	Chromosome:GT	GT(SB1)	1.54E-08
JP9171	ST133	CC133	Plasmids:Transduction	pI258	0.00E+00
JP9171	ST133	CC133	Plasmids:Transduction	pI258	0.00E+00
JP9171	ST133	CC133	Plasmids:Transduction	pI258	0.00E+00
JP9171	ST133	CC133	Plasmids:Transduction	pUR3912	3.69E-07
JP9171	ST133	CC133	Plasmids:Transduction	pUR3912	7.69E-07
JP9171	ST133	CC133	Plasmids:Transduction	pUR3912	4.00E-07
JP9171	ST133	CC133	Plasmids:Transduction	pC221_tra	2.77E-06
JP9171	ST133	CC133	Plasmids:Transduction	pC221_tra	4.15E-06
JP9171	ST133	CC133	Plasmids:Transduction	pC221_tra	2.31E-06
JP9171	ST133	CC133	Plasmids:Conjugation	pGO1	1.53E-07
JP9171	ST133	CC133	Plasmids:Conjugation	pGO1	8.03E-08
JP9171	ST133	CC133	Plasmids:Conjugation	pGO1	9.58E-08
JP9171	ST133	CC133	Plasmids:Conjugation	pC221_con	3.19E-05
JP9171	ST133	CC133	Plasmids:Conjugation	pC221_con	3.85E-05
JP9171	ST133	CC133	Plasmids:Conjugation	pC221_con	1.95E-05
JP9180	ST15	CC15	Phages	80a	0.00E+00
JP9180	ST15	CC15	Phages	80a	0.00E+00
JP9180	ST15	CC15	Phages	80a	0.00E+00
JP9180	ST15	CC15	Phages	Phi11	0.00E+00
JP9180	ST15	CC15	Phages	Phi11	0.00E+00
JP9180	ST15	CC15	Phages	Phi11	0.00E+00
JP9180	ST15	CC15	Phages	SLT	0.00E+00
JP9180	ST15	CC15	Phages	SLT	0.00E+00
JP9180	ST15	CC15	Phages	SLT	0.00E+00
JP9180	ST15	CC15	PICIs	SaPIbov1	0.00E+00
JP9180	ST15	CC15	PICIs	SaPIbov1	0.00E+00
JP9180	ST15	CC15	PICIs	SaPIbov1	0.00E+00
JP9180	ST15	CC15	PICIs	SaPIbov5	0.00E+00
JP9180	ST15	CC15	PICIs	SaPIbov5	0.00E+00
JP9180	ST15	CC15	PICIs	SaPIbov5	0.00E+00
JP9180	ST15	CC15	PICIs	SaPIT1028	0.00E+00
JP9180	ST15	CC15	PICIs	SaPIT1028	0.00E+00
JP9180	ST15	CC15	PICIs	SaPIT1028	0.00E+00
JP9180	ST15	CC15	Chromosome:LT	LT(80a)	1.85E-05
JP9180	ST15	CC15	Chromosome:LT	LT(80a)	9.23E-06
JP9180	ST15	CC15	Chromosome:LT	LT(80a)	2.00E-05
JP9180	ST15	CC15	Chromosome:LT	LT(Phi11)	0.00E+00
JP9180	ST15	CC15	Chromosome:LT	LT(Phi11)	0.00E+00
JP9180	ST15	CC15	Chromosome:LT	LT(Phi11)	0.00E+00
JP9180	ST15	CC15	Chromosome:LT	LT(SB1)	1.38E-05
JP9180	ST15	CC15	Chromosome:LT	LT(SB1)	1.13E-05
JP9180	ST15	CC15	Chromosome:LT	LT(SB1)	9.35E-06
JP9180	ST15	CC15	Chromosome:GT	GT(80a)	2.34E-06
JP9180	ST15	CC15	Chromosome:GT	GT(80a)	1.62E-06
JP9180	ST15	CC15	Chromosome:GT	GT(80a)	1.20E-06
JP9180	ST15	CC15	Chromosome:GT	GT(Phi11)	0.00E+00
JP9180	ST15	CC15	Chromosome:GT	GT(Phi11)	0.00E+00
JP9180	ST15	CC15	Chromosome:GT	GT(Phi11)	0.00E+00
JP9180	ST15	CC15	Chromosome:GT	GT(SB1)	2.86154E-06
JP9180	ST15	CC15	Chromosome:GT	GT(SB1)	8.61538E-07
JP9180	ST15	CC15	Chromosome:GT	GT(SB1)	7.53846E-07
JP9180	ST15	CC15	Plasmids:Transduction	pI258	0.00E+00
JP9180	ST15	CC15	Plasmids:Transduction	pI258	0.00E+00
JP9180	ST15	CC15	Plasmids:Transduction	pI258	0.00E+00
JP9180	ST15	CC15	Plasmids:Transduction	pUR3912	0.00E+00
JP9180	ST15	CC15	Plasmids:Transduction	pUR3912	0.00E+00
JP9180	ST15	CC15	Plasmids:Transduction	pUR3912	0.00E+00
JP9180	ST15	CC15	Plasmids:Transduction	pC221_tra	0.00E+00
JP9180	ST15	CC15	Plasmids:Transduction	pC221_tra	0.00E+00
JP9180	ST15	CC15	Plasmids:Transduction	pC221_tra	1.54E-07
JP9180	ST15	CC15	Plasmids:Conjugation	pGO1	1.14E-07
JP9180	ST15	CC15	Plasmids:Conjugation	pGO1	0.00E+00
JP9180	ST15	CC15	Plasmids:Conjugation	pGO1	0.00E+00
JP9180	ST15	CC15	Plasmids:Conjugation	pC221_con	9.71E-07
JP9180	ST15	CC15	Plasmids:Conjugation	pC221_con	5.93E-07
JP9180	ST15	CC15	Plasmids:Conjugation	pC221_con	1.33E-07
JP9182	ST15	CC15	Phages	80a	0.00E+00
JP9182	ST15	CC15	Phages	80a	0.00E+00
JP9182	ST15	CC15	Phages	80a	0.00E+00
JP9182	ST15	CC15	Phages	Phi11	0.00E+00
JP9182	ST15	CC15	Phages	Phi11	0.00E+00
JP9182	ST15	CC15	Phages	Phi11	0.00E+00
JP9182	ST15	CC15	Phages	SLT	0.00E+00
JP9182	ST15	CC15	Phages	SLT	0.00E+00
JP9182	ST15	CC15	Phages	SLT	0.00E+00
JP9182	ST15	CC15	PICIs	SaPIbov1	0.00E+00
JP9182	ST15	CC15	PICIs	SaPIbov1	0.00E+00
JP9182	ST15	CC15	PICIs	SaPIbov1	0.00E+00
JP9182	ST15	CC15	PICIs	SaPIbov5	0.00E+00
JP9182	ST15	CC15	PICIs	SaPIbov5	0.00E+00
JP9182	ST15	CC15	PICIs	SaPIbov5	0.00E+00
JP9182	ST15	CC15	PICIs	SaPIT1028	0.00E+00
JP9182	ST15	CC15	PICIs	SaPIT1028	0.00E+00
JP9182	ST15	CC15	PICIs	SaPIT1028	0.00E+00
JP9182	ST15	CC15	Chromosome:LT	LT(80a)	1.28E-05
JP9182	ST15	CC15	Chromosome:LT	LT(80a)	1.13E-05
JP9182	ST15	CC15	Chromosome:LT	LT(80a)	9.74E-06
JP9182	ST15	CC15	Chromosome:LT	LT(Phi11)	0.00E+00
JP9182	ST15	CC15	Chromosome:LT	LT(Phi11)	0.00E+00
JP9182	ST15	CC15	Chromosome:LT	LT(Phi11)	0.00E+00
JP9182	ST15	CC15	Chromosome:LT	LT(SB1)	0.00E+00
JP9182	ST15	CC15	Chromosome:LT	LT(SB1)	0.00E+00
JP9182	ST15	CC15	Chromosome:LT	LT(SB1)	0.00E+00
JP9182	ST15	CC15	Chromosome:GT	GT(80a)	3.07692E-08
JP9182	ST15	CC15	Chromosome:GT	GT(80a)	3.07692E-08
JP9182	ST15	CC15	Chromosome:GT	GT(80a)	1.53846E-08
JP9182	ST15	CC15	Chromosome:GT	GT(Phi11)	0.00E+00
JP9182	ST15	CC15	Chromosome:GT	GT(Phi11)	0.00E+00
JP9182	ST15	CC15	Chromosome:GT	GT(Phi11)	0.00E+00
JP9182	ST15	CC15	Chromosome:GT	GT(SB1)	0.00E+00
JP9182	ST15	CC15	Chromosome:GT	GT(SB1)	0.00E+00
JP9182	ST15	CC15	Chromosome:GT	GT(SB1)	0.00E+00
JP9182	ST15	CC15	Plasmids:Transduction	pI258	0.00E+00
JP9182	ST15	CC15	Plasmids:Transduction	pI258	0.00E+00
JP9182	ST15	CC15	Plasmids:Transduction	pI258	0.00E+00
JP9182	ST15	CC15	Plasmids:Transduction	pUR3912	0.00E+00
JP9182	ST15	CC15	Plasmids:Transduction	pUR3912	0.00E+00
JP9182	ST15	CC15	Plasmids:Transduction	pUR3912	0.00E+00
JP9182	ST15	CC15	Plasmids:Transduction	pC221_tra	0.00E+00
JP9182	ST15	CC15	Plasmids:Transduction	pC221_tra	0.00E+00
JP9182	ST15	CC15	Plasmids:Transduction	pC221_tra	0.00E+00
JP9182	ST15	CC15	Plasmids:Conjugation	pGO1	0.00E+00
JP9182	ST15	CC15	Plasmids:Conjugation	pGO1	0.00E+00
JP9182	ST15	CC15	Plasmids:Conjugation	pGO1	0.00E+00
JP9182	ST15	CC15	Plasmids:Conjugation	pC221_con	0.00E+00
JP9182	ST15	CC15	Plasmids:Conjugation	pC221_con	0.00E+00
JP9182	ST15	CC15	Plasmids:Conjugation	pC221_con	0.00E+00
JP9183	ST15	CC15	Phages	80a	0.00E+00
JP9183	ST15	CC15	Phages	80a	0.00E+00
JP9183	ST15	CC15	Phages	80a	0.00E+00
JP9183	ST15	CC15	Phages	Phi11	0.00E+00
JP9183	ST15	CC15	Phages	Phi11	0.00E+00
JP9183	ST15	CC15	Phages	Phi11	0.00E+00
JP9183	ST15	CC15	Phages	SLT	0.00E+00
JP9183	ST15	CC15	Phages	SLT	0.00E+00
JP9183	ST15	CC15	Phages	SLT	0.00E+00
JP9183	ST15	CC15	PICIs	SaPIbov1	5.13E-07
JP9183	ST15	CC15	PICIs	SaPIbov1	7.65E-07
JP9183	ST15	CC15	PICIs	SaPIbov1	1.54E-06
JP9183	ST15	CC15	PICIs	SaPIbov5	0.00E+00
JP9183	ST15	CC15	PICIs	SaPIbov5	0.00E+00
JP9183	ST15	CC15	PICIs	SaPIbov5	0.00E+00
JP9183	ST15	CC15	PICIs	SaPIT1028	0.00E+00
JP9183	ST15	CC15	PICIs	SaPIT1028	0.00E+00
JP9183	ST15	CC15	PICIs	SaPIT1028	0.00E+00
JP9183	ST15	CC15	Chromosome:LT	LT(80a)	1.23E-05
JP9183	ST15	CC15	Chromosome:LT	LT(80a)	1.08E-05
JP9183	ST15	CC15	Chromosome:LT	LT(80a)	1.38E-05
JP9183	ST15	CC15	Chromosome:LT	LT(Phi11)	0.00E+00
JP9183	ST15	CC15	Chromosome:LT	LT(Phi11)	0.00E+00
JP9183	ST15	CC15	Chromosome:LT	LT(Phi11)	0.00E+00
JP9183	ST15	CC15	Chromosome:LT	LT(SB1)	0.00E+00
JP9183	ST15	CC15	Chromosome:LT	LT(SB1)	0.00E+00
JP9183	ST15	CC15	Chromosome:LT	LT(SB1)	1.54E-08
JP9183	ST15	CC15	Chromosome:GT	GT(80a)	0.00E+00
JP9183	ST15	CC15	Chromosome:GT	GT(80a)	4.61538E-08
JP9183	ST15	CC15	Chromosome:GT	GT(80a)	6.15385E-08
JP9183	ST15	CC15	Chromosome:GT	GT(Phi11)	0.00E+00
JP9183	ST15	CC15	Chromosome:GT	GT(Phi11)	0.00E+00
JP9183	ST15	CC15	Chromosome:GT	GT(Phi11)	0.00E+00
JP9183	ST15	CC15	Chromosome:GT	GT(SB1)	0.00E+00
JP9183	ST15	CC15	Chromosome:GT	GT(SB1)	0.00E+00
JP9183	ST15	CC15	Chromosome:GT	GT(SB1)	0.00E+00
JP9183	ST15	CC15	Plasmids:Transduction	pI258	0.00E+00
JP9183	ST15	CC15	Plasmids:Transduction	pI258	0.00E+00
JP9183	ST15	CC15	Plasmids:Transduction	pI258	0.00E+00
JP9183	ST15	CC15	Plasmids:Transduction	pUR3912	0.00E+00
JP9183	ST15	CC15	Plasmids:Transduction	pUR3912	0.00E+00
JP9183	ST15	CC15	Plasmids:Transduction	pUR3912	0.00E+00
JP9183	ST15	CC15	Plasmids:Transduction	pC221_tra	0.00E+00
JP9183	ST15	CC15	Plasmids:Transduction	pC221_tra	0.00E+00
JP9183	ST15	CC15	Plasmids:Transduction	pC221_tra	0.00E+00
JP9183	ST15	CC15	Plasmids:Conjugation	pGO1	3.48E-08
JP9183	ST15	CC15	Plasmids:Conjugation	pGO1	1.76E-08
JP9183	ST15	CC15	Plasmids:Conjugation	pGO1	2.29E-08
JP9183	ST15	CC15	Plasmids:Conjugation	pC221_con	5.69E-07
JP9183	ST15	CC15	Plasmids:Conjugation	pC221_con	1.54E-06
JP9183	ST15	CC15	Plasmids:Conjugation	pC221_con	1.20E-06
JP9185	ST15	CC15	Phages	80a	0.00E+00
JP9185	ST15	CC15	Phages	80a	0.00E+00
JP9185	ST15	CC15	Phages	80a	0.00E+00
JP9185	ST15	CC15	Phages	Phi11	9.23E-05
JP9185	ST15	CC15	Phages	Phi11	3.08E-05
JP9185	ST15	CC15	Phages	Phi11	1.65E-05
JP9185	ST15	CC15	Phages	SLT	0.00E+00
JP9185	ST15	CC15	Phages	SLT	0.00E+00
JP9185	ST15	CC15	Phages	SLT	0.00E+00
JP9185	ST15	CC15	PICIs	SaPIbov1	0.00E+00
JP9185	ST15	CC15	PICIs	SaPIbov1	0.00E+00
JP9185	ST15	CC15	PICIs	SaPIbov1	0.00E+00
JP9185	ST15	CC15	PICIs	SaPIbov5	0.00E+00
JP9185	ST15	CC15	PICIs	SaPIbov5	0.00E+00
JP9185	ST15	CC15	PICIs	SaPIbov5	0.00E+00
JP9185	ST15	CC15	PICIs	SaPIT1028	4.62E-07
JP9185	ST15	CC15	PICIs	SaPIT1028	2.02E-06
JP9185	ST15	CC15	PICIs	SaPIT1028	1.89E-06
JP9185	ST15	CC15	Chromosome:LT	LT(80a)	1.64E-05
JP9185	ST15	CC15	Chromosome:LT	LT(80a)	2.51E-05
JP9185	ST15	CC15	Chromosome:LT	LT(80a)	1.54E-05
JP9185	ST15	CC15	Chromosome:LT	LT(Phi11)	0.00E+00
JP9185	ST15	CC15	Chromosome:LT	LT(Phi11)	0.00E+00
JP9185	ST15	CC15	Chromosome:LT	LT(Phi11)	0.00E+00
JP9185	ST15	CC15	Chromosome:LT	LT(SB1)	0.00E+00
JP9185	ST15	CC15	Chromosome:LT	LT(SB1)	0.00E+00
JP9185	ST15	CC15	Chromosome:LT	LT(SB1)	3.08E-08
JP9185	ST15	CC15	Chromosome:GT	GT(80a)	0.00E+00
JP9185	ST15	CC15	Chromosome:GT	GT(80a)	4.61538E-08
JP9185	ST15	CC15	Chromosome:GT	GT(80a)	1.53846E-08
JP9185	ST15	CC15	Chromosome:GT	GT(Phi11)	0.00E+00
JP9185	ST15	CC15	Chromosome:GT	GT(Phi11)	0.00E+00
JP9185	ST15	CC15	Chromosome:GT	GT(Phi11)	0.00E+00
JP9185	ST15	CC15	Chromosome:GT	GT(SB1)	0.00E+00
JP9185	ST15	CC15	Chromosome:GT	GT(SB1)	0.00E+00
JP9185	ST15	CC15	Chromosome:GT	GT(SB1)	0.00E+00
JP9185	ST15	CC15	Plasmids:Transduction	pI258	0.00E+00
JP9185	ST15	CC15	Plasmids:Transduction	pI258	0.00E+00
JP9185	ST15	CC15	Plasmids:Transduction	pI258	0.00E+00
JP9185	ST15	CC15	Plasmids:Transduction	pUR3912	0.00E+00
JP9185	ST15	CC15	Plasmids:Transduction	pUR3912	0.00E+00
JP9185	ST15	CC15	Plasmids:Transduction	pUR3912	0.00E+00
JP9185	ST15	CC15	Plasmids:Transduction	pC221_tra	0.00E+00
JP9185	ST15	CC15	Plasmids:Transduction	pC221_tra	0.00E+00
JP9185	ST15	CC15	Plasmids:Transduction	pC221_tra	0.00E+00
JP9185	ST15	CC15	Plasmids:Conjugation	pGO1	5.15E-08
JP9185	ST15	CC15	Plasmids:Conjugation	pGO1	3.98E-08
JP9185	ST15	CC15	Plasmids:Conjugation	pGO1	2.54E-08
JP9185	ST15	CC15	Plasmids:Conjugation	pC221_con	0.00E+00
JP9185	ST15	CC15	Plasmids:Conjugation	pC221_con	0.00E+00
JP9185	ST15	CC15	Plasmids:Conjugation	pC221_con	0.00E+00
JP9143	ST130	CC130	Phages	80a	0.00E+00
JP9143	ST130	CC130	Phages	80a	0.00E+00
JP9143	ST130	CC130	Phages	80a	0.00E+00
JP9143	ST130	CC130	Phages	Phi11	5.13E-06
JP9143	ST130	CC130	Phages	Phi11	4.46E-06
JP9143	ST130	CC130	Phages	Phi11	2.86E-06
JP9143	ST130	CC130	Phages	SLT	0.00E+00
JP9143	ST130	CC130	Phages	SLT	0.00E+00
JP9143	ST130	CC130	Phages	SLT	0.00E+00
JP9143	ST130	CC130	PICIs	SaPIbov1	7.69E-05
JP9143	ST130	CC130	PICIs	SaPIbov1	8.21E-05
JP9143	ST130	CC130	PICIs	SaPIbov1	9.23E-05
JP9143	ST130	CC130	PICIs	SaPIbov5	1.03E-05
JP9143	ST130	CC130	PICIs	SaPIbov5	8.92E-06
JP9143	ST130	CC130	PICIs	SaPIbov5	4.49E-05
JP9143	ST130	CC130	PICIs	SaPIT1028	3.72E-05
JP9143	ST130	CC130	PICIs	SaPIT1028	7.00E-05
JP9143	ST130	CC130	PICIs	SaPIT1028	7.00E-05
JP9143	ST130	CC130	Chromosome:LT	LT(80a)	0.00E+00
JP9143	ST130	CC130	Chromosome:LT	LT(80a)	0.00E+00
JP9143	ST130	CC130	Chromosome:LT	LT(80a)	0.00E+00
JP9143	ST130	CC130	Chromosome:LT	LT(Phi11)	7.63E-06
JP9143	ST130	CC130	Chromosome:LT	LT(Phi11)	1.03E-05
JP9143	ST130	CC130	Chromosome:LT	LT(Phi11)	3.54E-06
JP9143	ST130	CC130	Chromosome:LT	LT(SB1)	6.15E-07
JP9143	ST130	CC130	Chromosome:LT	LT(SB1)	7.54E-07
JP9143	ST130	CC130	Chromosome:LT	LT(SB1)	8.92E-07
JP9143	ST130	CC130	Chromosome:GT	GT(80a)	0.00E+00
JP9143	ST130	CC130	Chromosome:GT	GT(80a)	0.00E+00
JP9143	ST130	CC130	Chromosome:GT	GT(80a)	0.00E+00
JP9143	ST130	CC130	Chromosome:GT	GT(Phi11)	0.00E+00
JP9143	ST130	CC130	Chromosome:GT	GT(Phi11)	0.00E+00
JP9143	ST130	CC130	Chromosome:GT	GT(Phi11)	0.00E+00
JP9143	ST130	CC130	Chromosome:GT	GT(SB1)	0.00E+00
JP9143	ST130	CC130	Chromosome:GT	GT(SB1)	0.00E+00
JP9143	ST130	CC130	Chromosome:GT	GT(SB1)	0.00E+00
JP9143	ST130	CC130	Plasmids:Transduction	pI258	0.00E+00
JP9143	ST130	CC130	Plasmids:Transduction	pI258	0.00E+00
JP9143	ST130	CC130	Plasmids:Transduction	pI258	0.00E+00
JP9143	ST130	CC130	Plasmids:Transduction	pUR3912	3.23E-07
JP9143	ST130	CC130	Plasmids:Transduction	pUR3912	1.85E-07
JP9143	ST130	CC130	Plasmids:Transduction	pUR3912	3.38E-07
JP9143	ST130	CC130	Plasmids:Transduction	pC221_tra	2.92E-06
JP9143	ST130	CC130	Plasmids:Transduction	pC221_tra	2.00E-06
JP9143	ST130	CC130	Plasmids:Transduction	pC221_tra	3.38E-06
JP9143	ST130	CC130	Plasmids:Conjugation	pGO1	1.67E-07
JP9143	ST130	CC130	Plasmids:Conjugation	pGO1	1.43E-07
JP9143	ST130	CC130	Plasmids:Conjugation	pGO1	3.57E-07
JP9143	ST130	CC130	Plasmids:Conjugation	pC221_con	1.50E-05
JP9143	ST130	CC130	Plasmids:Conjugation	pC221_con	1.43E-05
JP9143	ST130	CC130	Plasmids:Conjugation	pC221_con	1.90E-05
JP9172	ST130	CC130	Phages	80a	0.00E+00
JP9172	ST130	CC130	Phages	80a	0.00E+00
JP9172	ST130	CC130	Phages	80a	0.00E+00
JP9172	ST130	CC130	Phages	Phi11	5.13E-06
JP9172	ST130	CC130	Phages	Phi11	4.46E-06
JP9172	ST130	CC130	Phages	Phi11	3.10E-06
JP9172	ST130	CC130	Phages	SLT	0.00E+00
JP9172	ST130	CC130	Phages	SLT	0.00E+00
JP9172	ST130	CC130	Phages	SLT	0.00E+00
JP9172	ST130	CC130	PICIs	SaPIbov1	1.44E-04
JP9172	ST130	CC130	PICIs	SaPIbov1	1.23E-04
JP9172	ST130	CC130	PICIs	SaPIbov1	1.03E-04
JP9172	ST130	CC130	PICIs	SaPIbov5	3.08E-05
JP9172	ST130	CC130	PICIs	SaPIbov5	1.42E-05
JP9172	ST130	CC130	PICIs	SaPIbov5	3.28E-05
JP9172	ST130	CC130	PICIs	SaPIT1028	3.89E-05
JP9172	ST130	CC130	PICIs	SaPIT1028	2.75E-05
JP9172	ST130	CC130	PICIs	SaPIT1028	3.78E-05
JP9172	ST130	CC130	Chromosome:LT	LT(80a)	2.15E-04
JP9172	ST130	CC130	Chromosome:LT	LT(80a)	1.59E-04
JP9172	ST130	CC130	Chromosome:LT	LT(80a)	2.62E-04
JP9172	ST130	CC130	Chromosome:LT	LT(Phi11)	5.13E-06
JP9172	ST130	CC130	Chromosome:LT	LT(Phi11)	2.05E-05
JP9172	ST130	CC130	Chromosome:LT	LT(Phi11)	3.38E-06
JP9172	ST130	CC130	Chromosome:LT	LT(SB1)	1.34E-06
JP9172	ST130	CC130	Chromosome:LT	LT(SB1)	1.09E-06
JP9172	ST130	CC130	Chromosome:LT	LT(SB1)	1.06E-06
JP9172	ST130	CC130	Chromosome:GT	GT(80a)	3.07692E-08
JP9172	ST130	CC130	Chromosome:GT	GT(80a)	1.84615E-07
JP9172	ST130	CC130	Chromosome:GT	GT(80a)	6.15385E-08
JP9172	ST130	CC130	Chromosome:GT	GT(Phi11)	3.07692E-08
JP9172	ST130	CC130	Chromosome:GT	GT(Phi11)	3.07692E-08
JP9172	ST130	CC130	Chromosome:GT	GT(Phi11)	1.53846E-08
JP9172	ST130	CC130	Chromosome:GT	GT(SB1)	1.53846E-08
JP9172	ST130	CC130	Chromosome:GT	GT(SB1)	3.07692E-08
JP9172	ST130	CC130	Chromosome:GT	GT(SB1)	1.53846E-08
JP9172	ST130	CC130	Plasmids:Transduction	pI258	1.14E-06
JP9172	ST130	CC130	Plasmids:Transduction	pI258	6.00E-07
JP9172	ST130	CC130	Plasmids:Transduction	pI258	1.05E-06
JP9172	ST130	CC130	Plasmids:Transduction	pUR3912	2.62E-07
JP9172	ST130	CC130	Plasmids:Transduction	pUR3912	2.77E-07
JP9172	ST130	CC130	Plasmids:Transduction	pUR3912	1.85E-07
JP9172	ST130	CC130	Plasmids:Transduction	pC221_tra	2.31E-06
JP9172	ST130	CC130	Plasmids:Transduction	pC221_tra	2.77E-06
JP9172	ST130	CC130	Plasmids:Transduction	pC221_tra	2.92E-06
JP9172	ST130	CC130	Plasmids:Conjugation	pGO1	1.94E-08
JP9172	ST130	CC130	Plasmids:Conjugation	pGO1	2.45E-08
JP9172	ST130	CC130	Plasmids:Conjugation	pGO1	1.58E-08
JP9172	ST130	CC130	Plasmids:Conjugation	pC221_con	0.00E+00
JP9172	ST130	CC130	Plasmids:Conjugation	pC221_con	0.00E+00
JP9172	ST130	CC130	Plasmids:Conjugation	pC221_con	0.00E+00
JP9173	ST130	CC130	Phages	80a	1.13E-05
JP9173	ST130	CC130	Phages	80a	4.10E-06
JP9173	ST130	CC130	Phages	80a	4.62E-06
JP9173	ST130	CC130	Phages	Phi11	5.13E-06
JP9173	ST130	CC130	Phages	Phi11	1.38E-06
JP9173	ST130	CC130	Phages	Phi11	8.71E-07
JP9173	ST130	CC130	Phages	SLT	0.00E+00
JP9173	ST130	CC130	Phages	SLT	0.00E+00
JP9173	ST130	CC130	Phages	SLT	0.00E+00
JP9173	ST130	CC130	PICIs	SaPIbov1	1.69E-04
JP9173	ST130	CC130	PICIs	SaPIbov1	1.44E-04
JP9173	ST130	CC130	PICIs	SaPIbov1	1.49E-04
JP9173	ST130	CC130	PICIs	SaPIbov5	3.08E-05
JP9173	ST130	CC130	PICIs	SaPIbov5	9.54E-06
JP9173	ST130	CC130	PICIs	SaPIbov5	7.65E-06
JP9173	ST130	CC130	PICIs	SaPIT1028	3.42E-05
JP9173	ST130	CC130	PICIs	SaPIT1028	2.85E-05
JP9173	ST130	CC130	PICIs	SaPIT1028	2.13E-05
JP9173	ST130	CC130	Chromosome:LT	LT(80a)	1.28E-05
JP9173	ST130	CC130	Chromosome:LT	LT(80a)	9.74E-06
JP9173	ST130	CC130	Chromosome:LT	LT(80a)	1.33E-05
JP9173	ST130	CC130	Chromosome:LT	LT(Phi11)	4.10E-05
JP9173	ST130	CC130	Chromosome:LT	LT(Phi11)	3.23E-06
JP9173	ST130	CC130	Chromosome:LT	LT(Phi11)	9.36E-06
JP9173	ST130	CC130	Chromosome:LT	LT(SB1)	1.18E-06
JP9173	ST130	CC130	Chromosome:LT	LT(SB1)	1.51E-06
JP9173	ST130	CC130	Chromosome:LT	LT(SB1)	8.62E-07
JP9173	ST130	CC130	Chromosome:GT	GT(80a)	0.00E+00
JP9173	ST130	CC130	Chromosome:GT	GT(80a)	4.61538E-08
JP9173	ST130	CC130	Chromosome:GT	GT(80a)	1.53846E-08
JP9173	ST130	CC130	Chromosome:GT	GT(Phi11)	0.00E+00
JP9173	ST130	CC130	Chromosome:GT	GT(Phi11)	0.00E+00
JP9173	ST130	CC130	Chromosome:GT	GT(Phi11)	0.00E+00
JP9173	ST130	CC130	Chromosome:GT	GT(SB1)	1.53846E-08
JP9173	ST130	CC130	Chromosome:GT	GT(SB1)	3.07692E-08
JP9173	ST130	CC130	Chromosome:GT	GT(SB1)	3.07692E-08
JP9173	ST130	CC130	Plasmids:Transduction	pI258	4.15E-07
JP9173	ST130	CC130	Plasmids:Transduction	pI258	1.85E-07
JP9173	ST130	CC130	Plasmids:Transduction	pI258	9.23E-08
JP9173	ST130	CC130	Plasmids:Transduction	pUR3912	1.69E-07
JP9173	ST130	CC130	Plasmids:Transduction	pUR3912	1.85E-07
JP9173	ST130	CC130	Plasmids:Transduction	pUR3912	1.85E-07
JP9173	ST130	CC130	Plasmids:Transduction	pC221_tra	2.31E-06
JP9173	ST130	CC130	Plasmids:Transduction	pC221_tra	3.69E-06
JP9173	ST130	CC130	Plasmids:Transduction	pC221_tra	1.38E-06
JP9173	ST130	CC130	Plasmids:Conjugation	pGO1	1.11E-07
JP9173	ST130	CC130	Plasmids:Conjugation	pGO1	7.14E-08
JP9173	ST130	CC130	Plasmids:Conjugation	pGO1	6.90E-08
JP9173	ST130	CC130	Plasmids:Conjugation	pC221_con	4.22E-05
JP9173	ST130	CC130	Plasmids:Conjugation	pC221_con	3.07E-05
JP9173	ST130	CC130	Plasmids:Conjugation	pC221_con	3.33E-05
JP9187	ST6	CC5	Phages	80a	0.00E+00
JP9187	ST6	CC5	Phages	80a	0.00E+00
JP9187	ST6	CC5	Phages	80a	0.00E+00
JP9187	ST6	CC5	Phages	Phi11	0.00E+00
JP9187	ST6	CC5	Phages	Phi11	0.00E+00
JP9187	ST6	CC5	Phages	Phi11	0.00E+00
JP9187	ST6	CC5	Phages	SLT	0.00E+00
JP9187	ST6	CC5	Phages	SLT	0.00E+00
JP9187	ST6	CC5	Phages	SLT	0.00E+00
JP9187	ST6	CC5	PICIs	SaPIbov1	8.21E-05
JP9187	ST6	CC5	PICIs	SaPIbov1	6.67E-05
JP9187	ST6	CC5	PICIs	SaPIbov1	4.10E-05
JP9187	ST6	CC5	PICIs	SaPIbov5	6.54E-06
JP9187	ST6	CC5	PICIs	SaPIbov5	1.85E-06
JP9187	ST6	CC5	PICIs	SaPIbov5	2.94E-05
JP9187	ST6	CC5	PICIs	SaPIT1028	5.64E-04
JP9187	ST6	CC5	PICIs	SaPIT1028	3.45E-04
JP9187	ST6	CC5	PICIs	SaPIT1028	1.95E-04
JP9187	ST6	CC5	Chromosome:LT	LT(80a)	1.90E-05
JP9187	ST6	CC5	Chromosome:LT	LT(80a)	9.87E-06
JP9187	ST6	CC5	Chromosome:LT	LT(80a)	2.15E-05
JP9187	ST6	CC5	Chromosome:LT	LT(Phi11)	1.78E-06
JP9187	ST6	CC5	Chromosome:LT	LT(Phi11)	5.13E-06
JP9187	ST6	CC5	Chromosome:LT	LT(Phi11)	2.62E-06
JP9187	ST6	CC5	Chromosome:LT	LT(SB1)	1.85E-07
JP9187	ST6	CC5	Chromosome:LT	LT(SB1)	2.15E-07
JP9187	ST6	CC5	Chromosome:LT	LT(SB1)	1.08E-07
JP9187	ST6	CC5	Chromosome:GT	GT(80a)	3.07692E-08
JP9187	ST6	CC5	Chromosome:GT	GT(80a)	3.07692E-08
JP9187	ST6	CC5	Chromosome:GT	GT(80a)	7.69231E-08
JP9187	ST6	CC5	Chromosome:GT	GT(Phi11)	0.00E+00
JP9187	ST6	CC5	Chromosome:GT	GT(Phi11)	1.54E-08
JP9187	ST6	CC5	Chromosome:GT	GT(Phi11)	3.08E-08
JP9187	ST6	CC5	Chromosome:GT	GT(SB1)	0.00E+00
JP9187	ST6	CC5	Chromosome:GT	GT(SB1)	0.00E+00
JP9187	ST6	CC5	Chromosome:GT	GT(SB1)	0.00E+00
JP9187	ST6	CC5	Plasmids:Transduction	pI258	3.08E-08
JP9187	ST6	CC5	Plasmids:Transduction	pI258	3.08E-08
JP9187	ST6	CC5	Plasmids:Transduction	pI258	1.54E-08
JP9187	ST6	CC5	Plasmids:Transduction	pUR3912	0.00E+00
JP9187	ST6	CC5	Plasmids:Transduction	pUR3912	0.00E+00
JP9187	ST6	CC5	Plasmids:Transduction	pUR3912	0.00E+00
JP9187	ST6	CC5	Plasmids:Transduction	pC221_tra	2.15E-06
JP9187	ST6	CC5	Plasmids:Transduction	pC221_tra	1.54E-06
JP9187	ST6	CC5	Plasmids:Transduction	pC221_tra	2.92E-06
JP9187	ST6	CC5	Plasmids:Conjugation	pGO1	5.25E-06
JP9187	ST6	CC5	Plasmids:Conjugation	pGO1	2.46E-06
JP9187	ST6	CC5	Plasmids:Conjugation	pGO1	2.74E-06
JP9187	ST6	CC5	Plasmids:Conjugation	pC221_con	3.50E-05
JP9187	ST6	CC5	Plasmids:Conjugation	pC221_con	2.15E-05
JP9187	ST6	CC5	Plasmids:Conjugation	pC221_con	2.05E-05
RN4220	ST8	CC8	Phages	80a	4.51E-03
RN4220	ST8	CC8	Phages	80a	4.62E-03
RN4220	ST8	CC8	Phages	80a	5.54E-03
RN4220	ST8	CC8	Phages	Phi11	3.28E-03
RN4220	ST8	CC8	Phages	Phi11	8.15E-03
RN4220	ST8	CC8	Phages	Phi11	5.39E-03
RN4220	ST8	CC8	Phages	SLT	2.15E-04
RN4220	ST8	CC8	Phages	SLT	2.89E-04
RN4220	ST8	CC8	Phages	SLT	6.15E-05
RN4220	ST8	CC8	PICIs	SaPIbov1	4.62E-02
RN4220	ST8	CC8	PICIs	SaPIbov1	7.69E-02
RN4220	ST8	CC8	PICIs	SaPIbov1	4.10E-02
RN4220	ST8	CC8	PICIs	SaPIbov5	2.21E-03
RN4220	ST8	CC8	PICIs	SaPIbov5	9.85E-04
RN4220	ST8	CC8	PICIs	SaPIbov5	1.56E-03
RN4220	ST8	CC8	PICIs	SaPIT1028	1.23E-01
RN4220	ST8	CC8	PICIs	SaPIT1028	2.67E-01
RN4220	ST8	CC8	PICIs	SaPIT1028	9.76E-02
RN4220	ST8	CC8	Chromosome:LT	LT(80a)	2.62E-05
RN4220	ST8	CC8	Chromosome:LT	LT(80a)	1.90E-05
RN4220	ST8	CC8	Chromosome:LT	LT(80a)	3.03E-05
RN4220	ST8	CC8	Chromosome:LT	LT(Phi11)	6.15E-04
RN4220	ST8	CC8	Chromosome:LT	LT(Phi11)	3.31E-04
RN4220	ST8	CC8	Chromosome:LT	LT(Phi11)	5.64E-04
RN4220	ST8	CC8	Chromosome:LT	LT(SB1)	2.98E-05
RN4220	ST8	CC8	Chromosome:LT	LT(SB1)	3.63E-05
RN4220	ST8	CC8	Chromosome:LT	LT(SB1)	4.80E-05
RN4220	ST8	CC8	Chromosome:GT	GT(80a)	1.23077E-06
RN4220	ST8	CC8	Chromosome:GT	GT(80a)	1.81538E-06
RN4220	ST8	CC8	Chromosome:GT	GT(80a)	1.30769E-06
RN4220	ST8	CC8	Chromosome:GT	GT(Phi11)	1.29231E-06
RN4220	ST8	CC8	Chromosome:GT	GT(Phi11)	1.41538E-06
RN4220	ST8	CC8	Chromosome:GT	GT(Phi11)	2.87692E-06
RN4220	ST8	CC8	Chromosome:GT	GT(SB1)	2.76923E-06
RN4220	ST8	CC8	Chromosome:GT	GT(SB1)	2.26154E-06
RN4220	ST8	CC8	Chromosome:GT	GT(SB1)	1.41538E-06
RN4220	ST8	CC8	Plasmids:Transduction	pI258	1.78E-05
RN4220	ST8	CC8	Plasmids:Transduction	pI258	8.37E-06
RN4220	ST8	CC8	Plasmids:Transduction	pI258	6.89E-06
RN4220	ST8	CC8	Plasmids:Transduction	pUR3912	3.08E-08
RN4220	ST8	CC8	Plasmids:Transduction	pUR3912	1.17E-06
RN4220	ST8	CC8	Plasmids:Transduction	pUR3912	8.62E-07
RN4220	ST8	CC8	Plasmids:Transduction	pC221_tra	4.62E-06
RN4220	ST8	CC8	Plasmids:Transduction	pC221_tra	5.85E-06
RN4220	ST8	CC8	Plasmids:Transduction	pC221_tra	3.85E-06
RN4220	ST8	CC8	Plasmids:Conjugation	pGO1	2.47E-06
RN4220	ST8	CC8	Plasmids:Conjugation	pGO1	4.45E-06
RN4220	ST8	CC8	Plasmids:Conjugation	pGO1	6.67E-06
RN4220	ST8	CC8	Plasmids:Conjugation	pC221_con	3.06E-05
RN4220	ST8	CC8	Plasmids:Conjugation	pC221_con	2.64E-05
RN4220	ST8	CC8	Plasmids:Conjugation	pC221_con	4.00E-05
RN450	ST8	CC8	Phages	80a	4.15E-03
RN450	ST8	CC8	Phages	80a	6.88E-03
RN450	ST8	CC8	Phages	80a	6.60E-03
RN450	ST8	CC8	Phages	Phi11	6.67E-02
RN450	ST8	CC8	Phages	Phi11	1.25E-01
RN450	ST8	CC8	Phages	Phi11	1.18E-01
RN450	ST8	CC8	Phages	SLT	4.62E-05
RN450	ST8	CC8	Phages	SLT	6.46E-05
RN450	ST8	CC8	Phages	SLT	2.05E-05
RN450	ST8	CC8	PICIs	SaPIbov1	3.18E-2
RN450	ST8	CC8	PICIs	SaPIbov1	5.00E-2
RN450	ST8	CC8	PICIs	SaPIbov1	4.77E-2
RN450	ST8	CC8	PICIs	SaPIbov5	6.97E-04
RN450	ST8	CC8	PICIs	SaPIbov5	3.83E-03
RN450	ST8	CC8	PICIs	SaPIbov5	2.93E-03
RN450	ST8	CC8	PICIs	SaPIT1028	6.77E-01
RN450	ST8	CC8	PICIs	SaPIT1028	5.23E-01
RN450	ST8	CC8	PICIs	SaPIT1028	6.67E-01
RN450	ST8	CC8	Chromosome:LT	LT(80a)	3.08E-03
RN450	ST8	CC8	Chromosome:LT	LT(80a)	1.23E-02
RN450	ST8	CC8	Chromosome:LT	LT(80a)	1.17E-02
RN450	ST8	CC8	Chromosome:LT	LT(Phi11)	9.74E-04
RN450	ST8	CC8	Chromosome:LT	LT(Phi11)	3.69E-04
RN450	ST8	CC8	Chromosome:LT	LT(Phi11)	9.38E-04
RN450	ST8	CC8	Chromosome:LT	LT(SB1)	3.72E-05
RN450	ST8	CC8	Chromosome:LT	LT(SB1)	2.68E-05
RN450	ST8	CC8	Chromosome:LT	LT(SB1)	3.14E-05
RN450	ST8	CC8	Chromosome:GT	GT(80a)	1.10769E-06
RN450	ST8	CC8	Chromosome:GT	GT(80a)	8.30769E-07
RN450	ST8	CC8	Chromosome:GT	GT(80a)	7.53846E-07
RN450	ST8	CC8	Chromosome:GT	GT(Phi11)	7.38462E-07
RN450	ST8	CC8	Chromosome:GT	GT(Phi11)	3.84615E-07
RN450	ST8	CC8	Chromosome:GT	GT(Phi11)	1.20E-06
RN450	ST8	CC8	Chromosome:GT	GT(SB1)	1.35385E-06
RN450	ST8	CC8	Chromosome:GT	GT(SB1)	1.06154E-06
RN450	ST8	CC8	Chromosome:GT	GT(SB1)	1.72308E-06
RN450	ST8	CC8	Plasmids:Transduction	pI258	1.54E-04
RN450	ST8	CC8	Plasmids:Transduction	pI258	4.92E-05
RN450	ST8	CC8	Plasmids:Transduction	pI258	9.69E-05
RN450	ST8	CC8	Plasmids:Transduction	pUR3912	6.15E-07
RN450	ST8	CC8	Plasmids:Transduction	pUR3912	1.54E-06
RN450	ST8	CC8	Plasmids:Transduction	pUR3912	6.15E-07
RN450	ST8	CC8	Plasmids:Transduction	pC221_tra	1.54E-06
RN450	ST8	CC8	Plasmids:Transduction	pC221_tra	1.54E-06
RN450	ST8	CC8	Plasmids:Transduction	pC221_tra	4.00E-06
RN450	ST8	CC8	Plasmids:Conjugation	pGO1	1.01E-05
RN450	ST8	CC8	Plasmids:Conjugation	pGO1	5.04E-06
RN450	ST8	CC8	Plasmids:Conjugation	pGO1	8.89E-06
RN450	ST8	CC8	Plasmids:Conjugation	pC221_con	2.50E-05
RN450	ST8	CC8	Plasmids:Conjugation	pC221_con	4.36E-05
RN450	ST8	CC8	Plasmids:Conjugation	pC221_con	3.93E-05
JP1891	ST9	CC1	Plasmids:Conjugation	pWBG731	0.00E+00
JP1891	ST9	CC1	Plasmids:Conjugation	pWBG731	0
JP1891	ST9	CC1	Plasmids:Conjugation	pWBG731	0
JP1900	ST95	CC121	Plasmids:Conjugation	pWBG731	9.23077E-06
JP1900	ST95	CC121	Plasmids:Conjugation	pWBG731	2.83784E-05
JP1900	ST95	CC121	Plasmids:Conjugation	pWBG731	1.52542E-05
JP1904	ST95	CC121	Plasmids:Conjugation	pWBG731	0
JP1904	ST95	CC121	Plasmids:Conjugation	pWBG731	4.05405E-07
JP1904	ST95	CC121	Plasmids:Conjugation	pWBG731	0
JP1912	ST133	CC133	Plasmids:Conjugation	pWBG731	9.23077E-07
JP1912	ST133	CC133	Plasmids:Conjugation	pWBG731	3.64865E-06
JP1912	ST133	CC133	Plasmids:Conjugation	pWBG731	6.61017E-06
JP9143	ST130	CC130	Plasmids:Conjugation	pWBG731	0.000507692
JP9143	ST130	CC130	Plasmids:Conjugation	pWBG731	0.00243243
JP9143	ST130	CC130	Plasmids:Conjugation	pWBG731	0.00305085
JP9155	ST133	CC133	Plasmids:Conjugation	pWBG731	0
JP9155	ST133	CC133	Plasmids:Conjugation	pWBG731	0
JP9155	ST133	CC133	Plasmids:Conjugation	pWBG731	0
JP9160	ST133	CC133	Plasmids:Conjugation	pWBG731	0.000646154
JP9160	ST133	CC133	Plasmids:Conjugation	pWBG731	0.00121622
JP9160	ST133	CC133	Plasmids:Conjugation	pWBG731	0.00157627
JP9161	ST133	CC133	Plasmids:Conjugation	pWBG731	0
JP9161	ST133	CC133	Plasmids:Conjugation	pWBG731	4.05405E-07
JP9161	ST133	CC133	Plasmids:Conjugation	pWBG731	0
JP9162	ST133	CC133	Plasmids:Conjugation	pWBG731	9.23077E-05
JP9162	ST133	CC133	Plasmids:Conjugation	pWBG731	0
JP9162	ST133	CC133	Plasmids:Conjugation	pWBG731	0
JP9171	ST133	CC133	Plasmids:Conjugation	pWBG731	0.00184615
JP9171	ST133	CC133	Plasmids:Conjugation	pWBG731	0.0283784
JP9171	ST133	CC133	Plasmids:Conjugation	pWBG731	0.0132203
JP9172	ST130	CC130	Plasmids:Conjugation	pWBG731	0.000152308
JP9172	ST130	CC130	Plasmids:Conjugation	pWBG731	0.00166216
JP9172	ST130	CC130	Plasmids:Conjugation	pWBG731	0.00162712
JP9173	ST130	CC130	Plasmids:Conjugation	pWBG731	0.000415385
JP9173	ST130	CC130	Plasmids:Conjugation	pWBG731	0.00364865
JP9173	ST130	CC130	Plasmids:Conjugation	pWBG731	0.00167797
JP9179	ST1	CC1	Plasmids:Conjugation	pWBG731	0.00276923
JP9179	ST1	CC1	Plasmids:Conjugation	pWBG731	0.012973
JP9179	ST1	CC1	Plasmids:Conjugation	pWBG731	0.0157627
JP9180	ST15	CC15	Plasmids:Conjugation	pWBG731	0
JP9180	ST15	CC15	Plasmids:Conjugation	pWBG731	0
JP9180	ST15	CC15	Plasmids:Conjugation	pWBG731	0
JP9181	ST1	CC1	Plasmids:Conjugation	pWBG731	0.00249231
JP9181	ST1	CC1	Plasmids:Conjugation	pWBG731	0.00851351
JP9181	ST1	CC1	Plasmids:Conjugation	pWBG731	0.00813559
JP9182	ST15	CC15	Plasmids:Conjugation	pWBG731	3.69231E-06
JP9182	ST15	CC15	Plasmids:Conjugation	pWBG731	2.43243E-05
JP9182	ST15	CC15	Plasmids:Conjugation	pWBG731	7.11864E-06
JP9183	ST15	CC15	Plasmids:Conjugation	pWBG731	0
JP9183	ST15	CC15	Plasmids:Conjugation	pWBG731	0
JP9183	ST15	CC15	Plasmids:Conjugation	pWBG731	0
JP9185	ST15	CC15	Plasmids:Conjugation	pWBG731	9.23077E-06
JP9185	ST15	CC15	Plasmids:Conjugation	pWBG731	3.64865E-05
JP9185	ST15	CC15	Plasmids:Conjugation	pWBG731	3.55932E-06
JP9187	ST6	CC5	Plasmids:Conjugation	pWBG731	0
JP9187	ST6	CC5	Plasmids:Conjugation	pWBG731	0
JP9187	ST6	CC5	Plasmids:Conjugation	pWBG731	0
JP9197	ST188	CC1	Plasmids:Conjugation	pWBG731	9.23077E-07
JP9197	ST188	CC1	Plasmids:Conjugation	pWBG731	0
JP9197	ST188	CC1	Plasmids:Conjugation	pWBG731	0
JP9199	ST188	CC1	Plasmids:Conjugation	pWBG731	0
JP9199	ST188	CC1	Plasmids:Conjugation	pWBG731	0
JP9199	ST188	CC1	Plasmids:Conjugation	pWBG731	0
JP9200	ST188	CC1	Plasmids:Conjugation	pWBG731	0
JP9200	ST188	CC1	Plasmids:Conjugation	pWBG731	0
JP9200	ST188	CC1	Plasmids:Conjugation	pWBG731	0
JP9201	ST188	CC1	Plasmids:Conjugation	pWBG731	0
JP9201	ST188	CC1	Plasmids:Conjugation	pWBG731	0
JP9201	ST188	CC1	Plasmids:Conjugation	pWBG731	0
RN4220	ST8	CC8	Plasmids:Conjugation	pWBG731	0.0784615
RN4220	ST8	CC8	Plasmids:Conjugation	pWBG731	0.0324324
RN4220	ST8	CC8	Plasmids:Conjugation	pWBG731	0.0457627
RN450	ST8	CC8	Plasmids:Conjugation	pWBG731	0.0553846
RN450	ST8	CC8	Plasmids:Conjugation	pWBG731	0.0405405
RN450	ST8	CC8	Plasmids:Conjugation	pWBG731	0.0305085

## Sheet: F2_Defence_systems
Strain	ST	CC	type	subtype	sys_beg	sys_end	protein_in_syst	genes_count	name_of_profiles_in_sys
CH1891	ST9	CC1	RosmerTA	RosmerTA	CH1891_2_NODE_1_length_848053_cov_35.518441_154	CH1891_2_NODE_1_length_848053_cov_35.518441_155	CH1891_2_NODE_1_length_848053_cov_35.518441_154,CH1891_2_NODE_1_length_848053_cov_35.518441_155	2	RosmerTA__RmrA_2603008502,RosmerTA__RmrT_2603008502
CH1891	ST9	CC1	Dodola	Dodola	CH1891_2_NODE_1_length_848053_cov_35.518441_735	CH1891_2_NODE_1_length_848053_cov_35.518441_736	CH1891_2_NODE_1_length_848053_cov_35.518441_735,CH1891_2_NODE_1_length_848053_cov_35.518441_736	2	Dodola__DolA,Dodola__DolB
CH1891	ST9	CC1	AbiD	AbiD	CH1891_2_NODE_4_length_311241_cov_29.202961_264	CH1891_2_NODE_4_length_311241_cov_29.202961_264	CH1891_2_NODE_4_length_311241_cov_29.202961_264	1	AbiD__AbiD
CH1891	ST9	CC1	Abi2	Abi2	CH1891_2_NODE_6_length_165707_cov_35.281042_88	CH1891_2_NODE_6_length_165707_cov_35.281042_88	CH1891_2_NODE_6_length_165707_cov_35.281042_88	1	Abi2__Abi_2
CH1891	ST9	CC1	RM	RM_Type_II	CH1891_2_NODE_1_length_848053_cov_35.518441_462	CH1891_2_NODE_1_length_848053_cov_35.518441_463	CH1891_2_NODE_1_length_848053_cov_35.518441_462,CH1891_2_NODE_1_length_848053_cov_35.518441_463	2	RM_Type_II__Type_II_REases,RM_Type_II__Type_II_MTases
CH1891	ST9	CC1	PD-Lambda-5	PD-Lambda-5	CH1891_2_NODE_2_length_508098_cov_30.007006_47	CH1891_2_NODE_2_length_508098_cov_30.007006_49	CH1891_2_NODE_2_length_508098_cov_30.007006_47,CH1891_2_NODE_2_length_508098_cov_30.007006_48,CH1891_2_NODE_2_length_508098_cov_30.007006_49	3	PD-Lambda-5__PD-Lambda-5_B,PD-Lambda-5__PD-Lambda-5_B,PD-Lambda-5__PD-Lambda-5_A
CH1891	ST9	CC1	RM	RM_Type_I				3
CH9179	ST1	CC1	AbiD	AbiD	CH9179_NODE_3_length_472433_cov_63.298806_66	CH9179_NODE_3_length_472433_cov_63.298806_66	CH9179_NODE_3_length_472433_cov_63.298806_66	1	AbiD__AbiD
CH9179	ST1	CC1	Abi2	Abi2	CH9179_NODE_3_length_472433_cov_63.298806_87	CH9179_NODE_3_length_472433_cov_63.298806_87	CH9179_NODE_3_length_472433_cov_63.298806_87	1	Abi2__Abi_2
CH9179	ST1	CC1	AbiD	AbiD	CH9179_NODE_6_length_142413_cov_53.295152_88	CH9179_NODE_6_length_142413_cov_53.295152_88	CH9179_NODE_6_length_142413_cov_53.295152_88	1	AbiD__AbiD
CH9179	ST1	CC1	AVAST	AVAST_II	CH9179_NODE_2_length_519154_cov_49.948600_52	CH9179_NODE_2_length_519154_cov_49.948600_52	CH9179_NODE_2_length_519154_cov_49.948600_52	1	AVAST_II__Avs2A
CH9179	ST1	CC1	RM	RM_Type_I				2
CH9181	ST1	CC1	AbiD	AbiD	CH9181_NODE_3_length_473399_cov_82.684883_66	CH9181_NODE_3_length_473399_cov_82.684883_66	CH9181_NODE_3_length_473399_cov_82.684883_66	1	AbiD__AbiD
CH9181	ST1	CC1	Abi2	Abi2	CH9181_NODE_3_length_473399_cov_82.684883_87	CH9181_NODE_3_length_473399_cov_82.684883_87	CH9181_NODE_3_length_473399_cov_82.684883_87	1	Abi2__Abi_2
CH9181	ST1	CC1	AbiD	AbiD	CH9181_NODE_6_length_142404_cov_69.623263_53	CH9181_NODE_6_length_142404_cov_69.623263_53	CH9181_NODE_6_length_142404_cov_69.623263_53	1	AbiD__AbiD
CH9181	ST1	CC1	AVAST	AVAST_II	CH9181_NODE_2_length_565969_cov_64.537749_52	CH9181_NODE_2_length_565969_cov_64.537749_52	CH9181_NODE_2_length_565969_cov_64.537749_52	1	AVAST_II__Avs2A
CH9181	ST1	CC1	RM	RM_Type_I				2
CH9197	ST188	CC1	RosmerTA	RosmerTA	CH9197_NODE_4_length_320881_cov_81.414536_126	CH9197_NODE_4_length_320881_cov_81.414536_127	CH9197_NODE_4_length_320881_cov_81.414536_126,CH9197_NODE_4_length_320881_cov_81.414536_127	2	RosmerTA__RmrT_2603008502,RosmerTA__RmrA_2603008502
CH9197	ST188	CC1	AbiJ	AbiJ	CH9197_NODE_4_length_320881_cov_81.414536_51	CH9197_NODE_4_length_320881_cov_81.414536_51	CH9197_NODE_4_length_320881_cov_81.414536_51	1	AbiJ__AbiJ
CH9197	ST188	CC1	Abi2	Abi2	CH9197_NODE_6_length_156964_cov_75.844533_66	CH9197_NODE_6_length_156964_cov_75.844533_66	CH9197_NODE_6_length_156964_cov_75.844533_66	1	Abi2__Abi_2
CH9197	ST188	CC1	AbiD	AbiD	CH9197_NODE_6_length_156964_cov_75.844533_88	CH9197_NODE_6_length_156964_cov_75.844533_88	CH9197_NODE_6_length_156964_cov_75.844533_88	1	AbiD__AbiD
CH9197	ST188	CC1	RM	RM_Type_II	CH9197_NODE_2_length_534405_cov_78.011966_309	CH9197_NODE_2_length_534405_cov_78.011966_310	CH9197_NODE_2_length_534405_cov_78.011966_309,CH9197_NODE_2_length_534405_cov_78.011966_310	2	RM_Type_II__Type_II_MTases,RM_Type_II__Type_II_REases
CH9197	ST188	CC1	RM	RM_Type_IV	CH9197_NODE_4_length_320881_cov_81.414536_52	CH9197_NODE_4_length_320881_cov_81.414536_53	CH9197_NODE_4_length_320881_cov_81.414536_52,CH9197_NODE_4_length_320881_cov_81.414536_53	2	RM_Type_IV__Type_IV_REases,RM_Type_IV__Type_IV_REases
CH9197	ST188	CC1	RM	RM_Type_I				3
CH9199	ST188	CC1	RosmerTA	RosmerTA	CH9199_NODE_2_length_857449_cov_55.550040_147	CH9199_NODE_2_length_857449_cov_55.550040_148	CH9199_NODE_2_length_857449_cov_55.550040_147,CH9199_NODE_2_length_857449_cov_55.550040_148	2	RosmerTA__RmrA_2603008502,RosmerTA__RmrT_2603008502
CH9199	ST188	CC1	AbiJ	AbiJ	CH9199_NODE_2_length_857449_cov_55.550040_222	CH9199_NODE_2_length_857449_cov_55.550040_222	CH9199_NODE_2_length_857449_cov_55.550040_222	1	AbiJ__AbiJ
CH9199	ST188	CC1	AbiD	AbiD	CH9199_NODE_4_length_225925_cov_53.584850_87	CH9199_NODE_4_length_225925_cov_53.584850_87	CH9199_NODE_4_length_225925_cov_53.584850_87	1	AbiD__AbiD
CH9199	ST188	CC1	Abi2	Abi2	CH9199_NODE_4_length_225925_cov_53.584850_109	CH9199_NODE_4_length_225925_cov_53.584850_109	CH9199_NODE_4_length_225925_cov_53.584850_109	1	Abi2__Abi_2
CH9199	ST188	CC1	RM	RM_Type_IV	CH9199_NODE_2_length_857449_cov_55.550040_220	CH9199_NODE_2_length_857449_cov_55.550040_221	CH9199_NODE_2_length_857449_cov_55.550040_220,CH9199_NODE_2_length_857449_cov_55.550040_221	2	RM_Type_IV__Type_IV_REases,RM_Type_IV__Type_IV_REases
CH9199	ST188	CC1	RM	RM_Type_II	CH9199_NODE_2_length_857449_cov_55.550040_467	CH9199_NODE_2_length_857449_cov_55.550040_468	CH9199_NODE_2_length_857449_cov_55.550040_467,CH9199_NODE_2_length_857449_cov_55.550040_468	2	RM_Type_II__Type_II_REases,RM_Type_II__Type_II_MTases
CH9199	ST188	CC1	RM	RM_Type_I				3
CH1900	ST95	CC121	RosmerTA	RosmerTA	CH1900_NODE_2_length_325906_cov_72.083498_102	CH1900_NODE_2_length_325906_cov_72.083498_103	CH1900_NODE_2_length_325906_cov_72.083498_102,CH1900_NODE_2_length_325906_cov_72.083498_103	2	RosmerTA__RmrT_2603008502,RosmerTA__RmrA_2603008502
CH1900	ST95	CC121	Abi2	Abi2	CH1900_NODE_17_length_45718_cov_69.302801_10	CH1900_NODE_17_length_45718_cov_69.302801_10	CH1900_NODE_17_length_45718_cov_69.302801_10	1	Abi2__Abi_2
CH1900	ST95	CC121	PD-T4-9	PD-T4-9	CH1900_NODE_4_length_230531_cov_55.346348_46	CH1900_NODE_4_length_230531_cov_55.346348_48	CH1900_NODE_4_length_230531_cov_55.346348_46,CH1900_NODE_4_length_230531_cov_55.346348_48	2	PD-T4-9__PD-T4-9_A,PD-T4-9__PD-T4-9_C
CH1900	ST95	CC121	RM	RM_Type_II	CH1900_NODE_1_length_373020_cov_70.377422_154	CH1900_NODE_1_length_373020_cov_70.377422_155	CH1900_NODE_1_length_373020_cov_70.377422_154,CH1900_NODE_1_length_373020_cov_70.377422_155	2	RM_Type_II__Type_II_REases,RM_Type_II__Type_II_MTases
CH1900	ST95	CC121	RM	RM_Type_I				3
CH1904	ST95	CC121	RosmerTA	RosmerTA	CH1904_NODE_2_length_324452_cov_81.690055_167	CH1904_NODE_2_length_324452_cov_81.690055_168	CH1904_NODE_2_length_324452_cov_81.690055_167,CH1904_NODE_2_length_324452_cov_81.690055_168	2	RosmerTA__RmrA_2603008502,RosmerTA__RmrT_2603008502
CH1904	ST95	CC121	Abi2	Abi2	CH1904_NODE_19_length_45718_cov_79.786164_10	CH1904_NODE_19_length_45718_cov_79.786164_10	CH1904_NODE_19_length_45718_cov_79.786164_10	1	Abi2__Abi_2
CH1904	ST95	CC121	PD-T4-9	PD-T4-9	CH1904_NODE_4_length_230534_cov_66.737096_46	CH1904_NODE_4_length_230534_cov_66.737096_48	CH1904_NODE_4_length_230534_cov_66.737096_46,CH1904_NODE_4_length_230534_cov_66.737096_48	2	PD-T4-9__PD-T4-9_A,PD-T4-9__PD-T4-9_C
CH1904	ST95	CC121	RM	RM_Type_II	CH1904_NODE_1_length_373209_cov_79.900518_184	CH1904_NODE_1_length_373209_cov_79.900518_185	CH1904_NODE_1_length_373209_cov_79.900518_184,CH1904_NODE_1_length_373209_cov_79.900518_185	2	RM_Type_II__Type_II_MTases,RM_Type_II__Type_II_REases
CH1904	ST95	CC121	RM	RM_Type_I				3
CH9180	ST15	CC15	RosmerTA	RosmerTA	CH9180_NODE_2_length_438208_cov_46.629053_77	CH9180_NODE_2_length_438208_cov_46.629053_78	CH9180_NODE_2_length_438208_cov_46.629053_77,CH9180_NODE_2_length_438208_cov_46.629053_78	2	RosmerTA__RmrT_2603008502,RosmerTA__RmrA_2603008502
CH9180	ST15	CC15	Lamassu-Fam	Lamassu-Fam	CH9180_NODE_2_length_438208_cov_46.629053_19	CH9180_NODE_2_length_438208_cov_46.629053_21	CH9180_NODE_2_length_438208_cov_46.629053_19,CH9180_NODE_2_length_438208_cov_46.629053_20,CH9180_NODE_2_length_438208_cov_46.629053_21	3	Lamassu-Fam__LmuA_effector_Cap4_nuclease,Lamassu-Fam__LmuB_SMC_Cap4_nuclease,Lamassu-Fam__LmuB_SMC_Cap4_nuclease_II
CH9180	ST15	CC15	Abi2	Abi2	CH9180_NODE_2_length_438208_cov_46.629053_298	CH9180_NODE_2_length_438208_cov_46.629053_298	CH9180_NODE_2_length_438208_cov_46.629053_298	1	Abi2__Abi_2
CH9180	ST15	CC15	RM	RM_Type_II	CH9180_NODE_12_length_58967_cov_47.693695_48	CH9180_NODE_12_length_58967_cov_47.693695_49	CH9180_NODE_12_length_58967_cov_47.693695_48,CH9180_NODE_12_length_58967_cov_47.693695_49	2	RM_Type_II__Type_II_MTases,RM_Type_II__Type_II_REases
CH9180	ST15	CC15	RM	RM_Type_I				3
CH9182	ST15	CC15	RosmerTA	RosmerTA	CH9182_NODE_2_length_453328_cov_65.583436_329	CH9182_NODE_2_length_453328_cov_65.583436_330	CH9182_NODE_2_length_453328_cov_65.583436_329,CH9182_NODE_2_length_453328_cov_65.583436_330	2	RosmerTA__RmrA_2603008502,RosmerTA__RmrT_2603008502
CH9182	ST15	CC15	Abi2	Abi2	CH9182_NODE_2_length_453328_cov_65.583436_87	CH9182_NODE_2_length_453328_cov_65.583436_87	CH9182_NODE_2_length_453328_cov_65.583436_87	1	Abi2__Abi_2
CH9182	ST15	CC15	Lamassu-Fam	Lamassu-Fam	CH9182_NODE_2_length_453328_cov_65.583436_385	CH9182_NODE_2_length_453328_cov_65.583436_386	CH9182_NODE_2_length_453328_cov_65.583436_385,CH9182_NODE_2_length_453328_cov_65.583436_386	2	Lamassu-Fam__LmuB_SMC_Cap4_nuclease,Lamassu-Fam__LmuA_effector_Cap4_nuclease
CH9182	ST15	CC15	RM	RM_Type_II	CH9182_NODE_3_length_318771_cov_62.189723_7	CH9182_NODE_3_length_318771_cov_62.189723_8	CH9182_NODE_3_length_318771_cov_62.189723_7,CH9182_NODE_3_length_318771_cov_62.189723_8	2	RM_Type_II__Type_II_REases,RM_Type_II__Type_II_MTases
CH9182	ST15	CC15	RM	RM_Type_I				3
CH9183	ST15	CC15	RosmerTA	RosmerTA	CH9183_NODE_2_length_453894_cov_77.850137_75	CH9183_NODE_2_length_453894_cov_77.850137_76	CH9183_NODE_2_length_453894_cov_77.850137_75,CH9183_NODE_2_length_453894_cov_77.850137_76	2	RosmerTA__RmrT_2603008502,RosmerTA__RmrA_2603008502
CH9183	ST15	CC15	Lamassu-Fam	Lamassu-Fam	CH9183_NODE_2_length_453894_cov_77.850137_19	CH9183_NODE_2_length_453894_cov_77.850137_20	CH9183_NODE_2_length_453894_cov_77.850137_19,CH9183_NODE_2_length_453894_cov_77.850137_20	2	Lamassu-Fam__LmuA_effector_Cap4_nuclease,Lamassu-Fam__LmuB_SMC_Cap4_nuclease
CH9183	ST15	CC15	Abi2	Abi2	CH9183_NODE_2_length_453894_cov_77.850137_318	CH9183_NODE_2_length_453894_cov_77.850137_318	CH9183_NODE_2_length_453894_cov_77.850137_318	1	Abi2__Abi_2
CH9183	ST15	CC15	RM	RM_Type_II	CH9183_NODE_3_length_318771_cov_76.056605_7	CH9183_NODE_3_length_318771_cov_76.056605_8	CH9183_NODE_3_length_318771_cov_76.056605_7,CH9183_NODE_3_length_318771_cov_76.056605_8	2	RM_Type_II__Type_II_REases,RM_Type_II__Type_II_MTases
CH9183	ST15	CC15	RM	RM_Type_I				3
CH9185	ST15	CC15	Shango	Shango	CH9185_2_NODE_1_length_610762_cov_49.362791_56	CH9185_2_NODE_1_length_610762_cov_49.362791_62	CH9185_2_NODE_1_length_610762_cov_49.362791_56,CH9185_2_NODE_1_length_610762_cov_49.362791_62	2	Shango__SngA,Shango__SngC
CH9185	ST15	CC15	RosmerTA	RosmerTA	CH9185_2_NODE_2_length_497037_cov_55.288950_76	CH9185_2_NODE_2_length_497037_cov_55.288950_77	CH9185_2_NODE_2_length_497037_cov_55.288950_76,CH9185_2_NODE_2_length_497037_cov_55.288950_77	2	RosmerTA__RmrT_2603008502,RosmerTA__RmrA_2603008502
CH9185	ST15	CC15	Lamassu-Fam	Lamassu-Fam	CH9185_2_NODE_2_length_497037_cov_55.288950_19	CH9185_2_NODE_2_length_497037_cov_55.288950_21	CH9185_2_NODE_2_length_497037_cov_55.288950_19,CH9185_2_NODE_2_length_497037_cov_55.288950_20,CH9185_2_NODE_2_length_497037_cov_55.288950_21	3	Lamassu-Fam__LmuA_effector_Cap4_nuclease,Lamassu-Fam__LmuA_effector_Cap4_nuclease,Lamassu-Fam__LmuB_SMC_Cap4_nuclease
CH9185	ST15	CC15	Abi2	Abi2	CH9185_2_NODE_2_length_497037_cov_55.288950_382	CH9185_2_NODE_2_length_497037_cov_55.288950_382	CH9185_2_NODE_2_length_497037_cov_55.288950_382	1	Abi2__Abi_2
CH9185	ST15	CC15	RM	RM_Type_II	CH9185_2_NODE_3_length_319331_cov_54.887060_7	CH9185_2_NODE_3_length_319331_cov_54.887060_8	CH9185_2_NODE_3_length_319331_cov_54.887060_7,CH9185_2_NODE_3_length_319331_cov_54.887060_8	2	RM_Type_II__Type_II_REases,RM_Type_II__Type_II_MTases
CH9185	ST15	CC15	RM	RM_Type_I				3
CH9187	ST6	CC5	RosmerTA	RosmerTA	CH9187_NODE_1_length_470955_cov_85.680200_151	CH9187_NODE_1_length_470955_cov_85.680200_152	CH9187_NODE_1_length_470955_cov_85.680200_151,CH9187_NODE_1_length_470955_cov_85.680200_152	2	RosmerTA__RmrA_2603008502,RosmerTA__RmrT_2603008502
CH9187	ST6	CC5	Nhi	Nhi	CH9187_NODE_1_length_470955_cov_85.680200_225	CH9187_NODE_1_length_470955_cov_85.680200_225	CH9187_NODE_1_length_470955_cov_85.680200_225	1	Nhi__Nhi
CH9187	ST6	CC5	AbiD	AbiD	CH9187_NODE_6_length_165153_cov_80.603402_63	CH9187_NODE_6_length_165153_cov_80.603402_63	CH9187_NODE_6_length_165153_cov_80.603402_63	1	AbiD__AbiD
CH9187	ST6	CC5	Abi2	Abi2	CH9187_NODE_6_length_165153_cov_80.603402_85	CH9187_NODE_6_length_165153_cov_80.603402_85	CH9187_NODE_6_length_165153_cov_80.603402_85	1	Abi2__Abi_2
CH9187	ST6	CC5	RM	RM_Type_IV	CH9187_NODE_1_length_470955_cov_85.680200_214	CH9187_NODE_1_length_470955_cov_85.680200_215	CH9187_NODE_1_length_470955_cov_85.680200_214,CH9187_NODE_1_length_470955_cov_85.680200_215	2	RM_Type_IV__Type_IV_REases,RM_Type_IV__Type_IV_REases
CH9187	ST6	CC5	AVAST	AVAST_II	CH9187_NODE_10_length_83730_cov_67.409567_53	CH9187_NODE_10_length_83730_cov_67.409567_53	CH9187_NODE_10_length_83730_cov_67.409567_53	1	AVAST_II__Avs2A
CH9187	ST6	CC5	RM	RM_Type_I				3
CH9143	ST130	ST130	Hachiman	Hachiman	CH9143_NODE_1_length_593505_cov_95.105024_138	CH9143_NODE_1_length_593505_cov_95.105024_140	CH9143_NODE_1_length_593505_cov_95.105024_138,CH9143_NODE_1_length_593505_cov_95.105024_139,CH9143_NODE_1_length_593505_cov_95.105024_140	3	Hachiman__HamA_1,Hachiman__HamB,Hachiman__HamB
CH9143	ST130	ST130	RosmerTA	RosmerTA	CH9143_NODE_1_length_593505_cov_95.105024_209	CH9143_NODE_1_length_593505_cov_95.105024_211	CH9143_NODE_1_length_593505_cov_95.105024_209,CH9143_NODE_1_length_593505_cov_95.105024_210,CH9143_NODE_1_length_593505_cov_95.105024_211	3	RosmerTA__RmrT_2603008502,RosmerTA__RmrT_2603008502,RosmerTA__RmrA_2603008502
CH9143	ST130	ST130	Abi2	Abi2	CH9143_NODE_1_length_593505_cov_95.105024_425	CH9143_NODE_1_length_593505_cov_95.105024_425	CH9143_NODE_1_length_593505_cov_95.105024_425	1	Abi2__Abi_2
CH9143	ST130	ST130	Gabija	Gabija	CH9143_NODE_2_length_468283_cov_91.582065_43	CH9143_NODE_2_length_468283_cov_91.582065_44	CH9143_NODE_2_length_468283_cov_91.582065_43,CH9143_NODE_2_length_468283_cov_91.582065_44	2	Gabija__GajB_3,Gabija__GajA
CH9143	ST130	ST130	Gabija	Gabija	CH9143_NODE_9_length_111121_cov_87.805260_87	CH9143_NODE_9_length_111121_cov_87.805260_88	CH9143_NODE_9_length_111121_cov_87.805260_87,CH9143_NODE_9_length_111121_cov_87.805260_88	2	Gabija__GajB_2,Gabija__GajA
CH9143	ST130	ST130	AVAST	AVAST_II	CH9143_NODE_10_length_69228_cov_89.552597_47	CH9143_NODE_10_length_69228_cov_89.552597_47	CH9143_NODE_10_length_69228_cov_89.552597_47	1	AVAST_II__Avs2A
CH9143	ST130	ST130	RM	RM_Type_I				3
CH9172	ST130	ST130	RosmerTA	RosmerTA	CH9172_NODE_1_length_593505_cov_88.389790_299	CH9172_NODE_1_length_593505_cov_88.389790_301	CH9172_NODE_1_length_593505_cov_88.389790_299,CH9172_NODE_1_length_593505_cov_88.389790_300,CH9172_NODE_1_length_593505_cov_88.389790_301	3	RosmerTA__RmrA_2603008502,RosmerTA__RmrT_2603008502,RosmerTA__RmrT_2603008502
CH9172	ST130	ST130	Hachiman	Hachiman	CH9172_NODE_1_length_593505_cov_88.389790_370	CH9172_NODE_1_length_593505_cov_88.389790_372	CH9172_NODE_1_length_593505_cov_88.389790_370,CH9172_NODE_1_length_593505_cov_88.389790_371,CH9172_NODE_1_length_593505_cov_88.389790_372	3	Hachiman__HamB,Hachiman__HamB,Hachiman__HamA_1
CH9172	ST130	ST130	Abi2	Abi2	CH9172_NODE_1_length_593505_cov_88.389790_85	CH9172_NODE_1_length_593505_cov_88.389790_85	CH9172_NODE_1_length_593505_cov_88.389790_85	1	Abi2__Abi_2
CH9172	ST130	ST130	Gabija	Gabija	CH9172_NODE_2_length_468283_cov_84.266185_43	CH9172_NODE_2_length_468283_cov_84.266185_44	CH9172_NODE_2_length_468283_cov_84.266185_43,CH9172_NODE_2_length_468283_cov_84.266185_44	2	Gabija__GajB_3,Gabija__GajA
CH9172	ST130	ST130	Gabija	Gabija	CH9172_NODE_9_length_111121_cov_79.486279_12	CH9172_NODE_9_length_111121_cov_79.486279_13	CH9172_NODE_9_length_111121_cov_79.486279_12,CH9172_NODE_9_length_111121_cov_79.486279_13	2	Gabija__GajA,Gabija__GajB_2
CH9172	ST130	ST130	AVAST	AVAST_II	CH9172_NODE_10_length_69228_cov_76.379300_47	CH9172_NODE_10_length_69228_cov_76.379300_47	CH9172_NODE_10_length_69228_cov_76.379300_47	1	AVAST_II__Avs2A
CH9172	ST130	ST130	RM	RM_Type_I				3
CH9173	ST130	ST130	RosmerTA	RosmerTA	CH9173_NODE_1_length_593505_cov_73.902892_299	CH9173_NODE_1_length_593505_cov_73.902892_301	CH9173_NODE_1_length_593505_cov_73.902892_299,CH9173_NODE_1_length_593505_cov_73.902892_300,CH9173_NODE_1_length_593505_cov_73.902892_301	3	RosmerTA__RmrA_2603008502,RosmerTA__RmrT_2603008502,RosmerTA__RmrT_2603008502
CH9173	ST130	ST130	Hachiman	Hachiman	CH9173_NODE_1_length_593505_cov_73.902892_370	CH9173_NODE_1_length_593505_cov_73.902892_372	CH9173_NODE_1_length_593505_cov_73.902892_370,CH9173_NODE_1_length_593505_cov_73.902892_371,CH9173_NODE_1_length_593505_cov_73.902892_372	3	Hachiman__HamB,Hachiman__HamB,Hachiman__HamA_1
CH9173	ST130	ST130	Abi2	Abi2	CH9173_NODE_1_length_593505_cov_73.902892_85	CH9173_NODE_1_length_593505_cov_73.902892_85	CH9173_NODE_1_length_593505_cov_73.902892_85	1	Abi2__Abi_2
CH9173	ST130	ST130	Gabija	Gabija	CH9173_NODE_2_length_468283_cov_70.914223_43	CH9173_NODE_2_length_468283_cov_70.914223_44	CH9173_NODE_2_length_468283_cov_70.914223_43,CH9173_NODE_2_length_468283_cov_70.914223_44	2	Gabija__GajB_3,Gabija__GajA
CH9173	ST130	ST130	Gabija	Gabija	CH9173_NODE_9_length_111121_cov_67.563724_87	CH9173_NODE_9_length_111121_cov_67.563724_88	CH9173_NODE_9_length_111121_cov_67.563724_87,CH9173_NODE_9_length_111121_cov_67.563724_88	2	Gabija__GajB_2,Gabija__GajA
CH9173	ST130	ST130	AVAST	AVAST_II	CH9173_NODE_11_length_69228_cov_66.626214_47	CH9173_NODE_11_length_69228_cov_66.626214_47	CH9173_NODE_11_length_69228_cov_66.626214_47	1	AVAST_II__Avs2A
CH9173	ST130	ST130	RM	RM_Type_I				3
CH1912	ST133	ST133	RosmerTA	RosmerTA	CH1912_NODE_5_length_164845_cov_84.665422_46	CH1912_NODE_5_length_164845_cov_84.665422_47	CH1912_NODE_5_length_164845_cov_84.665422_46,CH1912_NODE_5_length_164845_cov_84.665422_47	2	RosmerTA__RmrT_2603008502,RosmerTA__RmrA_2603008502
CH1912	ST133	ST133	Gabija	Gabija	CH1912_NODE_8_length_114109_cov_74.834667_89	CH1912_NODE_8_length_114109_cov_74.834667_90	CH1912_NODE_8_length_114109_cov_74.834667_89,CH1912_NODE_8_length_114109_cov_74.834667_90	2	Gabija__GajB_2,Gabija__GajA
CH1912	ST133	ST133	Abi2	Abi2	CH1912_NODE_10_length_105410_cov_77.306460_32	CH1912_NODE_10_length_105410_cov_77.306460_32	CH1912_NODE_10_length_105410_cov_77.306460_32	1	Abi2__Abi_2
CH1912	ST133	ST133	RM	RM_Type_IIG	CH1912_NODE_22_length_31359_cov_72.119781_32	CH1912_NODE_22_length_31359_cov_72.119781_32	CH1912_NODE_22_length_31359_cov_72.119781_32	1	RM_Type_IIG__Type_IIG
CH1912	ST133	ST133	RM	RM_Type_I				3
CH9153	ST133	ST133	RosmerTA	RosmerTA	CH9153_NODE_3_length_204279_cov_66.911879_105	CH9153_NODE_3_length_204279_cov_66.911879_106	CH9153_NODE_3_length_204279_cov_66.911879_105,CH9153_NODE_3_length_204279_cov_66.911879_106	2	RosmerTA__RmrA_2603008502,RosmerTA__RmrT_2603008502
CH9153	ST133	ST133	Gabija	Gabija	CH9153_NODE_6_length_114189_cov_59.628176_89	CH9153_NODE_6_length_114189_cov_59.628176_90	CH9153_NODE_6_length_114189_cov_59.628176_89,CH9153_NODE_6_length_114189_cov_59.628176_90	2	Gabija__GajB_2,Gabija__GajA
CH9153	ST133	ST133	Abi2	Abi2	CH9153_NODE_12_length_30871_cov_60.359843_31	CH9153_NODE_12_length_30871_cov_60.359843_31	CH9153_NODE_12_length_30871_cov_60.359843_31	1	Abi2__Abi_2
CH9153	ST133	ST133	Abi2	Abi2	CH9153_NODE_13_length_27493_cov_63.548235_10	CH9153_NODE_13_length_27493_cov_63.548235_10	CH9153_NODE_13_length_27493_cov_63.548235_10	1	Abi2__Abi_2
CH9153	ST133	ST133	RM	RM_Type_I				3
CH9155	ST133	ST133	RosmerTA	RosmerTA	CH9155_NODE_4_length_267223_cov_66.395450_192	CH9155_NODE_4_length_267223_cov_66.395450_193	CH9155_NODE_4_length_267223_cov_66.395450_192,CH9155_NODE_4_length_267223_cov_66.395450_193	2	RosmerTA__RmrA_2603008502,RosmerTA__RmrT_2603008502
CH9155	ST133	ST133	Abi2	Abi2	CH9155_NODE_8_length_122346_cov_61.242033_97	CH9155_NODE_8_length_122346_cov_61.242033_97	CH9155_NODE_8_length_122346_cov_61.242033_97	1	Abi2__Abi_2
CH9155	ST133	ST133	Gabija	Gabija	CH9155_NODE_9_length_114080_cov_56.529622_89	CH9155_NODE_9_length_114080_cov_56.529622_90	CH9155_NODE_9_length_114080_cov_56.529622_89,CH9155_NODE_9_length_114080_cov_56.529622_90	2	Gabija__GajB_2,Gabija__GajA
CH9155	ST133	ST133	RM	RM_Type_IIG	CH9155_NODE_6_length_175400_cov_54.807358_194	CH9155_NODE_6_length_175400_cov_54.807358_194	CH9155_NODE_6_length_175400_cov_54.807358_194	1	RM_Type_IIG__Type_IIG
CH9155	ST133	ST133	RM	RM_Type_I				3
CH9160	ST133	ST133	RosmerTA	RosmerTA	CH9160_2_NODE_4_length_267223_cov_75.958498_46	CH9160_2_NODE_4_length_267223_cov_75.958498_47	CH9160_2_NODE_4_length_267223_cov_75.958498_46,CH9160_2_NODE_4_length_267223_cov_75.958498_47	2	RosmerTA__RmrT_2603008502,RosmerTA__RmrA_2603008502
CH9160	ST133	ST133	Abi2	Abi2	CH9160_2_NODE_8_length_116748_cov_70.367018_41	CH9160_2_NODE_8_length_116748_cov_70.367018_41	CH9160_2_NODE_8_length_116748_cov_70.367018_41	1	Abi2__Abi_2
CH9160	ST133	ST133	Gabija	Gabija	CH9160_2_NODE_9_length_114080_cov_70.363106_89	CH9160_2_NODE_9_length_114080_cov_70.363106_90	CH9160_2_NODE_9_length_114080_cov_70.363106_89,CH9160_2_NODE_9_length_114080_cov_70.363106_90	2	Gabija__GajB_2,Gabija__GajA
CH9160	ST133	ST133	RM	RM_Type_IIG	CH9160_2_NODE_14_length_31243_cov_67.424862_4	CH9160_2_NODE_14_length_31243_cov_67.424862_4	CH9160_2_NODE_14_length_31243_cov_67.424862_4	1	RM_Type_IIG__Type_IIG
CH9160	ST133	ST133	RM	RM_Type_I				3
CH9161	ST133	ST133	RosmerTA	RosmerTA	CH9161_NODE_4_length_267223_cov_93.409018_192	CH9161_NODE_4_length_267223_cov_93.409018_193	CH9161_NODE_4_length_267223_cov_93.409018_192,CH9161_NODE_4_length_267223_cov_93.409018_193	2	RosmerTA__RmrA_2603008502,RosmerTA__RmrT_2603008502
CH9161	ST133	ST133	Abi2	Abi2	CH9161_NODE_8_length_116747_cov_86.696090_85	CH9161_NODE_8_length_116747_cov_86.696090_85	CH9161_NODE_8_length_116747_cov_86.696090_85	1	Abi2__Abi_2
CH9161	ST133	ST133	Gabija	Gabija	CH9161_NODE_9_length_114080_cov_86.310391_89	CH9161_NODE_9_length_114080_cov_86.310391_90	CH9161_NODE_9_length_114080_cov_86.310391_89,CH9161_NODE_9_length_114080_cov_86.310391_90	2	Gabija__GajB_2,Gabija__GajA
CH9161	ST133	ST133	RM	RM_Type_IIG	CH9161_NODE_14_length_31242_cov_80.971589_4	CH9161_NODE_14_length_31242_cov_80.971589_4	CH9161_NODE_14_length_31242_cov_80.971589_4	1	RM_Type_IIG__Type_IIG
CH9161	ST133	ST133	RM	RM_Type_I				3
CH9162	ST133	ST133	RosmerTA	RosmerTA	CH9162_NODE_4_length_267223_cov_97.522737_192	CH9162_NODE_4_length_267223_cov_97.522737_193	CH9162_NODE_4_length_267223_cov_97.522737_192,CH9162_NODE_4_length_267223_cov_97.522737_193	2	RosmerTA__RmrA_2603008502,RosmerTA__RmrT_2603008502
CH9162	ST133	ST133	Abi2	Abi2	CH9162_NODE_8_length_116747_cov_89.412022_41	CH9162_NODE_8_length_116747_cov_89.412022_41	CH9162_NODE_8_length_116747_cov_89.412022_41	1	Abi2__Abi_2
CH9162	ST133	ST133	Gabija	Gabija	CH9162_NODE_9_length_114080_cov_88.746220_89	CH9162_NODE_9_length_114080_cov_88.746220_90	CH9162_NODE_9_length_114080_cov_88.746220_89,CH9162_NODE_9_length_114080_cov_88.746220_90	2	Gabija__GajB_2,Gabija__GajA
CH9162	ST133	ST133	RM	RM_Type_IIG	CH9162_NODE_14_length_31242_cov_82.240816_32	CH9162_NODE_14_length_31242_cov_82.240816_32	CH9162_NODE_14_length_31242_cov_82.240816_32	1	RM_Type_IIG__Type_IIG
CH9162	ST133	ST133	RM	RM_Type_I				3
CH9171	ST133	ST133	RosmerTA	RosmerTA	CH9171_NODE_4_length_204306_cov_25.497270_104	CH9171_NODE_4_length_204306_cov_25.497270_105	CH9171_NODE_4_length_204306_cov_25.497270_104,CH9171_NODE_4_length_204306_cov_25.497270_105	2	RosmerTA__RmrA_2603008502,RosmerTA__RmrT_2603008502
CH9171	ST133	ST133	AbiZ	AbiZ	CH9171_NODE_1_length_1048481_cov_19.562718_904	CH9171_NODE_1_length_1048481_cov_19.562718_904	CH9171_NODE_1_length_1048481_cov_19.562718_904	1	AbiZ__AbiZ
CH9171	ST133	ST133	Gabija	Gabija	CH9171_NODE_7_length_118340_cov_24.328543_90	CH9171_NODE_7_length_118340_cov_24.328543_91	CH9171_NODE_7_length_118340_cov_24.328543_90,CH9171_NODE_7_length_118340_cov_24.328543_91	2	Gabija__GajB_2,Gabija__GajA
CH9171	ST133	ST133	Abi2	Abi2	CH9171_NODE_11_length_52172_cov_22.181823_2	CH9171_NODE_11_length_52172_cov_22.181823_2	CH9171_NODE_11_length_52172_cov_22.181823_2	1	Abi2__Abi_2
CH9171	ST133	ST133	Abi2	Abi2	CH9171_NODE_16_length_25192_cov_25.134929_17	CH9171_NODE_16_length_25192_cov_25.134929_17	CH9171_NODE_16_length_25192_cov_25.134929_17	1	Abi2__Abi_2
CH9171	ST133	ST133	PD-T4-9	PD-T4-9	CH9171_NODE_17_length_16891_cov_19.219339_3	CH9171_NODE_17_length_16891_cov_19.219339_5	CH9171_NODE_17_length_16891_cov_19.219339_3,CH9171_NODE_17_length_16891_cov_19.219339_5	2	PD-T4-9__PD-T4-9_A,PD-T4-9__PD-T4-9_C
CH9171	ST133	ST133	RM	RM_Type_I				3
CH1911	ST394	ST395	AbiD	AbiD	CH1911_NODE_2_length_911861_cov_72.658625_519	CH1911_NODE_2_length_911861_cov_72.658625_519	CH1911_NODE_2_length_911861_cov_72.658625_519	1	AbiD__AbiD
CH1911	ST394	ST395	RM	RM_Type_I				3
RN4220	ST8	CC8	Dodola	Dodola	NZ_CP076105.1_1935	NZ_CP076105.1_1936	NZ_CP076105.1_1935,NZ_CP076105.1_1936	2	Dodola__DolB,Dodola__DolA
RN4220	ST8	CC8	Abi2	Abi2	NZ_CP076105.1_317	NZ_CP076105.1_317	NZ_CP076105.1_317	1	Abi2__Abi_2
RN4220	ST8	CC8	AVAST	AVAST_II	NZ_CP076105.1_1616	NZ_CP076105.1_1616	NZ_CP076105.1_1616	1	AVAST_II__Avs2A
RN4220	ST8	CC8	RM	RM_Type_I				3
RN450	ST8	CC8	Dodola	Dodola				2	Dodola__DolB,Dodola__DolA
RN450	ST8	CC8	Abi2	Abi2				1	Abi2__Abi_2
RN450	ST8	CC8	AVAST	AVAST_II				1	AVAST_II__Avs2A
RN450	ST8	CC8	RM	RM_Type_I				3

## Sheet: F3a_hsdR_complementation
Strain	CC	Donor	MGE	Titre	Transfer
RN4220	CC8	CC8	80a	451000	0.00693846
RN4220	CC8	CC8	80a	462000	0.00710769
RN4220	CC8	CC8	80a	554000	0.00852308
RN4220-empty	CC8	CC8	80a	163333	0.00251282
RN4220-empty	CC8	CC8	80a	609000	0.00936923
RN4220-empty	CC8	CC8	80a	334000	0.00513846
RN4220-hsdR	CC8	CC8	80a	23666.7	0.000364103
RN4220-hsdR	CC8	CC8	80a	32700	0.000503077
RN4220-hsdR	CC8	CC8	80a	42300	0.000650769
CH9179	CC1	CC8	80a	503000	0.00773846
CH9179	CC1	CC8	80a	585000	0.009
CH9179	CC1	CC8	80a	641000	0.00986154
CH9179-empty	CC1	CC8	80a	136667	0.00210256
CH9179-empty	CC1	CC8	80a	423000	0.00650769
CH9179-empty	CC1	CC8	80a	502000	0.00772308
CH9179-hsdR	CC1	CC8	80a	0	0
CH9179-hsdR	CC1	CC8	80a	0	0
CH9179-hsdR	CC1	CC8	80a	0	0
CH9181	CC1	CC8	80a	331000	0.00509231
CH9181	CC1	CC8	80a	590000	0.00907692
CH9181	CC1	CC8	80a	446000	0.00686154
CH9181-empty	CC1	CC8	80a	143333	0.00220513
CH9181-empty	CC1	CC8	80a	478000	0.00735385
CH9181-empty	CC1	CC8	80a	324000	0.00498462
CH9181-hsdR	CC1	CC8	80a	0	0
CH9181-hsdR	CC1	CC8	80a	0	0
CH9181-hsdR	CC1	CC8	80a	0	0
RN4220	CC8	CC1	80a	1633.33	2.51282e-05
RN4220	CC8	CC1	80a	3870	5.95385e-05
RN4220	CC8	CC1	80a	4110	6.32308e-05
RN4220-empty	CC8	CC1	80a	1600	2.46154e-05
RN4220-empty	CC8	CC1	80a	4270	6.56923e-05
RN4220-empty	CC8	CC1	80a	2890	4.44615e-05
RN4220-hsdR	CC8	CC1	80a	0	0
RN4220-hsdR	CC8	CC1	80a	0	0
RN4220-hsdR	CC8	CC1	80a	0	0
CH9179	CC1	CC1	80a	1133.33	1.74359e-05
CH9179	CC1	CC1	80a	3910	6.01538e-05
CH9179	CC1	CC1	80a	3540	5.44615e-05
CH9179-empty	CC1	CC1	80a	2066.67	3.17949e-05
CH9179-empty	CC1	CC1	80a	3760	5.78462e-05
CH9179-empty	CC1	CC1	80a	1280	1.96923e-05
CH9179-hsdR	CC1	CC1	80a	233.333	3.58974e-06
CH9179-hsdR	CC1	CC1	80a	136	2.09231e-06
CH9179-hsdR	CC1	CC1	80a	432	6.64615e-06
CH9181	CC1	CC1	80a	900	1.38462e-05
CH9181	CC1	CC1	80a	567	8.72308e-06
CH9181	CC1	CC1	80a	670	1.03077e-05
CH9181-empty	CC1	CC1	80a	700	1.07692e-05
CH9181-empty	CC1	CC1	80a	587	9.03077e-06
CH9181-empty	CC1	CC1	80a	498	7.66154e-06
CH9181-hsdR	CC1	CC1	80a	66.6667	1.02564e-06
CH9181-hsdR	CC1	CC1	80a	73.4	1.12923e-06
CH9181-hsdR	CC1	CC1	80a	58.9	9.06154e-07

## Sheet: F3b_hsdR_deletion
Strain	CC	MGE	TrU.mL	Rate	hsdR
CH9172	CC130	80a	0.00E+00	0.00E+00	WT
CH9172	CC130	80a	0.00E+00	0.00E+00	WT
CH9172	CC130	80a	0.00E+00	0.00E+00	WT
CH9172-dhsdR	CC130	80a	4.34E+02	6.67E-06	Mutant
CH9172-dhsdR	CC130	80a	1.51E+02	2.32E-06	Mutant
CH9172-dhsdR	CC130	80a	2.80E+02	4.31E-06	Mutant
CH9171	CC133	80a	0.00E+00	0.00E+00	WT
CH9171	CC133	80a	0.00E+00	0.00E+00	WT
CH9171	CC133	80a	0.00E+00	0.00E+00	WT
CH9171-dhsdR	CC133	80a	8.00E+06	1.23E-01	Mutant
CH9171-dhsdR	CC133	80a	9.00E+06	1.38E-01	Mutant
CH9171-dhsdR	CC133	80a	6.00E+06	9.23E-02	Mutant

## Sheet: F4a_Phage_Transfer_gateway_CC1
Strain	ST	CC	Donor	MGE	Transfer rate/Donor cell
CH9179	ST1	CC1	RN4220	80a	5.03E-05
CH9179	ST1	CC1	RN4220	80a	5.85E-05
CH9179	ST1	CC1	RN4220	80a	6.41E-05
CH9181	ST1	CC1	RN4220	80a	6.31E-05
CH9181	ST1	CC1	RN4220	80a	5.90E-05
CH9181	ST1	CC1	RN4220	80a	6.46E-05
CH9197	ST188	CC1	RN4220	80a	0.00E+00
CH9197	ST188	CC1	RN4220	80a	0.00E+00
CH9197	ST188	CC1	RN4220	80a	0.00E+00
CH9179	ST1	CC1	CH9179	80a	6.13E-06
CH9179	ST1	CC1	CH9179	80a	7.42E-04
CH9179	ST1	CC1	CH9179	80a	9.67E-04
CH9181	ST1	CC1	CH9179	80a	5.13E-06
CH9181	ST1	CC1	CH9179	80a	5.98E-04
CH9181	ST1	CC1	CH9179	80a	7.98E-04
CH9197	ST188	CC1	CH9179	80a	9.08E-07
CH9197	ST188	CC1	CH9179	80a	9.15E-07
CH9197	ST188	CC1	CH9179	80a	9.23E-07

## Sheet: F4b_SPI_Transfer_gateway_CC133
Strain	ST	CC	Donor	MGE_type	MGE	Transfer rate/Donor cell
JP9153	ST133	CC133	CC8	PICIs	SaPIbov1	0
JP9153	ST133	CC133	CC8	PICIs	SaPIbov1	0
JP9153	ST133	CC133	CC8	PICIs	SaPIbov1	0
JP9171	ST133	CC133	CC8	PICIs	SaPIbov1	0.000154
JP9171	ST133	CC133	CC8	PICIs	SaPIbov1	0.000133
JP9171	ST133	CC133	CC8	PICIs	SaPIbov1	0.000118
RN4220	ST8	CC8	CC8	PICIs	SaPIbov1	0.0462
RN4220	ST8	CC8	CC8	PICIs	SaPIbov1	0.0769
RN4220	ST8	CC8	CC8	PICIs	SaPIbov1	0.041
JP9153	ST133	CC133	CC133	PICIs	SaPIbov1	5.78e-06
JP9153	ST133	CC133	CC133	PICIs	SaPIbov1	1.67e-06
JP9153	ST133	CC133	CC133	PICIs	SaPIbov1	2.94e-06
JP9171	ST133	CC133	CC133	PICIs	SaPIbov1	0.000564103
JP9171	ST133	CC133	CC133	PICIs	SaPIbov1	0.000189744
JP9171	ST133	CC133	CC133	PICIs	SaPIbov1	9.74359e-05
RN4220	ST8	CC8	CC133	PICIs	SaPIbov1	0.000572
RN4220	ST8	CC8	CC133	PICIs	SaPIbov1	0.000312
RN4220	ST8	CC8	CC133	PICIs	SaPIbov1	9.43e-05

## Sheet: F5_SaureusDB_hsdR_mutations
Strain	Region_position	Type	Ref	Alt	Evidence	FType	Strand	NT_position	AA_position	Effect
GCF_000009005	22	snp	T	A	A:18 T:0
GCF_000009005	40	snp	A	G	G:17 A:0
GCF_000009005	48	complex	TGCGCG	CGGGCA	CGGGCA:16 TGCGCG:0
GCF_000009005	106	snp	A	T	T:20 A:0
GCF_000009005	123	snp	A	C	C:20 A:0
GCF_000009005	132	snp	T	G	G:20 T:0
GCF_000009005	137	snp	G	A	A:20 G:0
GCF_000009005	163	snp	C	A	A:20 C:0
GCF_000009005	175	snp	G	A	A:20 G:0
GCF_000009005	190	snp	G	T	T:20 G:0
GCF_000009005	211	complex	GTG	ATA	ATA:18 GTG:0
GCF_000009005	219	snp	T	C	C:19 T:0
GCF_000009005	232	mnp	AT	GC	GC:20 AT:0
GCF_000009005	254	snp	T	C	C:20 T:0
GCF_000009005	259	snp	G	A	A:20 G:0
GCF_000009005	3299	snp	A	T	T:17 A:0
GCF_000009005	3400	snp	C	T	T:20 C:0	CDS	-	2727/2790	909/929	synonymous_variant c.2727G>A p.Lys909Lys
GCF_000009005	3682	snp	G	A	A:20 G:0	CDS	-	2445/2790	815/929	synonymous_variant c.2445C>T p.Arg815Arg
GCF_000009005	3868	snp	A	G	G:20 A:0	CDS	-	2259/2790	753/929	synonymous_variant c.2259T>C p.Ala753Ala
GCF_000009005	4111	snp	G	A	A:20 G:0	CDS	-	2016/2790	672/929	synonymous_variant c.2016C>T p.Arg672Arg
GCF_000009005	4384	snp	G	A	A:20 G:0	CDS	-	1743/2790	581/929	synonymous_variant c.1743C>T p.Asn581Asn
GCF_000009005	4459	snp	A	G	G:20 A:0	CDS	-	1668/2790	556/929	synonymous_variant c.1668T>C p.Ser556Ser
GCF_000009005	4551	snp	T	C	C:20 T:0	CDS	-	1576/2790	526/929	missense_variant c.1576A>G p.Ile526Val
GCF_000009005	4558	snp	C	T	T:20 C:0	CDS	-	1569/2790	523/929	synonymous_variant c.1569G>A p.Pro523Pro
GCF_000009005	4627	snp	G	A	A:20 G:0	CDS	-	1500/2790	500/929	synonymous_variant c.1500C>T p.Val500Val
GCF_000009005	4657	snp	A	C	C:20 A:0	CDS	-	1470/2790	490/929	synonymous_variant c.1470T>G p.Arg490Arg
GCF_000009005	4726	snp	T	G	G:20 T:0	CDS	-	1401/2790	467/929	synonymous_variant c.1401A>C p.Val467Val
GCF_000009005	4819	complex	AAG	GAA	GAA:20 AAG:0	CDS	-	1308/2790	436/929	missense_variant c.1306_1308delCTTinsTTC p.Leu436Phe
GCF_000009005	4942	snp	T	A	A:20 T:0	CDS	-	1185/2790	395/929	synonymous_variant c.1185A>T p.Gly395Gly
GCF_000009005	5063	snp	G	T	T:20 G:0	CDS	-	1064/2790	355/929	missense_variant c.1064C>A p.Pro355His
GCF_000009005	5071	snp	C	A	A:20 C:0	CDS	-	1056/2790	352/929	synonymous_variant c.1056G>T p.Gly352Gly
GCF_000009005	5145	snp	C	A	A:20 C:0	CDS	-	982/2790	328/929	missense_variant c.982G>T p.Val328Leu
GCF_000009005	5346	snp	T	C	C:20 T:0	CDS	-	781/2790	261/929	missense_variant c.781A>G p.Asn261Asp
GCF_000009005	5376	snp	C	A	A:20 C:0	CDS	-	751/2790	251/929	missense_variant c.751G>T p.Ala251Ser
GCF_000009005	5515	snp	A	T	T:20 A:0	CDS	-	612/2790	204/929	synonymous_variant c.612T>A p.Arg204Arg
GCF_000009005	5656	snp	G	A	A:20 G:0	CDS	-	471/2790	157/929	synonymous_variant c.471C>T p.Arg157Arg
GCF_000009005	5698	snp	A	G	G:20 A:0	CDS	-	429/2790	143/929	synonymous_variant c.429T>C p.Gly143Gly
GCF_000009005	5737	snp	G	A	A:20 G:0	CDS	-	390/2790	130/929	synonymous_variant c.390C>T p.Asn130Asn
GCF_000009005	5903	snp	G	A	A:20 G:0	CDS	-	224/2790	75/929	missense_variant c.224C>T p.Ala75Val
GCF_000009005	5923	snp	T	C	C:20 T:0	CDS	-	204/2790	68/929	synonymous_variant c.204A>G p.Gly68Gly
GCF_000009005	6012	snp	T	A	A:20 T:0	CDS	-	115/2790	39/929	missense_variant c.115A>T p.Thr39Ser
GCF_000009005	6054	snp	C	T	T:20 C:0	CDS	-	73/2790	25/929	missense_variant c.73G>A p.Val25Ile
GCF_000009005	6141	snp	A	G	G:20 A:0
GCF_000009005	6238	snp	C	G	G:20 C:0
GCF_000009005	6252	snp	C	G	G:20 C:0
GCF_000009005	6266	snp	G	T	T:20 G:0
GCF_000009005	6374	snp	T	A	A:20 T:0	CDS	+	36/282	1993-12-01	missense_variant c.36T>A p.Phe12Leu
GCF_000009005	6484	snp	A	G	G:20 A:0	CDS	+	146/282	49/93	missense_variant c.146A>G p.Tyr49Cys
GCF_000009005	6517	snp	G	A	A:20 G:0	CDS	+	179/282	60/93	missense_variant c.179G>A p.Arg60His
GCF_000009005	6625	complex	CATC	TATAC	TATAC:18 CATC:0
GCF_000009005	6725	snp	G	T	T:20 G:0
GCF_000009005	6731	ins	ATTTTTC	ATTTTTTC	ATTTTTTC:19 ATTTTTC:0
GCF_000009005	6792	complex	TATG	AATA	AATA:20 TATG:0
GCF_000009005	6805	snp	A	G	G:20 A:0
GCF_000009005	6974	snp	G	A	A:20 G:0	CDS	-	716/876	239/291	missense_variant c.716C>T p.Ala239Val
GCF_000009005	7014	snp	A	G	G:20 A:0	CDS	-	676/876	226/291	synonymous_variant c.676T>C p.Leu226Leu
GCF_000009005	7168	snp	C	T	T:20 C:0	CDS	-	522/876	174/291	synonymous_variant c.522G>A p.Thr174Thr
GCF_000009005	7471	snp	T	A	A:20 T:0	CDS	-	219/876	73/291	synonymous_variant c.219A>T p.Arg73Arg
GCF_000009005	7775	snp	C	T	T:20 C:0	CDS	-	1372/1455	458/484	missense_variant c.1372G>A p.Ala458Thr
GCF_000009005	7905	snp	A	G	G:20 A:0	CDS	-	1242/1455	414/484	synonymous_variant c.1242T>C p.Gly414Gly
GCF_000009005	7971	snp	G	A	A:20 G:0	CDS	-	1176/1455	392/484	synonymous_variant c.1176C>T p.Ile392Ile
GCF_000009005	8091	snp	A	T	T:20 A:0	CDS	-	1056/1455	352/484	synonymous_variant c.1056T>A p.Ile352Ile
GCF_000009005	8115	snp	T	A	A:20 T:0	CDS	-	1032/1455	344/484	synonymous_variant c.1032A>T p.Ser344Ser
GCF_000009005	8163	snp	C	T	T:20 C:0	CDS	-	984/1455	328/484	synonymous_variant c.984G>A p.Gly328Gly
GCF_000009005	8330	snp	T	C	C:20 T:0	CDS	-	817/1455	273/484	missense_variant c.817A>G p.Thr273Ala
GCF_000009005	8373	snp	T	C	C:20 T:0	CDS	-	774/1455	258/484	synonymous_variant c.774A>G p.Leu258Leu
GCF_000009005	8802	snp	C	T	T:20 C:0	CDS	-	345/1455	115/484	synonymous_variant c.345G>A p.Ala115Ala
GCF_000009005	8808	snp	C	T	T:20 C:0	CDS	-	339/1455	113/484	synonymous_variant c.339G>A p.Lys113Lys
GCF_000009005	8873	snp	G	T	T:20 G:0	CDS	-	274/1455	92/484	missense_variant c.274C>A p.His92Asn
GCF_000009005	8943	snp	A	G	G:20 A:0	CDS	-	204/1455	68/484	synonymous_variant c.204T>C p.Gly68Gly
GCF_000009005	9003	snp	A	G	G:20 A:0	CDS	-	144/1455	48/484	synonymous_variant c.144T>C p.His48His
GCF_000009005	9033	snp	C	T	T:20 C:0	CDS	-	114/1455	38/484	synonymous_variant c.114G>A p.Glu38Glu
GCF_000009585	40	snp	A	G	G:19 A:0
GCF_000009585	48	complex	TGCGCGACT	CGGGCAACA	CGGGCAACA:17 TGCGCGACT:0
GCF_000009585	106	snp	A	T	T:18 A:0
GCF_000009585	141	snp	T	C	C:16 T:0
GCF_000009585	149	snp	G	T	T:15 G:0
GCF_000009585	157	snp	A	G	G:14 A:0
GCF_000009585	163	snp	C	A	A:14 C:0
GCF_000009585	172	snp	T	C	C:13 T:0
GCF_000009585	219	snp	T	C	C:10 T:0
GCF_000009585	2373	complex	CCGGC	TCGGA	TCGGA:18 CCGGC:0	CDS	-	760/843	252/280	missense_variant c.756_760delGCCGGinsTCCGA p.Ala254Thr
GCF_000009585	2413	snp	T	G	G:20 T:0	CDS	-	720/843	240/280	synonymous_variant c.720A>C p.Gly240Gly
GCF_000009585	2440	snp	A	G	G:20 A:0	CDS	-	693/843	231/280	synonymous_variant c.693T>C p.Asn231Asn
GCF_000009585	2578	snp	G	A	A:20 G:0	CDS	-	555/843	185/280	synonymous_variant c.555C>T p.Tyr185Tyr
GCF_000009585	2592	snp	T	A	A:20 T:0	CDS	-	541/843	181/280	missense_variant c.541A>T p.Thr181Ser
GCF_000009585	2617	snp	A	T	T:20 A:0	CDS	-	516/843	172/280	synonymous_variant c.516T>A p.Pro172Pro
GCF_000009585	2649	snp	T	A	A:20 T:0	CDS	-	484/843	162/280	missense_variant c.484A>T p.Thr162Ser
GCF_000009585	2656	snp	C	T	T:20 C:0	CDS	-	477/843	159/280	synonymous_variant c.477G>A p.Val159Val
GCF_000009585	2668	snp	A	G	G:20 A:0	CDS	-	465/843	155/280	synonymous_variant c.465T>C p.Val155Val
GCF_000009585	2706	mnp	GA	AG	AG:19 GA:0	CDS	-	427/843	142/280	synonymous_variant c.426_427delTCinsCT p.144
GCF_000009585	2725	snp	A	G	G:20 A:0	CDS	-	408/843	136/280	synonymous_variant c.408T>C p.Val136Val
GCF_000009585	2818	snp	G	A	A:20 G:0	CDS	-	315/843	105/280	synonymous_variant c.315C>T p.Gly105Gly
GCF_000009585	2895	snp	T	C	C:20 T:0	CDS	-	238/843	80/280	missense_variant c.238A>G p.Ile80Val
GCF_000009585	2926	snp	T	C	C:20 T:0	CDS	-	207/843	69/280	missense_variant c.207A>G p.Ile69Met
GCF_000009585	2986	snp	T	C	C:20 T:0	CDS	-	147/843	49/280	synonymous_variant c.147A>G p.Lys49Lys
GCF_000009585	2992	snp	C	T	T:20 C:0	CDS	-	141/843	47/280	synonymous_variant c.141G>A p.Lys47Lys
GCF_000009585	3019	complex	TCCC	CCCT	CCCT:20 TCCC:0	CDS	-	114/843	37/280	synonymous_variant c.111_114delGGGAinsAGGG p.39
GCF_000009585	3064	snp	A	G	G:20 A:0	CDS	-	69/843	23/280	synonymous_variant c.69T>C p.Asn23Asn
GCF_000009585	3164	snp	G	A	A:20 G:0
GCF_000009585	3230	snp	T	G	G:20 T:0
GCF_000009585	3239	snp	G	T	T:18 G:0
GCF_000009585	3258	snp	G	A	A:17 G:0
GCF_000009585	3269	complex	CATGGTAACTAACAAAAGATAGA	AATGAGCCTTTTCTAATG	AATGAGCCTTTTCTAATG:12 CATGGTAACTAACAAAAGATAGA:0
GCF_000009585	4039	snp	G	A	A:20 G:0	CDS	-	2088/2790	696/929	synonymous_variant c.2088C>T p.His696His
GCF_000009585	4111	snp	G	A	A:20 G:0	CDS	-	2016/2790	672/929	synonymous_variant c.2016C>T p.Arg672Arg
GCF_000009585	4282	snp	A	G	G:20 A:0	CDS	-	1845/2790	615/929	synonymous_variant c.1845T>C p.Asp615Asp
GCF_000009585	4459	snp	A	G	G:20 A:0	CDS	-	1668/2790	556/929	synonymous_variant c.1668T>C p.Ser556Ser
GCF_000009585	4551	snp	T	C	C:20 T:0	CDS	-	1576/2790	526/929	missense_variant c.1576A>G p.Ile526Val
GCF_000009585	4558	snp	C	T	T:20 C:0	CDS	-	1569/2790	523/929	synonymous_variant c.1569G>A p.Pro523Pro
GCF_000009585	4894	snp	T	C	C:20 T:0	CDS	-	1233/2790	411/929	synonymous_variant c.1233A>G p.Arg411Arg
GCF_000009585	5063	snp	G	T	T:20 G:0	CDS	-	1064/2790	355/929	missense_variant c.1064C>A p.Pro355His
GCF_000009585	5234	snp	T	C	C:20 T:0	CDS	-	893/2790	298/929	missense_variant c.893A>G p.Asp298Gly
GCF_000009585	5269	snp	C	T	T:20 C:0	CDS	-	858/2790	286/929	synonymous_variant c.858G>A p.Gln286Gln
GCF_000009585	5305	snp	C	T	T:20 C:0	CDS	-	822/2790	274/929	synonymous_variant c.822G>A p.Thr274Thr
GCF_000009585	5332	snp	T	C	C:20 T:0	CDS	-	795/2790	265/929	synonymous_variant c.795A>G p.Val265Val
GCF_000009585	5371	snp	A	T	T:20 A:0	CDS	-	756/2790	252/929	synonymous_variant c.756T>A p.Leu252Leu
GCF_000009585	5401	snp	A	G	G:20 A:0	CDS	-	726/2790	242/929	synonymous_variant c.726T>C p.Arg242Arg
GCF_000009585	5485	snp	T	C	C:20 T:0	CDS	-	642/2790	214/929	synonymous_variant c.642A>G p.Ser214Ser
GCF_000009585	5497	snp	C	T	T:20 C:0	CDS	-	630/2790	210/929	synonymous_variant c.630G>A p.Ser210Ser
GCF_000009585	5503	snp	C	T	T:20 C:0	CDS	-	624/2790	208/929	synonymous_variant c.624G>A p.Leu208Leu
GCF_000009585	5515	snp	A	T	T:20 A:0	CDS	-	612/2790	204/929	synonymous_variant c.612T>A p.Arg204Arg
GCF_000009585	5923	snp	T	C	C:20 T:0	CDS	-	204/2790	68/929	synonymous_variant c.204A>G p.Gly68Gly
GCF_000009585	5953	snp	T	C	C:20 T:0	CDS	-	174/2790	58/929	synonymous_variant c.174A>G p.Glu58Glu
GCF_000009585	6231	complex	GTCTT	CTCTGT	CTCTGT:16 GTCTT:0
GCF_000009585	6239	snp	T	A	A:17 T:0
GCF_000009585	6252	snp	C	G	G:17 C:0
GCF_000009585	6619	snp	A	T	T:18 A:0	CDS	+	281/282	94/93	stop_lost&splice_region_variant c.281A>T p.Ter94Leuext*?
GCF_000009585	7168	snp	C	T	T:20 C:0	CDS	-	522/876	174/291	synonymous_variant c.522G>A p.Thr174Thr
GCF_000009585	7435	snp	T	C	C:20 T:0	CDS	-	255/876	85/291	synonymous_variant c.255A>G p.Leu85Leu
GCF_000009585	7507	snp	A	G	G:20 A:0	CDS	-	183/876	61/291	synonymous_variant c.183T>C p.His61His
GCF_000009585	7525	snp	A	G	G:20 A:0	CDS	-	165/876	55/291	synonymous_variant c.165T>C p.Phe55Phe
GCF_000009585	7579	snp	A	G	G:20 A:0	CDS	-	111/876	37/291	synonymous_variant c.111T>C p.Thr37Thr
GCF_000009585	7710	snp	T	A	A:20 T:0	CDS	-	1437/1455	479/484	synonymous_variant c.1437A>T p.Thr479Thr
GCF_000009585	7827	snp	T	G	G:20 T:0	CDS	-	1320/1455	440/484	synonymous_variant c.1320A>C p.Leu440Leu
GCF_000009585	7905	snp	A	G	G:20 A:0	CDS	-	1242/1455	414/484	synonymous_variant c.1242T>C p.Gly414Gly
GCF_000009585	7920	snp	T	C	C:20 T:0	CDS	-	1227/1455	409/484	synonymous_variant c.1227A>G p.Leu409Leu
GCF_000009585	8115	snp	T	A	A:20 T:0	CDS	-	1032/1455	344/484	synonymous_variant c.1032A>T p.Ser344Ser
GCF_000009585	8178	snp	C	T	T:20 C:0	CDS	-	969/1455	323/484	synonymous_variant c.969G>A p.Pro323Pro
GCF_000009585	8196	snp	A	G	G:20 A:0	CDS	-	951/1455	317/484	synonymous_variant c.951T>C p.Ile317Ile
GCF_000009585	8373	snp	T	C	C:20 T:0	CDS	-	774/1455	258/484	synonymous_variant c.774A>G p.Leu258Leu
GCF_000009585	8385	snp	G	A	A:20 G:0	CDS	-	762/1455	254/484	synonymous_variant c.762C>T p.Val254Val
GCF_000009585	8427	snp	C	T	T:20 C:0	CDS	-	720/1455	240/484	synonymous_variant c.720G>A p.Gly240Gly
GCF_000009585	8442	snp	T	C	C:20 T:0	CDS	-	705/1455	235/484	synonymous_variant c.705A>G p.Gln235Gln
GCF_000009585	8532	snp	T	C	C:20 T:0	CDS	-	615/1455	205/484	synonymous_variant c.615A>G p.Gly205Gly
GCF_000009585	8733	snp	C	T	T:20 C:0	CDS	-	414/1455	138/484	synonymous_variant c.414G>A p.Pro138Pro
GCF_000009585	8802	snp	C	T	T:20 C:0	CDS	-	345/1455	115/484	synonymous_variant c.345G>A p.Ala115Ala
GCF_000009585	8808	snp	C	T	T:20 C:0	CDS	-	339/1455	113/484	synonymous_variant c.339G>A p.Lys113Lys
GCF_000009585	8873	snp	G	T	T:20 G:0	CDS	-	274/1455	92/484	missense_variant c.274C>A p.His92Asn
GCF_000009585	8884	snp	G	T	T:20 G:0	CDS	-	263/1455	88/484	missense_variant c.263C>A p.Pro88Gln
GCF_000009585	9003	snp	A	G	G:20 A:0	CDS	-	144/1455	48/484	synonymous_variant c.144T>C p.His48His
GCF_000009585	9033	snp	C	T	T:20 C:0	CDS	-	114/1455	38/484	synonymous_variant c.114G>A p.Glu38Glu
GCF_000009645	17	snp	C	T	T:17 C:0
GCF_000009645	40	snp	A	G	G:19 A:0
GCF_000009645	48	complex	TGCGCGACT	CGGGCAACC	CGGGCAACC:17 TGCGCGACT:0
GCF_000009645	136	snp	G	A	A:20 G:0
GCF_000009645	141	snp	T	C	C:20 T:0
GCF_000009645	157	snp	A	G	G:20 A:0
GCF_000009645	163	snp	C	A	A:20 C:0
GCF_000009645	172	snp	T	C	C:20 T:0
GCF_000009645	183	snp	A	G	G:20 A:0
GCF_000009645	219	snp	T	C	C:20 T:0
GCF_000009645	258	snp	T	C	C:20 T:0
GCF_000009645	296	complex	GTCAC	ATCAA	ATCAA:19 GTCAC:0	CDS	-	1083/1113	360/370	missense_variant c.1079_1083delGTGACinsTTGAT p.Ser360Ile
GCF_000009645	5063	snp	G	T	T:20 G:0	CDS	-	1064/2790	355/929	missense_variant c.1064C>A p.Pro355His
GCF_000009645	5305	snp	C	T	T:20 C:0	CDS	-	822/2790	274/929	synonymous_variant c.822G>A p.Thr274Thr
GCF_000009645	5473	snp	A	G	G:20 A:0	CDS	-	654/2790	218/929	synonymous_variant c.654T>C p.Pro218Pro
GCF_000009645	5485	snp	T	C	C:20 T:0	CDS	-	642/2790	214/929	synonymous_variant c.642A>G p.Ser214Ser
GCF_000009645	5497	snp	C	T	T:20 C:0	CDS	-	630/2790	210/929	synonymous_variant c.630G>A p.Ser210Ser
GCF_000009645	5503	snp	C	T	T:20 C:0	CDS	-	624/2790	208/929	synonymous_variant c.624G>A p.Leu208Leu
GCF_000009645	5515	snp	A	T	T:20 A:0	CDS	-	612/2790	204/929	synonymous_variant c.612T>A p.Arg204Arg
GCF_000009645	5831	snp	G	T	T:20 G:0	CDS	-	296/2790	99/929	missense_variant c.296C>A p.Thr99Lys
GCF_000009645	5923	snp	T	C	C:20 T:0	CDS	-	204/2790	68/929	synonymous_variant c.204A>G p.Gly68Gly
GCF_000009645	6651	snp	T	C	C:20 T:0
GCF_000009645	6743	snp	G	A	A:20 G:0
GCF_000009645	6795	snp	G	A	A:20 G:0
GCF_000009645	6805	snp	A	T	T:20 A:0
GCF_000009645	6849	snp	T	G	G:20 T:0	CDS	-	841/876	281/291	synonymous_variant c.841A>C p.Arg281Arg
GCF_000009645	6964	snp	C	A	A:20 C:0	CDS	-	726/876	242/291	synonymous_variant c.726G>T p.Thr242Thr
GCF_000009645	7579	snp	A	C	C:20 A:0	CDS	-	111/876	37/291	synonymous_variant c.111T>G p.Thr37Thr
GCF_000009645	7660	snp	C	T	T:20 C:0	CDS	-	30/876	10/291	synonymous_variant c.30G>A p.Lys10Lys
GCF_000009645	7770	snp	C	T	T:20 C:0	CDS	-	1377/1455	459/484	synonymous_variant c.1377G>A p.Ala459Ala
GCF_000009645	7827	snp	T	G	G:20 T:0	CDS	-	1320/1455	440/484	synonymous_variant c.1320A>C p.Leu440Leu
GCF_000009645	8115	snp	T	A	A:20 T:0	CDS	-	1032/1455	344/484	synonymous_variant c.1032A>T p.Ser344Ser
GCF_000009645	8193	snp	A	T	T:20 A:0	CDS	-	954/1455	318/484	synonymous_variant c.954T>A p.Gly318Gly
GCF_000009645	8373	snp	T	C	C:20 T:0	CDS	-	774/1455	258/484	synonymous_variant c.774A>G p.Leu258Leu
GCF_000009645	8427	snp	C	T	T:20 C:0	CDS	-	720/1455	240/484	synonymous_variant c.720G>A p.Gly240Gly
GCF_000009645	8541	snp	C	T	T:20 C:0	CDS	-	606/1455	202/484	synonymous_variant c.606G>A p.Ala202Ala
GCF_000009645	8574	snp	G	A	A:20 G:0	CDS	-	573/1455	191/484	synonymous_variant c.573C>T p.Phe191Phe
GCF_000009645	8616	snp	A	G	G:20 A:0	CDS	-	531/1455	177/484	synonymous_variant c.531T>C p.Phe177Phe
GCF_000009645	8802	snp	C	T	T:20 C:0	CDS	-	345/1455	115/484	synonymous_variant c.345G>A p.Ala115Ala
GCF_000009645	8808	snp	C	T	T:20 C:0	CDS	-	339/1455	113/484	synonymous_variant c.339G>A p.Lys113Lys
GCF_000009645	9033	snp	C	T	T:20 C:0	CDS	-	114/1455	38/484	synonymous_variant c.114G>A p.Glu38Glu
GCF_000009645	9066	snp	A	G	G:20 A:0	CDS	-	81/1455	27/484	synonymous_variant c.81T>C p.Cys27Cys
GCF_000009665	17	snp	C	T	T:17 C:0
GCF_000009665	40	snp	A	G	G:19 A:0
GCF_000009665	48	complex	TGCGCGACT	CGGGCAACC	CGGGCAACC:17 TGCGCGACT:0
GCF_000009665	136	snp	G	A	A:20 G:0
GCF_000009665	141	snp	T	C	C:20 T:0
GCF_000009665	157	snp	A	G	G:20 A:0
GCF_000009665	163	snp	C	A	A:20 C:0
GCF_000009665	172	snp	T	C	C:20 T:0
GCF_000009665	183	snp	A	G	G:20 A:0
GCF_000009665	219	snp	T	C	C:20 T:0
GCF_000009665	258	snp	T	C	C:20 T:0
GCF_000009665	296	complex	GTCAC	ATCAA	ATCAA:20 GTCAC:0	CDS	-	1083/1113	360/370	missense_variant c.1079_1083delGTGACinsTTGAT p.Ser360Ile
GCF_000009665	5063	snp	G	T	T:20 G:0	CDS	-	1064/2790	355/929	missense_variant c.1064C>A p.Pro355His
GCF_000009665	5305	snp	C	T	T:20 C:0	CDS	-	822/2790	274/929	synonymous_variant c.822G>A p.Thr274Thr
GCF_000009665	5473	snp	A	G	G:20 A:0	CDS	-	654/2790	218/929	synonymous_variant c.654T>C p.Pro218Pro
GCF_000009665	5485	snp	T	C	C:20 T:0	CDS	-	642/2790	214/929	synonymous_variant c.642A>G p.Ser214Ser
GCF_000009665	5497	snp	C	T	T:20 C:0	CDS	-	630/2790	210/929	synonymous_variant c.630G>A p.Ser210Ser
GCF_000009665	5503	snp	C	T	T:20 C:0	CDS	-	624/2790	208/929	synonymous_variant c.624G>A p.Leu208Leu
GCF_000009665	5515	snp	A	T	T:20 A:0	CDS	-	612/2790	204/929	synonymous_variant c.612T>A p.Arg204Arg
GCF_000009665	5831	snp	G	T	T:20 G:0	CDS	-	296/2790	99/929	missense_variant c.296C>A p.Thr99Lys
GCF_000009665	5923	snp	T	C	C:20 T:0	CDS	-	204/2790	68/929	synonymous_variant c.204A>G p.Gly68Gly
GCF_000009665	6651	snp	T	C	C:20 T:0
GCF_000009665	6743	snp	G	A	A:20 G:0
GCF_000009665	6795	snp	G	A	A:20 G:0
GCF_000009665	6805	snp	A	T	T:20 A:0
GCF_000009665	6849	snp	T	G	G:20 T:0	CDS	-	841/876	281/291	synonymous_variant c.841A>C p.Arg281Arg
GCF_000009665	6964	snp	C	A	A:20 C:0	CDS	-	726/876	242/291	synonymous_variant c.726G>T p.Thr242Thr
GCF_000009665	7579	snp	A	C	C:20 A:0	CDS	-	111/876	37/291	synonymous_variant c.111T>G p.Thr37Thr
GCF_000009665	7660	snp	C	T	T:20 C:0	CDS	-	30/876	10/291	synonymous_variant c.30G>A p.Lys10Lys
GCF_000009665	7770	snp	C	T	T:20 C:0	CDS	-	1377/1455	459/484	synonymous_variant c.1377G>A p.Ala459Ala
GCF_000009665	7827	snp	T	G	G:20 T:0	CDS	-	1320/1455	440/484	synonymous_variant c.1320A>C p.Leu440Leu
GCF_000009665	8115	snp	T	A	A:20 T:0	CDS	-	1032/1455	344/484	synonymous_variant c.1032A>T p.Ser344Ser
GCF_000009665	8193	snp	A	T	T:20 A:0	CDS	-	954/1455	318/484	synonymous_variant c.954T>A p.Gly318Gly
GCF_000009665	8373	snp	T	C	C:20 T:0	CDS	-	774/1455	258/484	synonymous_variant c.774A>G p.Leu258Leu
GCF_000009665	8427	snp	C	T	T:20 C:0	CDS	-	720/1455	240/484	synonymous_variant c.720G>A p.Gly240Gly
GCF_000009665	8541	snp	C	T	T:20 C:0	CDS	-	606/1455	202/484	synonymous_variant c.606G>A p.Ala202Ala
GCF_000009665	8574	snp	G	A	A:20 G:0	CDS	-	573/1455	191/484	synonymous_variant c.573C>T p.Phe191Phe
GCF_000009665	8616	snp	A	G	G:20 A:0	CDS	-	531/1455	177/484	synonymous_variant c.531T>C p.Phe177Phe
GCF_000009665	8802	snp	C	T	T:20 C:0	CDS	-	345/1455	115/484	synonymous_variant c.345G>A p.Ala115Ala
GCF_000009665	8808	snp	C	T	T:20 C:0	CDS	-	339/1455	113/484	synonymous_variant c.339G>A p.Lys113Lys
GCF_000009665	9033	snp	C	T	T:20 C:0	CDS	-	114/1455	38/484	synonymous_variant c.114G>A p.Glu38Glu
GCF_000009665	9066	snp	A	G	G:20 A:0	CDS	-	81/1455	27/484	synonymous_variant c.81T>C p.Cys27Cys
GCF_000010445	17	snp	C	T	T:19 C:0
GCF_000010445	40	snp	A	G	G:19 A:0
GCF_000010445	48	complex	TGCGCGACT	CGGGCAACC	CGGGCAACC:17 TGCGCGACT:0
GCF_000010445	136	snp	G	A	A:20 G:0
GCF_000010445	141	snp	T	C	C:20 T:0
GCF_000010445	157	snp	A	G	G:20 A:0
GCF_000010445	163	snp	C	A	A:20 C:0
GCF_000010445	172	snp	T	C	C:20 T:0
GCF_000010445	183	snp	A	G	G:20 A:0
GCF_000010445	219	snp	T	C	C:20 T:0
GCF_000010445	258	snp	T	C	C:20 T:0
GCF_000010445	296	complex	GTCAC	ATCAA	ATCAA:20 GTCAC:0	CDS	-	1083/1113	360/370	missense_variant c.1079_1083delGTGACinsTTGAT p.Ser360Ile
GCF_000010445	5063	snp	G	T	T:20 G:0	CDS	-	1064/2790	355/929	missense_variant c.1064C>A p.Pro355His
GCF_000010445	5305	snp	C	T	T:20 C:0	CDS	-	822/2790	274/929	synonymous_variant c.822G>A p.Thr274Thr
GCF_000010445	5473	snp	A	G	G:20 A:0	CDS	-	654/2790	218/929	synonymous_variant c.654T>C p.Pro218Pro
GCF_000010445	5485	snp	T	C	C:20 T:0	CDS	-	642/2790	214/929	synonymous_variant c.642A>G p.Ser214Ser
GCF_000010445	5497	snp	C	T	T:20 C:0	CDS	-	630/2790	210/929	synonymous_variant c.630G>A p.Ser210Ser
GCF_000010445	5503	snp	C	T	T:20 C:0	CDS	-	624/2790	208/929	synonymous_variant c.624G>A p.Leu208Leu
GCF_000010445	5515	snp	A	T	T:20 A:0	CDS	-	612/2790	204/929	synonymous_variant c.612T>A p.Arg204Arg
GCF_000010445	5831	snp	G	T	T:20 G:0	CDS	-	296/2790	99/929	missense_variant c.296C>A p.Thr99Lys
GCF_000010445	5923	snp	T	C	C:20 T:0	CDS	-	204/2790	68/929	synonymous_variant c.204A>G p.Gly68Gly
GCF_000010445	6651	snp	T	C	C:20 T:0
GCF_000010445	6743	snp	G	A	A:20 G:0
GCF_000010445	6795	snp	G	A	A:20 G:0
GCF_000010445	6805	snp	A	T	T:20 A:0
GCF_000010445	6849	snp	T	G	G:20 T:0	CDS	-	841/876	281/291	synonymous_variant c.841A>C p.Arg281Arg
GCF_000010445	6964	snp	C	A	A:20 C:0	CDS	-	726/876	242/291	synonymous_variant c.726G>T p.Thr242Thr
GCF_000010445	7579	snp	A	C	C:20 A:0	CDS	-	111/876	37/291	synonymous_variant c.111T>G p.Thr37Thr
GCF_000010445	7660	snp	C	T	T:20 C:0	CDS	-	30/876	10/291	synonymous_variant c.30G>A p.Lys10Lys
GCF_000010445	7770	snp	C	T	T:20 C:0	CDS	-	1377/1455	459/484	synonymous_variant c.1377G>A p.Ala459Ala
GCF_000010445	7827	snp	T	G	G:20 T:0	CDS	-	1320/1455	440/484	synonymous_variant c.1320A>C p.Leu440Leu
GCF_000010445	8115	snp	T	A	A:20 T:0	CDS	-	1032/1455	344/484	synonymous_variant c.1032A>T p.Ser344Ser
GCF_000010445	8193	snp	A	T	T:20 A:0	CDS	-	954/1455	318/484	synonymous_variant c.954T>A p.Gly318Gly
GCF_000010445	8373	snp	T	C	C:20 T:0	CDS	-	774/1455	258/484	synonymous_variant c.774A>G p.Leu258Leu
GCF_000010445	8427	snp	C	T	T:20 C:0	CDS	-	720/1455	240/484	synonymous_variant c.720G>A p.Gly240Gly
GCF_000010445	8541	snp	C	T	T:20 C:0	CDS	-	606/1455	202/484	synonymous_variant c.606G>A p.Ala202Ala
GCF_000010445	8574	snp	G	A	A:20 G:0	CDS	-	573/1455	191/484	synonymous_variant c.573C>T p.Phe191Phe
GCF_000010445	8616	snp	A	G	G:20 A:0	CDS	-	531/1455	177/484	synonymous_variant c.531T>C p.Phe177Phe
GCF_000010445	8802	snp	C	T	T:20 C:0	CDS	-	345/1455	115/484	synonymous_variant c.345G>A p.Ala115Ala
GCF_000010445	8808	snp	C	T	T:20 C:0	CDS	-	339/1455	113/484	synonymous_variant c.339G>A p.Lys113Lys
GCF_000010445	9033	snp	C	T	T:20 C:0	CDS	-	114/1455	38/484	synonymous_variant c.114G>A p.Glu38Glu
GCF_000010445	9066	snp	A	G	G:20 A:0	CDS	-	81/1455	27/484	synonymous_variant c.81T>C p.Cys27Cys
GCF_000010465	219	snp	T	C	C:20 T:0
GCF_000010465	905	snp	T	A	A:20 T:0	CDS	-	474/1113	158/370	missense_variant c.474A>T p.Lys158Asn
GCF_000010465	3146	snp	C	T	T:20 C:0
GCF_000010465	3164	snp	G	A	A:20 G:0
GCF_000011265	22	snp	T	G	G:17 T:0
GCF_000011265	40	snp	A	G	G:16 A:0
GCF_000011265	48	complex	TGCGCGACT	CAGGCAATC	CAGGCAATC:14 TGCGCGACT:0
GCF_000011265	183	snp	A	G	G:20 A:0
GCF_000011265	219	snp	T	C	C:20 T:0
GCF_000011265	5063	snp	G	T	T:20 G:0	CDS	-	1064/2790	355/929	missense_variant c.1064C>A p.Pro355His
GCF_000011265	5853	snp	T	C	C:20 T:0	CDS	-	274/2790	92/929	missense_variant c.274A>G p.Ile92Val
GCF_000011505	40	snp	A	G	G:19 A:0
GCF_000011505	48	complex	TGCGCGACT	CGGGCAACA	CGGGCAACA:17 TGCGCGACT:0
GCF_000011505	106	snp	A	T	T:18 A:0
GCF_000011505	132	snp	T	G	G:16 T:0
GCF_000011505	137	snp	G	A	A:16 G:0
GCF_000011505	157	snp	A	G	G:14 A:0
GCF_000011505	163	snp	C	A	A:14 C:0
GCF_000011505	186	del	GCC	GC	GC:10 GCC:0
GCF_000011505	190	mnp	GA	TG	TG:10 GA:0
GCF_000011505	219	snp	T	C	C:10 T:0
GCF_000011505	2373	complex	CCGGC	TCGGA	TCGGA:18 CCGGC:0	CDS	-	760/843	252/280	missense_variant c.756_760delGCCGGinsTCCGA p.Ala254Thr
GCF_000011505	2413	snp	T	G	G:20 T:0	CDS	-	720/843	240/280	synonymous_variant c.720A>C p.Gly240Gly
GCF_000011505	2432	snp	G	A	A:20 G:0	CDS	-	701/843	234/280	missense_variant c.701C>T p.Ser234Phe
GCF_000011505	2592	snp	T	A	A:20 T:0	CDS	-	541/843	181/280	missense_variant c.541A>T p.Thr181Ser
GCF_000011505	2617	snp	A	T	T:20 A:0	CDS	-	516/843	172/280	synonymous_variant c.516T>A p.Pro172Pro
GCF_000011505	2649	snp	T	A	A:20 T:0	CDS	-	484/843	162/280	missense_variant c.484A>T p.Thr162Ser
GCF_000011505	2656	snp	C	T	T:20 C:0	CDS	-	477/843	159/280	synonymous_variant c.477G>A p.Val159Val
GCF_000011505	2668	snp	A	G	G:20 A:0	CDS	-	465/843	155/280	synonymous_variant c.465T>C p.Val155Val
GCF_000011505	2706	mnp	GA	AG	AG:19 GA:0	CDS	-	427/843	142/280	synonymous_variant c.426_427delTCinsCT p.144
GCF_000011505	2725	snp	A	G	G:20 A:0	CDS	-	408/843	136/280	synonymous_variant c.408T>C p.Val136Val
GCF_000011505	2731	snp	G	T	T:20 G:0	CDS	-	402/843	134/280	synonymous_variant c.402C>A p.Val134Val
GCF_000011505	2743	snp	C	T	T:20 C:0	CDS	-	390/843	130/280	synonymous_variant c.390G>A p.Val130Val
GCF_000011505	2773	snp	T	C	C:20 T:0	CDS	-	360/843	120/280	synonymous_variant c.360A>G p.Leu120Leu
GCF_000011505	2784	snp	G	A	A:20 G:0	CDS	-	349/843	117/280	synonymous_variant c.349C>T p.Leu117Leu
GCF_000011505	2809	snp	A	G	G:20 A:0	CDS	-	324/843	108/280	synonymous_variant c.324T>C p.Tyr108Tyr
GCF_000011505	2824	complex	GCCG	ACCA	ACCA:20 GCCG:0	CDS	-	309/843	102/280	synonymous_variant c.306_309delCGGCinsTGGT p.104
GCF_000011505	2854	complex	TTTC	ATTT	ATTT:19 TTTC:0	CDS	-	279/843	92/280	missense_variant c.276_279delGAAAinsAAAT p.Lys93Asn
GCF_000011505	2863	snp	G	A	A:20 G:0	CDS	-	270/843	90/280	synonymous_variant c.270C>T p.Pro90Pro
GCF_000011505	2895	snp	T	C	C:20 T:0	CDS	-	238/843	80/280	missense_variant c.238A>G p.Ile80Val
GCF_000011505	2903	snp	C	A	A:20 C:0	CDS	-	230/843	77/280	missense_variant c.230G>T p.Arg77Leu
GCF_000011505	2910	snp	G	A	A:20 G:0	CDS	-	223/843	75/280	synonymous_variant c.223C>T p.Leu75Leu
GCF_000011505	2926	snp	T	C	C:20 T:0	CDS	-	207/843	69/280	missense_variant c.207A>G p.Ile69Met
GCF_000011505	2938	snp	G	A	A:20 G:0	CDS	-	195/843	65/280	synonymous_variant c.195C>T p.Tyr65Tyr
GCF_000011505	2986	snp	T	C	C:20 T:0	CDS	-	147/843	49/280	synonymous_variant c.147A>G p.Lys49Lys
GCF_000011505	2992	snp	C	T	T:20 C:0	CDS	-	141/843	47/280	synonymous_variant c.141G>A p.Lys47Lys
GCF_000011505	3019	complex	TCCC	CCCT	CCCT:20 TCCC:0	CDS	-	114/843	37/280	synonymous_variant c.111_114delGGGAinsAGGG p.39
GCF_000011505	3164	snp	G	A	A:20 G:0
GCF_000011505	3222	snp	C	A	A:20 C:0
GCF_000011505	3230	snp	T	G	G:20 T:0
GCF_000011505	3258	snp	G	A	A:18 G:0
GCF_000011505	3272	complex	GGTAACTAACAAAAGATAGA	GAGCCTTTTCTAATG	GAGCCTTTTCTAATG:13 GGTAACTAACAAAAGATAGA:0
GCF_000011505	3400	snp	C	T	T:20 C:0	CDS	-	2727/2790	909/929	synonymous_variant c.2727G>A p.Lys909Lys
GCF_000011505	3682	snp	G	A	A:20 G:0	CDS	-	2445/2790	815/929	synonymous_variant c.2445C>T p.Arg815Arg
GCF_000011505	3868	snp	A	G	G:20 A:0	CDS	-	2259/2790	753/929	synonymous_variant c.2259T>C p.Ala753Ala
GCF_000011505	4081	snp	C	A	A:20 C:0	CDS	-	2046/2790	682/929	missense_variant c.2046G>T p.Met682Ile
GCF_000011505	4111	snp	G	A	A:20 G:0	CDS	-	2016/2790	672/929	synonymous_variant c.2016C>T p.Arg672Arg
GCF_000011505	4399	snp	A	G	G:20 A:0	CDS	-	1728/2790	576/929	synonymous_variant c.1728T>C p.Asn576Asn
GCF_000011505	4551	snp	T	C	C:20 T:0	CDS	-	1576/2790	526/929	missense_variant c.1576A>G p.Ile526Val
GCF_000011505	4558	snp	C	T	T:20 C:0	CDS	-	1569/2790	523/929	synonymous_variant c.1569G>A p.Pro523Pro
GCF_000011505	4627	snp	G	A	A:20 G:0	CDS	-	1500/2790	500/929	synonymous_variant c.1500C>T p.Val500Val
GCF_000011505	4867	snp	G	A	A:20 G:0	CDS	-	1260/2790	420/929	synonymous_variant c.1260C>T p.Cys420Cys
GCF_000011505	4876	snp	G	A	A:20 G:0	CDS	-	1251/2790	417/929	synonymous_variant c.1251C>T p.Phe417Phe
GCF_000011505	4921	snp	A	G	G:20 A:0	CDS	-	1206/2790	402/929	synonymous_variant c.1206T>C p.Phe402Phe
GCF_000011505	4942	snp	T	C	C:20 T:0	CDS	-	1185/2790	395/929	synonymous_variant c.1185A>G p.Gly395Gly
GCF_000011505	4948	snp	G	A	A:20 G:0	CDS	-	1179/2790	393/929	synonymous_variant c.1179C>T p.Tyr393Tyr
GCF_000011505	5041	snp	C	T	T:20 C:0	CDS	-	1086/2790	362/929	synonymous_variant c.1086G>A p.Thr362Thr
GCF_000011505	5063	snp	G	T	T:20 G:0	CDS	-	1064/2790	355/929	missense_variant c.1064C>A p.Pro355His
GCF_000011505	5071	snp	C	A	A:20 C:0	CDS	-	1056/2790	352/929	synonymous_variant c.1056G>T p.Gly352Gly
GCF_000011505	5164	snp	A	T	T:20 A:0	CDS	-	963/2790	321/929	synonymous_variant c.963T>A p.Thr321Thr
GCF_000011505	5173	snp	T	G	G:20 T:0	CDS	-	954/2790	318/929	synonymous_variant c.954A>C p.Val318Val
GCF_000011505	5269	snp	C	T	T:20 C:0	CDS	-	858/2790	286/929	synonymous_variant c.858G>A p.Gln286Gln
GCF_000011505	5320	snp	A	C	C:20 A:0	CDS	-	807/2790	269/929	synonymous_variant c.807T>G p.Thr269Thr
GCF_000011505	5332	snp	T	C	C:20 T:0	CDS	-	795/2790	265/929	synonymous_variant c.795A>G p.Val265Val
GCF_000011505	5449	snp	C	T	T:20 C:0	CDS	-	678/2790	226/929	synonymous_variant c.678G>A p.Ser226Ser
GCF_000011505	5515	snp	A	T	T:20 A:0	CDS	-	612/2790	204/929	synonymous_variant c.612T>A p.Arg204Arg
GCF_000011505	5656	snp	G	A	A:20 G:0	CDS	-	471/2790	157/929	synonymous_variant c.471C>T p.Arg157Arg
GCF_000011505	5698	snp	A	G	G:20 A:0	CDS	-	429/2790	143/929	synonymous_variant c.429T>C p.Gly143Gly
GCF_000011505	5785	snp	A	C	C:20 A:0	CDS	-	342/2790	114/929	synonymous_variant c.342T>G p.Ser114Ser
GCF_000011505	5908	snp	C	T	T:20 C:0	CDS	-	219/2790	73/929	synonymous_variant c.219G>A p.Glu73Glu
GCF_000011505	5923	snp	T	C	C:20 T:0	CDS	-	204/2790	68/929	synonymous_variant c.204A>G p.Gly68Gly
GCF_000011505	6238	snp	C	A	A:20 C:0
GCF_000011505	6252	snp	C	G	G:20 C:0
GCF_000011505	6315	snp	T	C	C:20 T:0
GCF_000011505	6374	snp	T	A	A:20 T:0	CDS	+	36/282	1993-12-01	missense_variant c.36T>A p.Phe12Leu
GCF_000011505	6380	snp	T	C	C:20 T:0	CDS	+	42/282	14/93	synonymous_variant c.42T>C p.Ile14Ile
GCF_000011505	6392	snp	C	T	T:20 C:0	CDS	+	54/282	18/93	synonymous_variant c.54C>T p.Tyr18Tyr
GCF_000011505	6412	snp	A	T	T:20 A:0	CDS	+	74/282	25/93	missense_variant c.74A>T p.Tyr25Phe
GCF_000011505	6564	snp	G	A	A:20 G:0	CDS	+	226/282	76/93	missense_variant c.226G>A p.Ala76Thr
GCF_000011505	6613	snp	G	A	A:20 G:0	CDS	+	275/282	92/93	missense_variant c.275G>A p.Ser92Asn
GCF_000011505	6625	complex	CATC	TATAC	TATAC:20 CATC:0
GCF_000011505	6651	snp	T	C	C:20 T:0
GCF_000011505	6676	complex	GCC	ACT	ACT:20 GCC:0
GCF_000011505	6697	complex	GCC	ACT	ACT:20 GCC:0
GCF_000011505	6725	snp	G	T	T:20 G:0
GCF_000011505	6749	snp	G	A	A:20 G:0
GCF_000011505	6795	snp	G	A	A:20 G:0
GCF_000011505	7567	snp	C	T	T:20 C:0	CDS	-	123/876	41/291	synonymous_variant c.123G>A p.Leu41Leu
GCF_000011505	7905	snp	A	G	G:20 A:0	CDS	-	1242/1455	414/484	synonymous_variant c.1242T>C p.Gly414Gly
GCF_000011505	7971	snp	G	A	A:20 G:0	CDS	-	1176/1455	392/484	synonymous_variant c.1176C>T p.Ile392Ile
GCF_000011505	8115	snp	T	A	A:20 T:0	CDS	-	1032/1455	344/484	synonymous_variant c.1032A>T p.Ser344Ser
GCF_000011505	8373	snp	T	C	C:20 T:0	CDS	-	774/1455	258/484	synonymous_variant c.774A>G p.Leu258Leu
GCF_000011505	8418	snp	G	A	A:20 G:0	CDS	-	729/1455	243/484	synonymous_variant c.729C>T p.Gly243Gly
GCF_000011505	8427	snp	C	T	T:20 C:0	CDS	-	720/1455	240/484	synonymous_variant c.720G>A p.Gly240Gly
GCF_000011505	8463	snp	G	A	A:20 G:0	CDS	-	684/1455	228/484	synonymous_variant c.684C>T p.Val228Val
GCF_000011505	8802	snp	C	T	T:20 C:0	CDS	-	345/1455	115/484	synonymous_variant c.345G>A p.Ala115Ala
GCF_000011505	8808	snp	C	T	T:20 C:0	CDS	-	339/1455	113/484	synonymous_variant c.339G>A p.Lys113Lys
GCF_000011505	8814	snp	C	T	T:20 C:0	CDS	-	333/1455	111/484	synonymous_variant c.333G>A p.Ala111Ala
GCF_000011505	8873	snp	G	T	T:20 G:0	CDS	-	274/1455	92/484	missense_variant c.274C>A p.His92Asn
GCF_000011505	8910	complex	TTCC	CTCA	CTCA:19 TTCC:0	CDS	-	237/1455	78/484	synonymous_variant c.234_237delGGAAinsTGAG p.80
GCF_000011505	8955	snp	C	T	T:20 C:0	CDS	-	192/1455	64/484	synonymous_variant c.192G>A p.Val64Val
GCF_000011505	9003	snp	A	G	G:20 A:0	CDS	-	144/1455	48/484	synonymous_variant c.144T>C p.His48His
GCF_000011505	9033	snp	C	T	T:20 C:0	CDS	-	114/1455	38/484	synonymous_variant c.114G>A p.Glu38Glu
GCF_000011525	22	snp	T	G	G:16 T:0
GCF_000011525	40	snp	A	G	G:17 A:0
GCF_000011525	48	complex	TGCGCGACT	CAGGCAATC	CAGGCAATC:15 TGCGCGACT:0
GCF_000011525	183	snp	A	G	G:20 A:0
GCF_000011525	219	snp	T	C	C:20 T:0
GCF_000011525	5063	snp	G	T	T:20 G:0	CDS	-	1064/2790	355/929	missense_variant c.1064C>A p.Pro355His
GCF_000011525	5853	snp	T	C	C:20 T:0	CDS	-	274/2790	92/929	missense_variant c.274A>G p.Ile92Val
GCF_000011525	8967	snp	G	A	A:20 G:0	CDS	-	180/1455	60/484	synonymous_variant c.180C>T p.Arg60Arg
GCF_000012045	219	snp	T	C	C:20 T:0
GCF_000012045	905	snp	T	A	A:20 T:0	CDS	-	474/1113	158/370	missense_variant c.474A>T p.Lys158Asn
GCF_000012045	3146	snp	C	T	T:20 C:0
GCF_000012045	3164	snp	G	A	A:20 G:0
GCF_000012045	4402	snp	A	G	G:20 A:0	CDS	-	1725/2790	575/929	synonymous_variant c.1725T>C p.Phe575Phe
GCF_000012045	6382	snp	G	T	T:20 G:0	CDS	+	44/282	15/93	missense_variant c.44G>T p.Ser15Ile
GCF_000013465	219	snp	T	C	C:20 T:0
GCF_000013465	905	snp	T	A	A:20 T:0	CDS	-	474/1113	158/370	missense_variant c.474A>T p.Lys158Asn
GCF_000013465	3164	snp	G	A	A:20 G:0
GCF_000016805	17	snp	C	T	T:16 C:0
GCF_000016805	40	snp	A	G	G:18 A:0
GCF_000016805	48	complex	TGCGCGACT	CGGGCAACC	CGGGCAACC:16 TGCGCGACT:0
GCF_000016805	136	snp	G	A	A:20 G:0
GCF_000016805	141	snp	T	C	C:20 T:0
GCF_000016805	157	snp	A	G	G:20 A:0
GCF_000016805	163	snp	C	A	A:20 C:0
GCF_000016805	172	snp	T	C	C:20 T:0
GCF_000016805	183	snp	A	G	G:20 A:0
GCF_000016805	219	snp	T	C	C:20 T:0
GCF_000016805	258	snp	T	C	C:20 T:0
GCF_000016805	296	complex	GTCAC	ATCAA	ATCAA:20 GTCAC:0	CDS	-	1083/1113	360/370	missense_variant c.1079_1083delGTGACinsTTGAT p.Ser360Ile
GCF_000016805	5063	snp	G	T	T:20 G:0	CDS	-	1064/2790	355/929	missense_variant c.1064C>A p.Pro355His
GCF_000016805	5305	snp	C	T	T:20 C:0	CDS	-	822/2790	274/929	synonymous_variant c.822G>A p.Thr274Thr
GCF_000016805	5473	snp	A	G	G:20 A:0	CDS	-	654/2790	218/929	synonymous_variant c.654T>C p.Pro218Pro
GCF_000016805	5485	snp	T	C	C:20 T:0	CDS	-	642/2790	214/929	synonymous_variant c.642A>G p.Ser214Ser
GCF_000016805	5497	snp	C	T	T:20 C:0	CDS	-	630/2790	210/929	synonymous_variant c.630G>A p.Ser210Ser
GCF_000016805	5503	snp	C	T	T:20 C:0	CDS	-	624/2790	208/929	synonymous_variant c.624G>A p.Leu208Leu
GCF_000016805	5515	snp	A	T	T:20 A:0	CDS	-	612/2790	204/929	synonymous_variant c.612T>A p.Arg204Arg
GCF_000016805	5831	snp	G	T	T:20 G:0	CDS	-	296/2790	99/929	missense_variant c.296C>A p.Thr99Lys
GCF_000016805	5923	snp	T	C	C:20 T:0	CDS	-	204/2790	68/929	synonymous_variant c.204A>G p.Gly68Gly
GCF_000016805	6651	snp	T	C	C:20 T:0
GCF_000016805	6743	snp	G	A	A:20 G:0
GCF_000016805	6760	snp	A	C	C:20 A:0
GCF_000016805	6795	snp	G	A	A:20 G:0
GCF_000016805	6805	snp	A	T	T:20 A:0
GCF_000016805	6849	snp	T	G	G:20 T:0	CDS	-	841/876	281/291	synonymous_variant c.841A>C p.Arg281Arg
GCF_000016805	6964	snp	C	A	A:20 C:0	CDS	-	726/876	242/291	synonymous_variant c.726G>T p.Thr242Thr
GCF_000016805	7579	snp	A	C	C:20 A:0	CDS	-	111/876	37/291	synonymous_variant c.111T>G p.Thr37Thr
GCF_000016805	7660	snp	C	T	T:20 C:0	CDS	-	30/876	10/291	synonymous_variant c.30G>A p.Lys10Lys
GCF_000016805	7770	snp	C	T	T:20 C:0	CDS	-	1377/1455	459/484	synonymous_variant c.1377G>A p.Ala459Ala
GCF_000016805	7827	snp	T	G	G:20 T:0	CDS	-	1320/1455	440/484	synonymous_variant c.1320A>C p.Leu440Leu
GCF_000016805	8115	snp	T	A	A:20 T:0	CDS	-	1032/1455	344/484	synonymous_variant c.1032A>T p.Ser344Ser
GCF_000016805	8193	snp	A	T	T:20 A:0	CDS	-	954/1455	318/484	synonymous_variant c.954T>A p.Gly318Gly
GCF_000016805	8373	snp	T	C	C:20 T:0	CDS	-	774/1455	258/484	synonymous_variant c.774A>G p.Leu258Leu
GCF_000016805	8427	snp	C	T	T:20 C:0	CDS	-	720/1455	240/484	synonymous_variant c.720G>A p.Gly240Gly
GCF_000016805	8541	snp	C	T	T:20 C:0	CDS	-	606/1455	202/484	synonymous_variant c.606G>A p.Ala202Ala
GCF_000016805	8574	snp	G	A	A:20 G:0	CDS	-	573/1455	191/484	synonymous_variant c.573C>T p.Phe191Phe
GCF_000016805	8616	snp	A	G	G:20 A:0	CDS	-	531/1455	177/484	synonymous_variant c.531T>C p.Phe177Phe
GCF_000016805	8802	snp	C	T	T:20 C:0	CDS	-	345/1455	115/484	synonymous_variant c.345G>A p.Ala115Ala
GCF_000016805	8808	snp	C	T	T:20 C:0	CDS	-	339/1455	113/484	synonymous_variant c.339G>A p.Lys113Lys
GCF_000016805	9033	snp	C	T	T:20 C:0	CDS	-	114/1455	38/484	synonymous_variant c.114G>A p.Glu38Glu
GCF_000016805	9066	snp	A	G	G:20 A:0	CDS	-	81/1455	27/484	synonymous_variant c.81T>C p.Cys27Cys
GCF_000017085	219	snp	T	C	C:20 T:0
GCF_000017085	905	snp	T	A	A:20 T:0	CDS	-	474/1113	158/370	missense_variant c.474A>T p.Lys158Asn
GCF_000017085	3164	snp	G	A	A:20 G:0
GCF_000024585	17	snp	C	T	T:16 C:0
GCF_000024585	40	snp	A	G	G:18 A:0
GCF_000024585	48	complex	TGCGCGACT	CGGGCAACC	CGGGCAACC:16 TGCGCGACT:0
GCF_000024585	136	snp	G	A	A:20 G:0
GCF_000024585	141	snp	T	C	C:20 T:0
GCF_000024585	157	snp	A	G	G:20 A:0
GCF_000024585	163	snp	C	A	A:20 C:0
GCF_000024585	172	snp	T	C	C:20 T:0
GCF_000024585	183	snp	A	G	G:20 A:0
GCF_000024585	219	snp	T	C	C:20 T:0
GCF_000024585	258	snp	T	C	C:20 T:0
GCF_000024585	296	complex	GTCAC	ATCAA	ATCAA:19 GTCAC:0	CDS	-	1083/1113	360/370	missense_variant c.1079_1083delGTGACinsTTGAT p.Ser360Ile
GCF_000024585	4184	snp	T	A	A:20 T:0	CDS	-	1943/2790	648/929	missense_variant c.1943A>T p.Asp648Val
GCF_000024585	5063	snp	G	T	T:20 G:0	CDS	-	1064/2790	355/929	missense_variant c.1064C>A p.Pro355His
GCF_000024585	5305	snp	C	T	T:20 C:0	CDS	-	822/2790	274/929	synonymous_variant c.822G>A p.Thr274Thr
GCF_000024585	5473	snp	A	G	G:20 A:0	CDS	-	654/2790	218/929	synonymous_variant c.654T>C p.Pro218Pro
GCF_000024585	5485	snp	T	C	C:20 T:0	CDS	-	642/2790	214/929	synonymous_variant c.642A>G p.Ser214Ser
GCF_000024585	5497	snp	C	T	T:20 C:0	CDS	-	630/2790	210/929	synonymous_variant c.630G>A p.Ser210Ser
GCF_000024585	5503	snp	C	T	T:20 C:0	CDS	-	624/2790	208/929	synonymous_variant c.624G>A p.Leu208Leu
GCF_000024585	5515	snp	A	T	T:20 A:0	CDS	-	612/2790	204/929	synonymous_variant c.612T>A p.Arg204Arg
GCF_000024585	5831	snp	G	T	T:20 G:0	CDS	-	296/2790	99/929	missense_variant c.296C>A p.Thr99Lys
GCF_000024585	5923	snp	T	C	C:20 T:0	CDS	-	204/2790	68/929	synonymous_variant c.204A>G p.Gly68Gly
GCF_000024585	5989	snp	C	T	T:20 C:0	CDS	-	138/2790	46/929	synonymous_variant c.138G>A p.Ala46Ala
GCF_000024585	6651	snp	T	C	C:20 T:0
GCF_000024585	6743	snp	G	A	A:20 G:0
GCF_000024585	6795	snp	G	A	A:20 G:0
GCF_000024585	6805	snp	A	T	T:20 A:0
GCF_000024585	6849	snp	T	G	G:20 T:0	CDS	-	841/876	281/291	synonymous_variant c.841A>C p.Arg281Arg
GCF_000024585	6964	snp	C	A	A:20 C:0	CDS	-	726/876	242/291	synonymous_variant c.726G>T p.Thr242Thr
GCF_000024585	7579	snp	A	C	C:20 A:0	CDS	-	111/876	37/291	synonymous_variant c.111T>G p.Thr37Thr
GCF_000024585	7660	snp	C	T	T:20 C:0	CDS	-	30/876	10/291	synonymous_variant c.30G>A p.Lys10Lys
GCF_000024585	7770	snp	C	T	T:20 C:0	CDS	-	1377/1455	459/484	synonymous_variant c.1377G>A p.Ala459Ala
GCF_000024585	7827	snp	T	G	G:20 T:0	CDS	-	1320/1455	440/484	synonymous_variant c.1320A>C p.Leu440Leu
GCF_000024585	8115	snp	T	A	A:20 T:0	CDS	-	1032/1455	344/484	synonymous_variant c.1032A>T p.Ser344Ser
GCF_000024585	8193	snp	A	T	T:20 A:0	CDS	-	954/1455	318/484	synonymous_variant c.954T>A p.Gly318Gly
GCF_000024585	8373	snp	T	C	C:20 T:0	CDS	-	774/1455	258/484	synonymous_variant c.774A>G p.Leu258Leu
GCF_000024585	8427	snp	C	T	T:20 C:0	CDS	-	720/1455	240/484	synonymous_variant c.720G>A p.Gly240Gly
GCF_000024585	8541	snp	C	T	T:20 C:0	CDS	-	606/1455	202/484	synonymous_variant c.606G>A p.Ala202Ala
GCF_000024585	8574	snp	G	A	A:20 G:0	CDS	-	573/1455	191/484	synonymous_variant c.573C>T p.Phe191Phe
GCF_000024585	8616	snp	A	G	G:20 A:0	CDS	-	531/1455	177/484	synonymous_variant c.531T>C p.Phe177Phe
GCF_000024585	8802	snp	C	T	T:20 C:0	CDS	-	345/1455	115/484	synonymous_variant c.345G>A p.Ala115Ala
GCF_000024585	8808	snp	C	T	T:20 C:0	CDS	-	339/1455	113/484	synonymous_variant c.339G>A p.Lys113Lys
GCF_000024585	9033	snp	C	T	T:20 C:0	CDS	-	114/1455	38/484	synonymous_variant c.114G>A p.Glu38Glu
GCF_000024585	9066	snp	A	G	G:20 A:0	CDS	-	81/1455	27/484	synonymous_variant c.81T>C p.Cys27Cys
GCF_000025145	17	snp	C	T	T:16 C:0
GCF_000025145	40	snp	A	G	G:18 A:0
GCF_000025145	48	complex	TGCGCGACT	CGGGCAACC	CGGGCAACC:16 TGCGCGACT:0
GCF_000025145	136	snp	G	A	A:20 G:0
GCF_000025145	141	snp	T	C	C:20 T:0
GCF_000025145	157	snp	A	G	G:20 A:0
GCF_000025145	163	snp	C	A	A:20 C:0
GCF_000025145	172	snp	T	C	C:20 T:0
GCF_000025145	183	snp	A	G	G:20 A:0
GCF_000025145	219	snp	T	C	C:20 T:0
GCF_000025145	258	snp	T	C	C:20 T:0
GCF_000025145	296	complex	GTCAC	ATCAA	ATCAA:19 GTCAC:0	CDS	-	1083/1113	360/370	missense_variant c.1079_1083delGTGACinsTTGAT p.Ser360Ile
GCF_000025145	5063	snp	G	T	T:20 G:0	CDS	-	1064/2790	355/929	missense_variant c.1064C>A p.Pro355His
GCF_000025145	5305	snp	C	T	T:20 C:0	CDS	-	822/2790	274/929	synonymous_variant c.822G>A p.Thr274Thr
GCF_000025145	5473	snp	A	G	G:20 A:0	CDS	-	654/2790	218/929	synonymous_variant c.654T>C p.Pro218Pro
GCF_000025145	5485	snp	T	C	C:20 T:0	CDS	-	642/2790	214/929	synonymous_variant c.642A>G p.Ser214Ser
GCF_000025145	5497	snp	C	T	T:20 C:0	CDS	-	630/2790	210/929	synonymous_variant c.630G>A p.Ser210Ser
GCF_000025145	5503	snp	C	T	T:20 C:0	CDS	-	624/2790	208/929	synonymous_variant c.624G>A p.Leu208Leu
GCF_000025145	5515	snp	A	T	T:20 A:0	CDS	-	612/2790	204/929	synonymous_variant c.612T>A p.Arg204Arg
GCF_000025145	5831	snp	G	T	T:20 G:0	CDS	-	296/2790	99/929	missense_variant c.296C>A p.Thr99Lys
GCF_000025145	5923	snp	T	C	C:20 T:0	CDS	-	204/2790	68/929	synonymous_variant c.204A>G p.Gly68Gly
GCF_000025145	6651	snp	T	C	C:20 T:0
GCF_000025145	6743	snp	G	A	A:20 G:0
GCF_000025145	6760	snp	A	C	C:20 A:0
GCF_000025145	6795	snp	G	A	A:20 G:0
GCF_000025145	6805	snp	A	T	T:20 A:0
GCF_000025145	6849	snp	T	G	G:20 T:0	CDS	-	841/876	281/291	synonymous_variant c.841A>C p.Arg281Arg
GCF_000025145	6964	snp	C	A	A:20 C:0	CDS	-	726/876	242/291	synonymous_variant c.726G>T p.Thr242Thr
GCF_000025145	7579	snp	A	C	C:20 A:0	CDS	-	111/876	37/291	synonymous_variant c.111T>G p.Thr37Thr
GCF_000025145	7660	snp	C	T	T:20 C:0	CDS	-	30/876	10/291	synonymous_variant c.30G>A p.Lys10Lys
GCF_000025145	7770	snp	C	T	T:20 C:0	CDS	-	1377/1455	459/484	synonymous_variant c.1377G>A p.Ala459Ala
GCF_000025145	7827	snp	T	G	G:20 T:0	CDS	-	1320/1455	440/484	synonymous_variant c.1320A>C p.Leu440Leu
GCF_000025145	8115	snp	T	A	A:20 T:0	CDS	-	1032/1455	344/484	synonymous_variant c.1032A>T p.Ser344Ser
GCF_000025145	8193	snp	A	T	T:20 A:0	CDS	-	954/1455	318/484	synonymous_variant c.954T>A p.Gly318Gly
GCF_000025145	8373	snp	T	C	C:20 T:0	CDS	-	774/1455	258/484	synonymous_variant c.774A>G p.Leu258Leu
GCF_000025145	8427	snp	C	T	T:20 C:0	CDS	-	720/1455	240/484	synonymous_variant c.720G>A p.Gly240Gly
GCF_000025145	8541	snp	C	T	T:20 C:0	CDS	-	606/1455	202/484	synonymous_variant c.606G>A p.Ala202Ala
GCF_000025145	8574	snp	G	A	A:20 G:0	CDS	-	573/1455	191/484	synonymous_variant c.573C>T p.Phe191Phe
GCF_000025145	8616	snp	A	G	G:20 A:0	CDS	-	531/1455	177/484	synonymous_variant c.531T>C p.Phe177Phe
GCF_000025145	8802	snp	C	T	T:20 C:0	CDS	-	345/1455	115/484	synonymous_variant c.345G>A p.Ala115Ala
GCF_000025145	8808	snp	C	T	T:20 C:0	CDS	-	339/1455	113/484	synonymous_variant c.339G>A p.Lys113Lys
GCF_000025145	9033	snp	C	T	T:20 C:0	CDS	-	114/1455	38/484	synonymous_variant c.114G>A p.Glu38Glu
GCF_000025145	9066	snp	A	G	G:20 A:0	CDS	-	81/1455	27/484	synonymous_variant c.81T>C p.Cys27Cys
GCF_000027045	40	snp	A	G	G:19 A:0
GCF_000027045	48	complex	TGCGCGACT	CGGGCAACA	CGGGCAACA:17 TGCGCGACT:0
GCF_000027045	106	snp	A	T	T:19 A:0
GCF_000027045	132	snp	T	G	G:17 T:0
GCF_000027045	137	snp	G	A	A:16 G:0
GCF_000027045	157	snp	A	G	G:15 A:0
GCF_000027045	163	snp	C	A	A:14 C:0
GCF_000027045	186	del	GCC	GC	GC:11 GCC:0
GCF_000027045	190	mnp	GA	TG	TG:11 GA:0
GCF_000027045	219	snp	T	C	C:10 T:0
GCF_000027045	2373	complex	CCGGC	TCGGA	TCGGA:18 CCGGC:0	CDS	-	760/843	252/280	missense_variant c.756_760delGCCGGinsTCCGA p.Ala254Thr
GCF_000027045	2413	snp	T	G	G:20 T:0	CDS	-	720/843	240/280	synonymous_variant c.720A>C p.Gly240Gly
GCF_000027045	2432	snp	G	A	A:20 G:0	CDS	-	701/843	234/280	missense_variant c.701C>T p.Ser234Phe
GCF_000027045	2592	snp	T	A	A:20 T:0	CDS	-	541/843	181/280	missense_variant c.541A>T p.Thr181Ser
GCF_000027045	2617	snp	A	T	T:20 A:0	CDS	-	516/843	172/280	synonymous_variant c.516T>A p.Pro172Pro
GCF_000027045	2649	snp	T	A	A:20 T:0	CDS	-	484/843	162/280	missense_variant c.484A>T p.Thr162Ser
GCF_000027045	2656	snp	C	T	T:20 C:0	CDS	-	477/843	159/280	synonymous_variant c.477G>A p.Val159Val
GCF_000027045	2668	snp	A	G	G:20 A:0	CDS	-	465/843	155/280	synonymous_variant c.465T>C p.Val155Val
GCF_000027045	2706	mnp	GA	AG	AG:19 GA:0	CDS	-	427/843	142/280	synonymous_variant c.426_427delTCinsCT p.144
GCF_000027045	2725	snp	A	G	G:20 A:0	CDS	-	408/843	136/280	synonymous_variant c.408T>C p.Val136Val
GCF_000027045	2731	snp	G	T	T:20 G:0	CDS	-	402/843	134/280	synonymous_variant c.402C>A p.Val134Val
GCF_000027045	2743	snp	C	T	T:20 C:0	CDS	-	390/843	130/280	synonymous_variant c.390G>A p.Val130Val
GCF_000027045	2773	snp	T	C	C:20 T:0	CDS	-	360/843	120/280	synonymous_variant c.360A>G p.Leu120Leu
GCF_000027045	2784	snp	G	A	A:20 G:0	CDS	-	349/843	117/280	synonymous_variant c.349C>T p.Leu117Leu
GCF_000027045	2809	snp	A	G	G:20 A:0	CDS	-	324/843	108/280	synonymous_variant c.324T>C p.Tyr108Tyr
GCF_000027045	2824	complex	GCCG	ACCA	ACCA:20 GCCG:0	CDS	-	309/843	102/280	synonymous_variant c.306_309delCGGCinsTGGT p.104
GCF_000027045	2854	complex	TTTC	ATTT	ATTT:19 TTTC:0	CDS	-	279/843	92/280	missense_variant c.276_279delGAAAinsAAAT p.Lys93Asn
GCF_000027045	2863	snp	G	A	A:20 G:0	CDS	-	270/843	90/280	synonymous_variant c.270C>T p.Pro90Pro
GCF_000027045	2895	snp	T	C	C:20 T:0	CDS	-	238/843	80/280	missense_variant c.238A>G p.Ile80Val
GCF_000027045	2903	snp	C	A	A:20 C:0	CDS	-	230/843	77/280	missense_variant c.230G>T p.Arg77Leu
GCF_000027045	2910	snp	G	A	A:20 G:0	CDS	-	223/843	75/280	synonymous_variant c.223C>T p.Leu75Leu
GCF_000027045	2926	snp	T	C	C:20 T:0	CDS	-	207/843	69/280	missense_variant c.207A>G p.Ile69Met
GCF_000027045	2938	snp	G	A	A:20 G:0	CDS	-	195/843	65/280	synonymous_variant c.195C>T p.Tyr65Tyr
GCF_000027045	2986	snp	T	C	C:20 T:0	CDS	-	147/843	49/280	synonymous_variant c.147A>G p.Lys49Lys
GCF_000027045	2992	snp	C	T	T:20 C:0	CDS	-	141/843	47/280	synonymous_variant c.141G>A p.Lys47Lys
GCF_000027045	3019	complex	TCCC	CCCT	CCCT:19 TCCC:0	CDS	-	114/843	37/280	synonymous_variant c.111_114delGGGAinsAGGG p.39
GCF_000027045	3164	snp	G	A	A:20 G:0
GCF_000027045	3222	snp	C	A	A:20 C:0
GCF_000027045	3230	snp	T	G	G:20 T:0
GCF_000027045	3258	snp	G	A	A:18 G:0
GCF_000027045	3272	complex	GGTAACTAACAAAAGATAGA	GAGCCTTTTCTAATG	GAGCCTTTTCTAATG:13 GGTAACTAACAAAAGATAGA:0
GCF_000027045	3400	snp	C	T	T:20 C:0	CDS	-	2727/2790	909/929	synonymous_variant c.2727G>A p.Lys909Lys
GCF_000027045	3682	snp	G	A	A:20 G:0	CDS	-	2445/2790	815/929	synonymous_variant c.2445C>T p.Arg815Arg
GCF_000027045	3868	snp	A	G	G:20 A:0	CDS	-	2259/2790	753/929	synonymous_variant c.2259T>C p.Ala753Ala
GCF_000027045	4081	snp	C	A	A:20 C:0	CDS	-	2046/2790	682/929	missense_variant c.2046G>T p.Met682Ile
GCF_000027045	4111	snp	G	A	A:20 G:0	CDS	-	2016/2790	672/929	synonymous_variant c.2016C>T p.Arg672Arg
GCF_000027045	4399	snp	A	G	G:20 A:0	CDS	-	1728/2790	576/929	synonymous_variant c.1728T>C p.Asn576Asn
GCF_000027045	4551	snp	T	C	C:20 T:0	CDS	-	1576/2790	526/929	missense_variant c.1576A>G p.Ile526Val
GCF_000027045	4558	snp	C	T	T:20 C:0	CDS	-	1569/2790	523/929	synonymous_variant c.1569G>A p.Pro523Pro
GCF_000027045	4627	snp	G	A	A:20 G:0	CDS	-	1500/2790	500/929	synonymous_variant c.1500C>T p.Val500Val
GCF_000027045	4867	snp	G	A	A:20 G:0	CDS	-	1260/2790	420/929	synonymous_variant c.1260C>T p.Cys420Cys
GCF_000027045	4876	snp	G	A	A:20 G:0	CDS	-	1251/2790	417/929	synonymous_variant c.1251C>T p.Phe417Phe
GCF_000027045	4921	snp	A	G	G:20 A:0	CDS	-	1206/2790	402/929	synonymous_variant c.1206T>C p.Phe402Phe
GCF_000027045	4942	snp	T	C	C:20 T:0	CDS	-	1185/2790	395/929	synonymous_variant c.1185A>G p.Gly395Gly
GCF_000027045	4948	snp	G	A	A:20 G:0	CDS	-	1179/2790	393/929	synonymous_variant c.1179C>T p.Tyr393Tyr
GCF_000027045	5041	snp	C	T	T:20 C:0	CDS	-	1086/2790	362/929	synonymous_variant c.1086G>A p.Thr362Thr
GCF_000027045	5063	snp	G	T	T:20 G:0	CDS	-	1064/2790	355/929	missense_variant c.1064C>A p.Pro355His
GCF_000027045	5071	snp	C	A	A:20 C:0	CDS	-	1056/2790	352/929	synonymous_variant c.1056G>T p.Gly352Gly
GCF_000027045	5164	snp	A	T	T:20 A:0	CDS	-	963/2790	321/929	synonymous_variant c.963T>A p.Thr321Thr
GCF_000027045	5173	snp	T	G	G:20 T:0	CDS	-	954/2790	318/929	synonymous_variant c.954A>C p.Val318Val
GCF_000027045	5269	snp	C	T	T:20 C:0	CDS	-	858/2790	286/929	synonymous_variant c.858G>A p.Gln286Gln
GCF_000027045	5320	snp	A	C	C:20 A:0	CDS	-	807/2790	269/929	synonymous_variant c.807T>G p.Thr269Thr
GCF_000027045	5332	snp	T	C	C:20 T:0	CDS	-	795/2790	265/929	synonymous_variant c.795A>G p.Val265Val
GCF_000027045	5449	snp	C	T	T:20 C:0	CDS	-	678/2790	226/929	synonymous_variant c.678G>A p.Ser226Ser
GCF_000027045	5515	snp	A	T	T:20 A:0	CDS	-	612/2790	204/929	synonymous_variant c.612T>A p.Arg204Arg
GCF_000027045	5656	snp	G	A	A:20 G:0	CDS	-	471/2790	157/929	synonymous_variant c.471C>T p.Arg157Arg
GCF_000027045	5698	snp	A	G	G:20 A:0	CDS	-	429/2790	143/929	synonymous_variant c.429T>C p.Gly143Gly
GCF_000027045	5785	snp	A	C	C:20 A:0	CDS	-	342/2790	114/929	synonymous_variant c.342T>G p.Ser114Ser
GCF_000027045	5908	snp	C	T	T:20 C:0	CDS	-	219/2790	73/929	synonymous_variant c.219G>A p.Glu73Glu
GCF_000027045	5923	snp	T	C	C:20 T:0	CDS	-	204/2790	68/929	synonymous_variant c.204A>G p.Gly68Gly
GCF_000027045	6238	snp	C	A	A:20 C:0
GCF_000027045	6252	snp	C	G	G:20 C:0
GCF_000027045	6315	snp	T	C	C:20 T:0
GCF_000027045	6374	snp	T	A	A:20 T:0	CDS	+	36/282	1993-12-01	missense_variant c.36T>A p.Phe12Leu
GCF_000027045	6380	snp	T	C	C:20 T:0	CDS	+	42/282	14/93	synonymous_variant c.42T>C p.Ile14Ile
GCF_000027045	6392	snp	C	T	T:20 C:0	CDS	+	54/282	18/93	synonymous_variant c.54C>T p.Tyr18Tyr
GCF_000027045	6412	snp	A	T	T:20 A:0	CDS	+	74/282	25/93	missense_variant c.74A>T p.Tyr25Phe
GCF_000027045	6564	snp	G	A	A:20 G:0	CDS	+	226/282	76/93	missense_variant c.226G>A p.Ala76Thr
GCF_000027045	6613	snp	G	A	A:20 G:0	CDS	+	275/282	92/93	missense_variant c.275G>A p.Ser92Asn
GCF_000027045	6625	complex	CATC	TATAC	TATAC:19 CATC:0
GCF_000027045	6651	snp	T	C	C:20 T:0
GCF_000027045	6676	complex	GCC	ACT	ACT:19 GCC:0
GCF_000027045	6697	complex	GCC	ACT	ACT:19 GCC:0
GCF_000027045	6725	snp	G	T	T:20 G:0
GCF_000027045	6749	snp	G	A	A:20 G:0
GCF_000027045	6795	snp	G	A	A:20 G:0
GCF_000027045	7567	snp	C	T	T:20 C:0	CDS	-	123/876	41/291	synonymous_variant c.123G>A p.Leu41Leu
GCF_000027045	7905	snp	A	G	G:20 A:0	CDS	-	1242/1455	414/484	synonymous_variant c.1242T>C p.Gly414Gly
GCF_000027045	7971	snp	G	A	A:20 G:0	CDS	-	1176/1455	392/484	synonymous_variant c.1176C>T p.Ile392Ile
GCF_000027045	8115	snp	T	A	A:20 T:0	CDS	-	1032/1455	344/484	synonymous_variant c.1032A>T p.Ser344Ser
GCF_000027045	8373	snp	T	C	C:20 T:0	CDS	-	774/1455	258/484	synonymous_variant c.774A>G p.Leu258Leu
GCF_000027045	8418	snp	G	A	A:20 G:0	CDS	-	729/1455	243/484	synonymous_variant c.729C>T p.Gly243Gly
GCF_000027045	8427	snp	C	T	T:20 C:0	CDS	-	720/1455	240/484	synonymous_variant c.720G>A p.Gly240Gly
GCF_000027045	8463	snp	G	A	A:20 G:0	CDS	-	684/1455	228/484	synonymous_variant c.684C>T p.Val228Val
GCF_000027045	8802	snp	C	T	T:20 C:0	CDS	-	345/1455	115/484	synonymous_variant c.345G>A p.Ala115Ala
GCF_000027045	8808	snp	C	T	T:20 C:0	CDS	-	339/1455	113/484	synonymous_variant c.339G>A p.Lys113Lys
GCF_000027045	8814	snp	C	T	T:20 C:0	CDS	-	333/1455	111/484	synonymous_variant c.333G>A p.Ala111Ala
GCF_000027045	8873	snp	G	T	T:20 G:0	CDS	-	274/1455	92/484	missense_variant c.274C>A p.His92Asn
GCF_000027045	8910	complex	TTCC	CTCA	CTCA:19 TTCC:0	CDS	-	237/1455	78/484	synonymous_variant c.234_237delGGAAinsTGAG p.80
GCF_000027045	8955	snp	C	T	T:20 C:0	CDS	-	192/1455	64/484	synonymous_variant c.192G>A p.Val64Val
GCF_000027045	9003	snp	A	G	G:20 A:0	CDS	-	144/1455	48/484	synonymous_variant c.144T>C p.His48His
GCF_000027045	9033	snp	C	T	T:20 C:0	CDS	-	114/1455	38/484	synonymous_variant c.114G>A p.Glu38Glu
GCF_000144955	6	snp	C	T	T:17 C:0
GCF_000144955	40	snp	A	G	G:19 A:0
GCF_000144955	48	complex	TGCGCG	CGGGCA	CGGGCA:17 TGCGCG:0
GCF_000144955	106	snp	A	T	T:20 A:0
GCF_000144955	132	snp	T	G	G:20 T:0
GCF_000144955	137	snp	G	A	A:20 G:0
GCF_000144955	157	snp	A	G	G:20 A:0
GCF_000144955	163	snp	C	A	A:20 C:0
GCF_000144955	185	complex	CGCCAGA	CACATG	CACATG:16 CGCCAGA:0
GCF_000144955	204	snp	C	T	T:18 C:0
GCF_000144955	211	complex	GTG	ATA	ATA:19 GTG:0
GCF_000144955	219	snp	T	C	C:19 T:0
GCF_000144955	232	mnp	AT	GC	GC:19 AT:0
GCF_000144955	254	snp	T	C	C:20 T:0
GCF_000144955	259	snp	G	A	A:20 G:0
GCF_000144955	339	mnp	CT	TC	TC:20 CT:0	CDS	-	1040/1113	347/370	missense_variant c.1039_1040delAGinsGA p.Ser347Asp
GCF_000144955	377	snp	T	C	C:20 T:0	CDS	-	1002/1113	334/370	synonymous_variant c.1002A>G p.Leu334Leu
GCF_000144955	514	snp	A	G	G:20 A:0	CDS	-	865/1113	289/370	missense_variant c.865T>C p.Tyr289His
GCF_000144955	608	snp	C	A	A:20 C:0	CDS	-	771/1113	257/370	synonymous_variant c.771G>T p.Val257Val
GCF_000144955	905	snp	T	A	A:20 T:0	CDS	-	474/1113	158/370	missense_variant c.474A>T p.Lys158Asn
GCF_000144955	1158	snp	G	A	A:20 G:0	CDS	-	221/1113	74/370	missense_variant c.221C>T p.Pro74Leu
GCF_000144955	1285	snp	T	C	C:20 T:0	CDS	-	94/1113	32/370	missense_variant c.94A>G p.Asn32Asp
GCF_000144955	1413	snp	G	A	A:20 G:0	CDS	-	876/924	292/307	synonymous_variant c.876C>T p.His292His
GCF_000144955	1611	snp	C	T	T:20 C:0	CDS	-	678/924	226/307	synonymous_variant c.678G>A p.Lys226Lys
GCF_000144955	1623	snp	C	T	T:20 C:0	CDS	-	666/924	222/307	synonymous_variant c.666G>A p.Glu222Glu
GCF_000144955	1752	snp	G	A	A:20 G:0	CDS	-	537/924	179/307	synonymous_variant c.537C>T p.His179His
GCF_000144955	1929	snp	A	G	G:20 A:0	CDS	-	360/924	120/307	synonymous_variant c.360T>C p.Asp120Asp
GCF_000144955	2065	snp	G	T	T:20 G:0	CDS	-	224/924	75/307	missense_variant c.224C>A p.Ala75Glu
GCF_000144955	2373	complex	CCGGC	TCGGA	TCGGA:20 CCGGC:0	CDS	-	760/843	252/280	missense_variant c.756_760delGCCGGinsTCCGA p.Ala254Thr
GCF_000144955	2413	snp	T	G	G:20 T:0	CDS	-	720/843	240/280	synonymous_variant c.720A>C p.Gly240Gly
GCF_000144955	2581	snp	C	T	T:20 C:0	CDS	-	552/843	184/280	missense_variant c.552G>A p.Met184Ile
GCF_000144955	2649	mnp	TT	AA	AA:19 TT:0	CDS	-	484/843	161/280	missense_variant c.483_484delAAinsTT p.Thr162Ser
GCF_000144955	2725	snp	A	G	G:20 A:0	CDS	-	408/843	136/280	synonymous_variant c.408T>C p.Val136Val
GCF_000144955	2895	snp	T	C	C:20 T:0	CDS	-	238/843	80/280	missense_variant c.238A>G p.Ile80Val
GCF_000144955	2926	snp	T	C	C:20 T:0	CDS	-	207/843	69/280	missense_variant c.207A>G p.Ile69Met
GCF_000144955	2974	snp	G	A	A:20 G:0	CDS	-	159/843	53/280	synonymous_variant c.159C>T p.Asn53Asn
GCF_000144955	3164	snp	G	A	A:20 G:0
GCF_000144955	3223	snp	A	T	T:20 A:0
GCF_000144955	3230	snp	T	G	G:20 T:0
GCF_000144955	3258	snp	G	A	A:20 G:0
GCF_000144955	3268	snp	A	G	G:20 A:0
GCF_000144955	3301	mnp	TG	AT	AT:20 TG:0
GCF_000144955	3344	snp	C	T	T:20 C:0	CDS	-	2783/2790	928/929	missense_variant c.2783G>A p.Gly928Asp
GCF_000144955	3361	snp	T	C	C:20 T:0	CDS	-	2766/2790	922/929	synonymous_variant c.2766A>G p.Glu922Glu
GCF_000144955	3367	complex	CACG	AACA	AACA:19 CACG:0	CDS	-	2760/2790	919/929	synonymous_variant c.2757_2760delCGTGinsTGTT p.921
GCF_000144955	3400	snp	C	T	T:20 C:0	CDS	-	2727/2790	909/929	synonymous_variant c.2727G>A p.Lys909Lys
GCF_000144955	3432	snp	T	G	G:19 T:0	CDS	-	2695/2790	899/929	missense_variant c.2695A>C p.Lys899Gln
GCF_000144955	3439	complex	GTGATGT	TTGGTGA	TTGGTGA:18 GTGATGT:0	CDS	-	2688/2790	894/929	missense_variant c.2682_2688delACATCACinsTCACCAA p.His896Gln
GCF_000144955	3454	snp	A	G	G:20 A:0	CDS	-	2673/2790	891/929	synonymous_variant c.2673T>C p.Val891Val
GCF_000144955	3572	complex	TCTTGATCG	GCTTCATCA	GCTTCATCA:17 TCTTGATCG:0	CDS	-	2555/2790	849/929	missense_variant c.2547_2555delCGATCAAGAinsTGATGAAGC p.GlnGlu851GluAla
GCF_000144955	3585	mnp	CA	TG	TG:17 CA:0	CDS	-	2542/2790	847/929	missense_variant c.2541_2542delTGinsCA p.Asp848Asn
GCF_000144955	3592	snp	C	T	T:19 C:0	CDS	-	2535/2790	845/929	synonymous_variant c.2535G>A p.Lys845Lys
GCF_000144955	3601	snp	A	T	T:20 A:0	CDS	-	2526/2790	842/929	synonymous_variant c.2526T>A p.Ser842Ser
GCF_000144955	3622	snp	G	A	A:19 G:0	CDS	-	2505/2790	835/929	synonymous_variant c.2505C>T p.Phe835Phe
GCF_000144955	3629	snp	C	T	T:19 C:0	CDS	-	2498/2790	833/929	missense_variant c.2498G>A p.Arg833Lys
GCF_000144955	3636	complex	GATCT	AATCA	AATCA:17 GATCT:0	CDS	-	2491/2790	829/929	synonymous_variant c.2487_2491delAGATCinsTGATT p.832
GCF_000144955	3646	complex	TAACCTCAAT	CAATCGTAAA	CAATCGTAAA:16 TAACCTCAAT:0	CDS	-	2481/2790	824/929	synonymous_variant c.2472_2481delATTGAGGTTAinsTTTACGATTG p.828
GCF_000144955	3673	snp	A	G	G:20 A:0	CDS	-	2454/2790	818/929	synonymous_variant c.2454T>C p.Asp818Asp
GCF_000144955	3682	snp	G	A	A:20 G:0	CDS	-	2445/2790	815/929	synonymous_variant c.2445C>T p.Arg815Arg
GCF_000144955	3698	complex	TGG	CGA	CGA:18 TGG:0	CDS	-	2429/2790	809/929	missense_variant c.2427_2429delCCAinsTCG p.Gln810Arg
GCF_000144955	3706	snp	A	T	T:19 A:0	CDS	-	2421/2790	807/929	synonymous_variant c.2421T>A p.Arg807Arg
GCF_000144955	3715	snp	C	T	T:20 C:0	CDS	-	2412/2790	804/929	synonymous_variant c.2412G>A p.Ala804Ala
GCF_000144955	3721	snp	G	A	A:20 G:0	CDS	-	2406/2790	802/929	synonymous_variant c.2406C>T p.Asp802Asp
GCF_000144955	3727	complex	AAG	TAA	TAA:19 AAG:0	CDS	-	2400/2790	800/929	synonymous_variant c.2398_2400delCTTinsTTA p.801
GCF_000144955	3739	snp	T	C	C:20 T:0	CDS	-	2388/2790	796/929	synonymous_variant c.2388A>G p.Arg796Arg
GCF_000144955	3757	snp	A	G	G:20 A:0	CDS	-	2370/2790	790/929	synonymous_variant c.2370T>C p.Tyr790Tyr
GCF_000144955	3778	snp	A	G	G:20 A:0	CDS	-	2349/2790	783/929	synonymous_variant c.2349T>C p.Asn783Asn
GCF_000144955	3799	snp	G	A	A:20 G:0	CDS	-	2328/2790	776/929	synonymous_variant c.2328C>T p.Phe776Phe
GCF_000144955	3817	snp	A	T	T:20 A:0	CDS	-	2310/2790	770/929	synonymous_variant c.2310T>A p.Ile770Ile
GCF_000144955	3846	snp	C	A	A:20 C:0	CDS	-	2281/2790	761/929	missense_variant c.2281G>T p.Ala761Ser
GCF_000144955	3853	snp	T	C	C:20 T:0	CDS	-	2274/2790	758/929	synonymous_variant c.2274A>G p.Val758Val
GCF_000144955	3862	snp	G	A	A:20 G:0	CDS	-	2265/2790	755/929	synonymous_variant c.2265C>T p.Tyr755Tyr
GCF_000144955	3868	snp	A	G	G:20 A:0	CDS	-	2259/2790	753/929	synonymous_variant c.2259T>C p.Ala753Ala
GCF_000144955	3889	snp	G	A	A:20 G:0	CDS	-	2238/2790	746/929	synonymous_variant c.2238C>T p.Asp746Asp
GCF_000144955	3895	complex	ATTC	GTTT	GTTT:19 ATTC:0	CDS	-	2232/2790	743/929	synonymous_variant c.2229_2232delGAATinsAAAC p.745
GCF_000144955	3905	snp	T	G	G:20 T:0	CDS	-	2222/2790	741/929	missense_variant c.2222A>C p.Glu741Ala
GCF_000144955	3913	snp	T	A	A:20 T:0	CDS	-	2214/2790	738/929	synonymous_variant c.2214A>T p.Gly738Gly
GCF_000144955	3927	mnp	TT	CG	CG:19 TT:0	CDS	-	2200/2790	733/929	missense_variant c.2199_2200delAAinsCG p.Ile734Val
GCF_000144955	3943	snp	G	A	A:20 G:0	CDS	-	2184/2790	728/929	synonymous_variant c.2184C>T p.Asp728Asp
GCF_000144955	3953	snp	T	G	G:20 T:0	CDS	-	2174/2790	725/929	missense_variant c.2174A>C p.Lys725Thr
GCF_000144955	3966	mnp	TT	AA	AA:20 TT:0	CDS	-	2161/2790	720/929	missense_variant c.2160_2161delAAinsTT p.Ile721Leu
GCF_000144955	3985	complex	ATAA	GTAT	GTAT:20 ATAA:0	CDS	-	2142/2790	713/929	synonymous_variant c.2139_2142delTTATinsATAC p.715
GCF_000144955	3994	snp	A	T	T:20 A:0	CDS	-	2133/2790	711/929	synonymous_variant c.2133T>A p.Val711Val
GCF_000144955	4003	complex	CTTTAGC	TTTCAGT	TTTCAGT:19 CTTTAGC:0	CDS	-	2124/2790	706/929	synonymous_variant c.2118_2124delGCTAAAGinsACTGAAA p.709
GCF_000144955	4027	snp	G	A	A:20 G:0	CDS	-	2100/2790	700/929	synonymous_variant c.2100C>T p.Asp700Asp
GCF_000144955	4070	snp	C	T	T:20 C:0	CDS	-	2057/2790	686/929	missense_variant c.2057G>A p.Arg686His
GCF_000144955	4075	complex	AGCG	CGCT	CGCT:20 AGCG:0	CDS	-	2052/2790	683/929	missense_variant c.2049_2052delCGCTinsAGCG p.Asp683Glu
GCF_000144955	4123	snp	T	A	A:20 T:0	CDS	-	2004/2790	668/929	synonymous_variant c.2004A>T p.Thr668Thr
GCF_000144955	4131	snp	T	C	C:20 T:0	CDS	-	1996/2790	666/929	missense_variant c.1996A>G p.Thr666Ala
GCF_000144955	4147	snp	G	A	A:20 G:0	CDS	-	1980/2790	660/929	synonymous_variant c.1980C>T p.Phe660Phe
GCF_000144955	4168	snp	T	C	C:20 T:0	CDS	-	1959/2790	653/929	synonymous_variant c.1959A>G p.Thr653Thr
GCF_000144955	4183	complex	GTCA	ATCG	ATCG:19 GTCA:0	CDS	-	1944/2790	647/929	synonymous_variant c.1941_1944delTGACinsCGAT p.649
GCF_000144955	4207	complex	AAAT	GAAC	GAAC:19 AAAT:0	CDS	-	1920/2790	639/929	synonymous_variant c.1917_1920delATTTinsGTTC p.641
GCF_000144955	4216	snp	T	C	C:20 T:0	CDS	-	1911/2790	637/929	synonymous_variant c.1911A>G p.Ser637Ser
GCF_000144955	4249	snp	C	T	T:20 C:0	CDS	-	1878/2790	626/929	synonymous_variant c.1878G>A p.Ala626Ala
GCF_000144955	4277	complex	TTCT	CTCC	CTCC:19 TTCT:0	CDS	-	1850/2790	616/929	missense_variant c.1847_1850delAGAAinsGGAG p.LysAsn616ArgSer
GCF_000144955	4318	snp	A	T	T:20 A:0	CDS	-	1809/2790	603/929	synonymous_variant c.1809T>A p.Gly603Gly
GCF_000144955	4351	snp	A	G	G:20 A:0	CDS	-	1776/2790	592/929	synonymous_variant c.1776T>C p.Asp592Asp
GCF_000144955	4357	snp	T	C	C:20 T:0	CDS	-	1770/2790	590/929	synonymous_variant c.1770A>G p.Lys590Lys
GCF_000144955	4369	complex	AACGCCC	TACACCT	TACACCT:19 AACGCCC:0	CDS	-	1758/2790	584/929	synonymous_variant c.1752_1758delGGGCGTTinsAGGTGTA p.587
GCF_000144955	4415	mnp	GTT	TGC	TGC:19 GTT:0	CDS	-	1712/2790	570/929	missense_variant c.1710_1712delAACinsGCA p.Thr571His
GCF_000144955	4441	snp	G	A	A:20 G:0	CDS	-	1686/2790	562/929	synonymous_variant c.1686C>T p.Phe562Phe
GCF_000144955	4469	snp	A	T	T:20 A:0	CDS	-	1658/2790	553/929	missense_variant c.1658T>A p.Ile553Lys
GCF_000144955	4498	snp	C	T	T:20 C:0	CDS	-	1629/2790	543/929	synonymous_variant c.1629G>A p.Val543Val
GCF_000144955	4507	snp	A	G	G:20 A:0	CDS	-	1620/2790	540/929	synonymous_variant c.1620T>C p.Asp540Asp
GCF_000144955	4551	snp	T	C	C:20 T:0	CDS	-	1576/2790	526/929	missense_variant c.1576A>G p.Ile526Val
GCF_000144955	4558	snp	C	T	T:20 C:0	CDS	-	1569/2790	523/929	synonymous_variant c.1569G>A p.Pro523Pro
GCF_000144955	4567	complex	CAA	TAG	TAG:19 CAA:0	CDS	-	1560/2790	520/929	synonymous_variant c.1558_1560delTTGinsCTA p.521
GCF_000144955	4576	snp	G	A	A:20 G:0	CDS	-	1551/2790	517/929	synonymous_variant c.1551C>T p.Asn517Asn
GCF_000144955	4618	complex	AATA	GATG	GATG:19 AATA:0	CDS	-	1509/2790	502/929	synonymous_variant c.1506_1509delTATTinsCATC p.504
GCF_000144955	4627	snp	G	T	T:20 G:0	CDS	-	1500/2790	500/929	synonymous_variant c.1500C>A p.Val500Val
GCF_000144955	4663	snp	A	G	G:20 A:0	CDS	-	1464/2790	488/929	synonymous_variant c.1464T>C p.Tyr488Tyr
GCF_000144955	4681	snp	G	A	A:20 G:0	CDS	-	1446/2790	482/929	synonymous_variant c.1446C>T p.Ile482Ile
GCF_000144955	4695	snp	T	C	C:20 T:0	CDS	-	1432/2790	478/929	missense_variant c.1432A>G p.Thr478Ala
GCF_000144955	4717	snp	C	A	A:20 C:0	CDS	-	1410/2790	470/929	synonymous_variant c.1410G>T p.Ala470Ala
GCF_000144955	4729	snp	T	C	C:20 T:0	CDS	-	1398/2790	466/929	synonymous_variant c.1398A>G p.Glu466Glu
GCF_000144955	4735	snp	C	T	T:20 C:0	CDS	-	1392/2790	464/929	synonymous_variant c.1392G>A p.Thr464Thr
GCF_000144955	4750	snp	A	C	C:20 A:0	CDS	-	1377/2790	459/929	synonymous_variant c.1377T>G p.Val459Val
GCF_000144955	4810	snp	T	C	C:20 T:0	CDS	-	1317/2790	439/929	synonymous_variant c.1317A>G p.Ser439Ser
GCF_000144955	4837	snp	A	T	T:20 A:0	CDS	-	1290/2790	430/929	synonymous_variant c.1290T>A p.Ile430Ile
GCF_000144955	4864	complex	TAAG	CAAA	CAAA:20 TAAG:0	CDS	-	1263/2790	420/929	synonymous_variant c.1260_1263delCTTAinsTTTG p.422
GCF_000144955	4876	snp	G	A	A:20 G:0	CDS	-	1251/2790	417/929	synonymous_variant c.1251C>T p.Phe417Phe
GCF_000144955	4891	complex	TGTTCT	CGTACG	CGTACG:19 TGTTCT:0	CDS	-	1236/2790	411/929	synonymous_variant c.1231_1236delAGAACAinsCGTACG p.413
GCF_000144955	4918	complex	TGGA	GGGG	GGGG:19 TGGA:0	CDS	-	1209/2790	402/929	synonymous_variant c.1206_1209delTCCAinsCCCC p.404
GCF_000144955	4930	snp	C	T	T:20 C:0	CDS	-	1197/2790	399/929	synonymous_variant c.1197G>A p.Thr399Thr
GCF_000144955	4948	snp	G	A	A:20 G:0	CDS	-	1179/2790	393/929	synonymous_variant c.1179C>T p.Tyr393Tyr
GCF_000144955	4963	snp	G	A	A:20 G:0	CDS	-	1164/2790	388/929	synonymous_variant c.1164C>T p.Phe388Phe
GCF_000144955	4980	snp	G	A	A:20 G:0	CDS	-	1147/2790	383/929	synonymous_variant c.1147C>T p.Leu383Leu
GCF_000144955	4990	snp	G	A	A:20 G:0	CDS	-	1137/2790	379/929	synonymous_variant c.1137C>T p.Asp379Asp
GCF_000144955	5014	snp	C	T	T:20 C:0	CDS	-	1113/2790	371/929	synonymous_variant c.1113G>A p.Glu371Glu
GCF_000144955	5026	snp	A	G	G:20 A:0	CDS	-	1101/2790	367/929	synonymous_variant c.1101T>C p.Phe367Phe
GCF_000144955	5032	snp	A	T	T:20 A:0	CDS	-	1095/2790	365/929	synonymous_variant c.1095T>A p.Val365Val
GCF_000144955	5041	complex	CGTT	TGTC	TGTC:20 CGTT:0	CDS	-	1086/2790	361/929	synonymous_variant c.1083_1086delAACGinsGACA p.363
GCF_000144955	5053	snp	T	C	C:20 T:0	CDS	-	1074/2790	358/929	synonymous_variant c.1074A>G p.Glu358Glu
GCF_000144955	5063	snp	G	T	T:20 G:0	CDS	-	1064/2790	355/929	missense_variant c.1064C>A p.Pro355His
GCF_000144955	5080	snp	C	T	T:20 C:0	CDS	-	1047/2790	349/929	synonymous_variant c.1047G>A p.Ala349Ala
GCF_000144955	5086	snp	A	T	T:20 A:0	CDS	-	1041/2790	347/929	synonymous_variant c.1041T>A p.Ala347Ala
GCF_000144955	5101	snp	C	T	T:20 C:0	CDS	-	1026/2790	342/929	synonymous_variant c.1026G>A p.Thr342Thr
GCF_000144955	5107	snp	T	A	A:20 T:0	CDS	-	1020/2790	340/929	synonymous_variant c.1020A>T p.Val340Val
GCF_000144955	5116	complex	TGGC	CGGT	CGGT:20 TGGC:0	CDS	-	1011/2790	336/929	synonymous_variant c.1008_1011delGCCAinsACCG p.338
GCF_000144955	5136	complex	GTTGG	ATTGA	ATTGA:20 GTTGG:0	CDS	-	991/2790	329/929	synonymous_variant c.987_991delCCAACinsTCAAT p.332
GCF_000144955	5146	complex	CAGT	GAGC	GAGC:19 CAGT:0	CDS	-	981/2790	326/929	synonymous_variant c.978_981delACTGinsGCTC p.328
GCF_000144955	5155	snp	G	A	A:20 G:0	CDS	-	972/2790	324/929	synonymous_variant c.972C>T p.Thr324Thr
GCF_000144955	5167	complex	TTTGTCT	CTTATCG	CTTATCG:17 TTTGTCT:0	CDS	-	960/2790	318/929	synonymous_variant c.954_960delAGACAAAinsCGATAAG p.321
GCF_000144955	5179	snp	A	G	G:17 A:0	CDS	-	948/2790	316/929	synonymous_variant c.948T>C p.Gly316Gly
GCF_000144955	5185	snp	A	T	T:18 A:0	CDS	-	942/2790	314/929	synonymous_variant c.942T>A p.Ala314Ala
GCF_000144955	5191	snp	T	C	C:18 T:0	CDS	-	936/2790	312/929	synonymous_variant c.936A>G p.Lys312Lys
GCF_000144955	5203	snp	C	T	T:18 C:0	CDS	-	924/2790	308/929	synonymous_variant c.924G>A p.Glu308Glu
GCF_000144955	5221	snp	C	T	T:18 C:0	CDS	-	906/2790	302/929	synonymous_variant c.906G>A p.Leu302Leu
GCF_000144955	5242	complex	AAAG	GAAA	GAAA:17 AAAG:0	CDS	-	885/2790	294/929	synonymous_variant c.882_885delCTTTinsTTTC p.296
GCF_000144955	5260	mnp	GTCA	ACTT	ACTT:14 GTCA:0	CDS	-	867/2790	288/929	missense_variant c.864_867delTGACinsAAGT p.AspAsp288GluSer
GCF_000144955	5269	complex	CTGTGAT	TTGCGAC	TTGCGAC:14 CTGTGAT:0	CDS	-	858/2790	284/929	synonymous_variant c.852_858delATCACAGinsGTCGCAA p.287
GCF_000144955	5296	complex	AGAA	TGAT	TGAT:17 AGAA:0	CDS	-	831/2790	276/929	synonymous_variant c.828_831delTTCTinsATCA p.278
GCF_000144955	5314	snp	A	G	G:18 A:0	CDS	-	813/2790	271/929	synonymous_variant c.813T>C p.Ser271Ser
GCF_000144955	5320	complex	AGTT	TGTA	TGTA:17 AGTT:0	CDS	-	807/2790	268/929	synonymous_variant c.804_807delAACTinsTACA p.270
GCF_000144955	5332	complex	TAC	GAT	GAT:17 TAC:0	CDS	-	795/2790	265/929	missense_variant c.793_795delGTAinsATC p.Val265Ile
GCF_000144955	5347	snp	C	G	G:17 C:0	CDS	-	780/2790	260/929	synonymous_variant c.780G>C p.Gly260Gly
GCF_000144955	5353	snp	C	T	T:17 C:0	CDS	-	774/2790	258/929	synonymous_variant c.774G>A p.Glu258Glu
GCF_000144955	5359	snp	C	T	T:16 C:0	CDS	-	768/2790	256/929	synonymous_variant c.768G>A p.Ala256Ala
GCF_000144955	5368	complex	AATA	TACC	TACC:13 AATA:0	CDS	-	759/2790	252/929	missense_variant c.756_759delTATTinsGGTA p.Ile253Val
GCF_000144955	5380	complex	TACC	AGCT	AGCT:14 TACC:0	CDS	-	747/2790	248/929	missense_variant c.744_747delGGTAinsAGCT p.Val249Ala
GCF_000144955	5395	complex	ATAC	GTAT	GTAT:17 ATAC:0	CDS	-	732/2790	243/929	synonymous_variant c.729_732delGTATinsATAC p.245
GCF_000144955	5413	complex	CAGT	TAGA	TAGA:19 CAGT:0	CDS	-	714/2790	237/929	synonymous_variant c.711_714delACTGinsTCTA p.239
GCF_000144955	5449	snp	C	T	T:20 C:0	CDS	-	678/2790	226/929	synonymous_variant c.678G>A p.Ser226Ser
GCF_000144955	5461	snp	A	G	G:20 A:0	CDS	-	666/2790	222/929	synonymous_variant c.666T>C p.Ala222Ala
GCF_000144955	5487	snp	A	T	T:20 A:0	CDS	-	640/2790	214/929	missense_variant c.640T>A p.Ser214Thr
GCF_000144955	5493	complex	CAAAC	TAAAA	TAAAA:19 CAAAC:0	CDS	-	634/2790	210/929	missense_variant c.630_634delGTTTGinsTTTTA p.Ala212Thr
GCF_000144955	5507	snp	G	A	A:20 G:0	CDS	-	620/2790	207/929	missense_variant c.620C>T p.Thr207Ile
GCF_000144955	5512	snp	G	T	T:20 G:0	CDS	-	615/2790	205/929	synonymous_variant c.615C>A p.Ile205Ile
GCF_000144955	5518	snp	G	C	C:20 G:0	CDS	-	609/2790	203/929	missense_variant c.609C>G p.Asn203Lys
GCF_000144955	5524	snp	C	T	T:20 C:0	CDS	-	603/2790	201/929	synonymous_variant c.603G>A p.Gln201Gln
GCF_000144955	5548	snp	G	A	A:19 G:0	CDS	-	579/2790	193/929	synonymous_variant c.579C>T p.His193His
GCF_000144955	5554	complex	CTTC	TTTT	TTTT:16 CTTC:0	CDS	-	573/2790	190/929	synonymous_variant c.570_573delGAAGinsAAAA p.192
GCF_000144955	5562	complex	GTTCGCTA	ATTCACTG	ATTCACTG:16 GTTCGCTA:0	CDS	-	565/2790	186/929	synonymous_variant c.558_565delTAGCGAACinsCAGTGAAT p.190
GCF_000144955	5578	snp	A	G	G:17 A:0	CDS	-	549/2790	183/929	synonymous_variant c.549T>C p.Ser183Ser
GCF_000144955	5584	snp	G	A	A:16 G:0	CDS	-	543/2790	181/929	synonymous_variant c.543C>T p.Tyr181Tyr
GCF_000144955	5589	complex	GCGTT	TTGTC	TTGTC:16 GCGTT:0	CDS	-	538/2790	178/929	synonymous_variant c.534_538delAACGCinsGACAA p.181
GCF_000144955	5656	snp	G	A	A:20 G:0	CDS	-	471/2790	157/929	synonymous_variant c.471C>T p.Arg157Arg
GCF_000144955	5698	snp	A	G	G:20 A:0	CDS	-	429/2790	143/929	synonymous_variant c.429T>C p.Gly143Gly
GCF_000144955	5737	snp	G	A	A:20 G:0	CDS	-	390/2790	130/929	synonymous_variant c.390C>T p.Asn130Asn
GCF_000144955	5842	snp	C	T	T:20 C:0	CDS	-	285/2790	95/929	synonymous_variant c.285G>A p.Ser95Ser
GCF_000144955	5923	snp	T	C	C:20 T:0	CDS	-	204/2790	68/929	synonymous_variant c.204A>G p.Gly68Gly
GCF_000144955	6076	snp	A	C	C:20 A:0	CDS	-	51/2790	17/929	synonymous_variant c.51T>G p.Leu17Leu
GCF_000144955	6141	snp	A	G	G:20 A:0
GCF_000144955	6223	snp	A	T	T:20 A:0
GCF_000144955	6374	snp	T	A	A:20 T:0	CDS	+	36/282	1993-12-01	missense_variant c.36T>A p.Phe12Leu
GCF_000144955	6579	snp	G	A	A:20 G:0	CDS	+	241/282	81/93	missense_variant c.241G>A p.Val81Ile
GCF_000144955	6725	snp	G	T	T:20 G:0
GCF_000144955	6795	snp	G	A	A:20 G:0
GCF_000144955	7168	snp	C	T	T:20 C:0	CDS	-	522/876	174/291	synonymous_variant c.522G>A p.Thr174Thr
GCF_000144955	7905	snp	A	G	G:20 A:0	CDS	-	1242/1455	414/484	synonymous_variant c.1242T>C p.Gly414Gly
GCF_000144955	8115	snp	T	A	A:20 T:0	CDS	-	1032/1455	344/484	synonymous_variant c.1032A>T p.Ser344Ser
GCF_000144955	8178	snp	C	T	T:20 C:0	CDS	-	969/1455	323/484	synonymous_variant c.969G>A p.Pro323Pro
GCF_000144955	8196	snp	A	G	G:20 A:0	CDS	-	951/1455	317/484	synonymous_variant c.951T>C p.Ile317Ile
GCF_000144955	8270	snp	A	T	T:20 A:0	CDS	-	877/1455	293/484	missense_variant c.877T>A p.Phe293Ile
GCF_000144955	8373	snp	T	C	C:20 T:0	CDS	-	774/1455	258/484	synonymous_variant c.774A>G p.Leu258Leu
GCF_000144955	8427	complex	CCCA	TCCG	TCCG:19 CCCA:0	CDS	-	720/1455	239/484	synonymous_variant c.717_720delTGGGinsCGGA p.241
GCF_000144955	8748	snp	G	A	A:20 G:0	CDS	-	399/1455	133/484	synonymous_variant c.399C>T p.Ala133Ala
GCF_000144955	8802	snp	C	T	T:20 C:0	CDS	-	345/1455	115/484	synonymous_variant c.345G>A p.Ala115Ala
GCF_000144955	8808	snp	C	T	T:20 C:0	CDS	-	339/1455	113/484	synonymous_variant c.339G>A p.Lys113Lys
GCF_000144955	8816	snp	C	T	T:20 C:0	CDS	-	331/1455	111/484	missense_variant c.331G>A p.Ala111Thr
GCF_000144955	8873	snp	G	T	T:20 G:0	CDS	-	274/1455	92/484	missense_variant c.274C>A p.His92Asn
GCF_000144955	8928	snp	C	T	T:20 C:0	CDS	-	219/1455	73/484	synonymous_variant c.219G>A p.Val73Val
GCF_000144955	9003	snp	A	G	G:20 A:0	CDS	-	144/1455	48/484	synonymous_variant c.144T>C p.His48His
GCF_000144955	9033	snp	C	T	T:20 C:0	CDS	-	114/1455	38/484	synonymous_variant c.114G>A p.Glu38Glu
GCF_000145595	40	snp	A	G	G:19 A:0
GCF_000145595	48	complex	TGCGCGACT	CGGGCAACA	CGGGCAACA:17 TGCGCGACT:0
GCF_000145595	106	snp	A	T	T:19 A:0
GCF_000145595	132	snp	T	G	G:17 T:0
GCF_000145595	137	snp	G	A	A:16 G:0
GCF_000145595	157	snp	A	G	G:15 A:0
GCF_000145595	163	snp	C	A	A:14 C:0
GCF_000145595	186	del	GCC	GC	GC:12 GCC:0
GCF_000145595	190	mnp	GA	TG	TG:12 GA:0
GCF_000145595	219	snp	T	C	C:10 T:0
GCF_000145595	2373	complex	CCGGC	TCGGA	TCGGA:17 CCGGC:0	CDS	-	760/843	252/280	missense_variant c.756_760delGCCGGinsTCCGA p.Ala254Thr
GCF_000145595	2413	snp	T	G	G:20 T:0	CDS	-	720/843	240/280	synonymous_variant c.720A>C p.Gly240Gly
GCF_000145595	2432	snp	G	A	A:20 G:0	CDS	-	701/843	234/280	missense_variant c.701C>T p.Ser234Phe
GCF_000145595	2592	snp	T	A	A:20 T:0	CDS	-	541/843	181/280	missense_variant c.541A>T p.Thr181Ser
GCF_000145595	2617	snp	A	T	T:20 A:0	CDS	-	516/843	172/280	synonymous_variant c.516T>A p.Pro172Pro
GCF_000145595	2649	snp	T	A	A:20 T:0	CDS	-	484/843	162/280	missense_variant c.484A>T p.Thr162Ser
GCF_000145595	2656	snp	C	T	T:20 C:0	CDS	-	477/843	159/280	synonymous_variant c.477G>A p.Val159Val
GCF_000145595	2668	snp	A	G	G:20 A:0	CDS	-	465/843	155/280	synonymous_variant c.465T>C p.Val155Val
GCF_000145595	2706	mnp	GA	AG	AG:20 GA:0	CDS	-	427/843	142/280	synonymous_variant c.426_427delTCinsCT p.144
GCF_000145595	2725	snp	A	G	G:20 A:0	CDS	-	408/843	136/280	synonymous_variant c.408T>C p.Val136Val
GCF_000145595	2731	snp	G	T	T:20 G:0	CDS	-	402/843	134/280	synonymous_variant c.402C>A p.Val134Val
GCF_000145595	2743	snp	C	T	T:20 C:0	CDS	-	390/843	130/280	synonymous_variant c.390G>A p.Val130Val
GCF_000145595	2773	snp	T	C	C:20 T:0	CDS	-	360/843	120/280	synonymous_variant c.360A>G p.Leu120Leu
GCF_000145595	2784	snp	G	A	A:20 G:0	CDS	-	349/843	117/280	synonymous_variant c.349C>T p.Leu117Leu
GCF_000145595	2809	snp	A	G	G:20 A:0	CDS	-	324/843	108/280	synonymous_variant c.324T>C p.Tyr108Tyr
GCF_000145595	2824	complex	GCCG	ACCA	ACCA:19 GCCG:0	CDS	-	309/843	102/280	synonymous_variant c.306_309delCGGCinsTGGT p.104
GCF_000145595	2854	complex	TTTC	ATTT	ATTT:20 TTTC:0	CDS	-	279/843	92/280	missense_variant c.276_279delGAAAinsAAAT p.Lys93Asn
GCF_000145595	2863	snp	G	A	A:20 G:0	CDS	-	270/843	90/280	synonymous_variant c.270C>T p.Pro90Pro
GCF_000145595	2895	snp	T	C	C:20 T:0	CDS	-	238/843	80/280	missense_variant c.238A>G p.Ile80Val
GCF_000145595	2903	snp	C	A	A:20 C:0	CDS	-	230/843	77/280	missense_variant c.230G>T p.Arg77Leu
GCF_000145595	2910	snp	G	A	A:20 G:0	CDS	-	223/843	75/280	synonymous_variant c.223C>T p.Leu75Leu
GCF_000145595	2926	snp	T	C	C:20 T:0	CDS	-	207/843	69/280	missense_variant c.207A>G p.Ile69Met
GCF_000145595	2938	snp	G	A	A:20 G:0	CDS	-	195/843	65/280	synonymous_variant c.195C>T p.Tyr65Tyr
GCF_000145595	2986	snp	T	C	C:20 T:0	CDS	-	147/843	49/280	synonymous_variant c.147A>G p.Lys49Lys
GCF_000145595	2992	snp	C	T	T:20 C:0	CDS	-	141/843	47/280	synonymous_variant c.141G>A p.Lys47Lys
GCF_000145595	3019	complex	TCCC	CCCT	CCCT:19 TCCC:0	CDS	-	114/843	37/280	synonymous_variant c.111_114delGGGAinsAGGG p.39
GCF_000145595	3164	snp	G	A	A:20 G:0
GCF_000145595	3222	snp	C	A	A:20 C:0
GCF_000145595	3230	snp	T	G	G:20 T:0
GCF_000145595	3258	snp	G	A	A:18 G:0
GCF_000145595	3272	complex	GGTAACTAACAAAAGATAGA	GAGCCTTTTCTAATG	GAGCCTTTTCTAATG:13 GGTAACTAACAAAAGATAGA:0
GCF_000145595	3400	snp	C	T	T:20 C:0	CDS	-	2727/2790	909/929	synonymous_variant c.2727G>A p.Lys909Lys
GCF_000145595	3585	snp	C	A	A:20 C:0	CDS	-	2542/2790	848/929	missense_variant c.2542G>T p.Asp848Tyr
GCF_000145595	3682	snp	G	A	A:20 G:0	CDS	-	2445/2790	815/929	synonymous_variant c.2445C>T p.Arg815Arg
GCF_000145595	3868	snp	A	G	G:20 A:0	CDS	-	2259/2790	753/929	synonymous_variant c.2259T>C p.Ala753Ala
GCF_000145595	4081	snp	C	A	A:20 C:0	CDS	-	2046/2790	682/929	missense_variant c.2046G>T p.Met682Ile
GCF_000145595	4111	snp	G	A	A:20 G:0	CDS	-	2016/2790	672/929	synonymous_variant c.2016C>T p.Arg672Arg
GCF_000145595	4399	snp	A	G	G:20 A:0	CDS	-	1728/2790	576/929	synonymous_variant c.1728T>C p.Asn576Asn
GCF_000145595	4551	snp	T	C	C:20 T:0	CDS	-	1576/2790	526/929	missense_variant c.1576A>G p.Ile526Val
GCF_000145595	4558	snp	C	T	T:20 C:0	CDS	-	1569/2790	523/929	synonymous_variant c.1569G>A p.Pro523Pro
GCF_000145595	4627	snp	G	A	A:20 G:0	CDS	-	1500/2790	500/929	synonymous_variant c.1500C>T p.Val500Val
GCF_000145595	4867	snp	G	A	A:20 G:0	CDS	-	1260/2790	420/929	synonymous_variant c.1260C>T p.Cys420Cys
GCF_000145595	4876	snp	G	A	A:20 G:0	CDS	-	1251/2790	417/929	synonymous_variant c.1251C>T p.Phe417Phe
GCF_000145595	4921	snp	A	G	G:20 A:0	CDS	-	1206/2790	402/929	synonymous_variant c.1206T>C p.Phe402Phe
GCF_000145595	4942	snp	T	C	C:20 T:0	CDS	-	1185/2790	395/929	synonymous_variant c.1185A>G p.Gly395Gly
GCF_000145595	4948	snp	G	A	A:20 G:0	CDS	-	1179/2790	393/929	synonymous_variant c.1179C>T p.Tyr393Tyr
GCF_000145595	5041	snp	C	T	T:20 C:0	CDS	-	1086/2790	362/929	synonymous_variant c.1086G>A p.Thr362Thr
GCF_000145595	5063	snp	G	T	T:20 G:0	CDS	-	1064/2790	355/929	missense_variant c.1064C>A p.Pro355His
GCF_000145595	5071	snp	C	A	A:20 C:0	CDS	-	1056/2790	352/929	synonymous_variant c.1056G>T p.Gly352Gly
GCF_000145595	5164	snp	A	T	T:20 A:0	CDS	-	963/2790	321/929	synonymous_variant c.963T>A p.Thr321Thr
GCF_000145595	5173	snp	T	G	G:20 T:0	CDS	-	954/2790	318/929	synonymous_variant c.954A>C p.Val318Val
GCF_000145595	5269	snp	C	T	T:20 C:0	CDS	-	858/2790	286/929	synonymous_variant c.858G>A p.Gln286Gln
GCF_000145595	5320	snp	A	C	C:20 A:0	CDS	-	807/2790	269/929	synonymous_variant c.807T>G p.Thr269Thr
GCF_000145595	5332	snp	T	C	C:20 T:0	CDS	-	795/2790	265/929	synonymous_variant c.795A>G p.Val265Val
GCF_000145595	5449	snp	C	T	T:20 C:0	CDS	-	678/2790	226/929	synonymous_variant c.678G>A p.Ser226Ser
GCF_000145595	5515	snp	A	T	T:20 A:0	CDS	-	612/2790	204/929	synonymous_variant c.612T>A p.Arg204Arg
GCF_000145595	5656	snp	G	A	A:20 G:0	CDS	-	471/2790	157/929	synonymous_variant c.471C>T p.Arg157Arg
GCF_000145595	5698	snp	A	G	G:20 A:0	CDS	-	429/2790	143/929	synonymous_variant c.429T>C p.Gly143Gly
GCF_000145595	5785	snp	A	C	C:20 A:0	CDS	-	342/2790	114/929	synonymous_variant c.342T>G p.Ser114Ser
GCF_000145595	5908	snp	C	T	T:20 C:0	CDS	-	219/2790	73/929	synonymous_variant c.219G>A p.Glu73Glu
GCF_000145595	5923	snp	T	C	C:20 T:0	CDS	-	204/2790	68/929	synonymous_variant c.204A>G p.Gly68Gly
GCF_000145595	6238	snp	C	A	A:20 C:0
GCF_000145595	6252	snp	C	G	G:20 C:0
GCF_000145595	6315	snp	T	C	C:20 T:0
GCF_000145595	6374	snp	T	A	A:20 T:0	CDS	+	36/282	1993-12-01	missense_variant c.36T>A p.Phe12Leu
GCF_000145595	6380	snp	T	C	C:20 T:0	CDS	+	42/282	14/93	synonymous_variant c.42T>C p.Ile14Ile
GCF_000145595	6392	snp	C	T	T:20 C:0	CDS	+	54/282	18/93	synonymous_variant c.54C>T p.Tyr18Tyr
GCF_000145595	6412	snp	A	T	T:20 A:0	CDS	+	74/282	25/93	missense_variant c.74A>T p.Tyr25Phe
GCF_000145595	6564	snp	G	A	A:20 G:0	CDS	+	226/282	76/93	missense_variant c.226G>A p.Ala76Thr
GCF_000145595	6613	snp	G	A	A:20 G:0	CDS	+	275/282	92/93	missense_variant c.275G>A p.Ser92Asn
GCF_000145595	6625	complex	CATC	TATAC	TATAC:18 CATC:0
GCF_000145595	6651	snp	T	C	C:20 T:0
GCF_000145595	6676	complex	GCC	ACT	ACT:19 GCC:0
GCF_000145595	6697	complex	GCC	ACT	ACT:19 GCC:0
GCF_000145595	6725	snp	G	T	T:20 G:0
GCF_000145595	6749	snp	G	A	A:20 G:0
GCF_000145595	6795	snp	G	A	A:20 G:0
GCF_000145595	7567	snp	C	T	T:20 C:0	CDS	-	123/876	41/291	synonymous_variant c.123G>A p.Leu41Leu
GCF_000145595	7905	snp	A	G	G:20 A:0	CDS	-	1242/1455	414/484	synonymous_variant c.1242T>C p.Gly414Gly
GCF_000145595	7971	snp	G	A	A:20 G:0	CDS	-	1176/1455	392/484	synonymous_variant c.1176C>T p.Ile392Ile
GCF_000145595	8115	snp	T	A	A:20 T:0	CDS	-	1032/1455	344/484	synonymous_variant c.1032A>T p.Ser344Ser
GCF_000145595	8373	snp	T	C	C:20 T:0	CDS	-	774/1455	258/484	synonymous_variant c.774A>G p.Leu258Leu
GCF_000145595	8418	snp	G	A	A:20 G:0	CDS	-	729/1455	243/484	synonymous_variant c.729C>T p.Gly243Gly
GCF_000145595	8427	snp	C	T	T:20 C:0	CDS	-	720/1455	240/484	synonymous_variant c.720G>A p.Gly240Gly
GCF_000145595	8463	snp	G	A	A:20 G:0	CDS	-	684/1455	228/484	synonymous_variant c.684C>T p.Val228Val
GCF_000145595	8802	snp	C	T	T:20 C:0	CDS	-	345/1455	115/484	synonymous_variant c.345G>A p.Ala115Ala
GCF_000145595	8808	snp	C	T	T:20 C:0	CDS	-	339/1455	113/484	synonymous_variant c.339G>A p.Lys113Lys
GCF_000145595	8814	snp	C	T	T:20 C:0	CDS	-	333/1455	111/484	synonymous_variant c.333G>A p.Ala111Ala
GCF_000145595	8873	snp	G	T	T:20 G:0	CDS	-	274/1455	92/484	missense_variant c.274C>A p.His92Asn
GCF_000145595	8910	complex	TTCC	CTCA	CTCA:20 TTCC:0	CDS	-	237/1455	78/484	synonymous_variant c.234_237delGGAAinsTGAG p.80
GCF_000145595	8955	snp	C	T	T:20 C:0	CDS	-	192/1455	64/484	synonymous_variant c.192G>A p.Val64Val
GCF_000145595	9003	snp	A	G	G:20 A:0	CDS	-	144/1455	48/484	synonymous_variant c.144T>C p.His48His
GCF_000145595	9033	snp	C	T	T:20 C:0	CDS	-	114/1455	38/484	synonymous_variant c.114G>A p.Glu38Glu
GCF_000159535	40	snp	A	G	G:18 A:0
GCF_000159535	48	complex	TGCGCGACT	CGGGCAACA	CGGGCAACA:16 TGCGCGACT:0
GCF_000159535	106	snp	A	T	T:18 A:0
GCF_000159535	132	snp	T	G	G:16 T:0
GCF_000159535	137	snp	G	A	A:16 G:0
GCF_000159535	157	snp	A	G	G:14 A:0
GCF_000159535	163	snp	C	A	A:14 C:0
GCF_000159535	186	del	GCC	GC	GC:10 GCC:0
GCF_000159535	190	mnp	GA	TG	TG:10 GA:0
GCF_000159535	197	del	TCCCCCG	TCCCCG	TCCCCG:10 TCCCCCG:0
GCF_000159535	219	snp	T	C	C:10 T:0
GCF_000159535	2373	complex	CCGGC	TCGGA	TCGGA:18 CCGGC:0	CDS	-	760/843	252/280	missense_variant c.756_760delGCCGGinsTCCGA p.Ala254Thr
GCF_000159535	2413	snp	T	G	G:20 T:0	CDS	-	720/843	240/280	synonymous_variant c.720A>C p.Gly240Gly
GCF_000159535	2432	snp	G	A	A:20 G:0	CDS	-	701/843	234/280	missense_variant c.701C>T p.Ser234Phe
GCF_000159535	2592	snp	T	A	A:20 T:0	CDS	-	541/843	181/280	missense_variant c.541A>T p.Thr181Ser
GCF_000159535	2617	snp	A	T	T:20 A:0	CDS	-	516/843	172/280	synonymous_variant c.516T>A p.Pro172Pro
GCF_000159535	2649	snp	T	A	A:20 T:0	CDS	-	484/843	162/280	missense_variant c.484A>T p.Thr162Ser
GCF_000159535	2656	snp	C	T	T:20 C:0	CDS	-	477/843	159/280	synonymous_variant c.477G>A p.Val159Val
GCF_000159535	2668	snp	A	G	G:20 A:0	CDS	-	465/843	155/280	synonymous_variant c.465T>C p.Val155Val
GCF_000159535	2706	mnp	GA	AG	AG:18 GA:0	CDS	-	427/843	142/280	synonymous_variant c.426_427delTCinsCT p.144
GCF_000159535	2725	snp	A	G	G:20 A:0	CDS	-	408/843	136/280	synonymous_variant c.408T>C p.Val136Val
GCF_000159535	2731	snp	G	T	T:20 G:0	CDS	-	402/843	134/280	synonymous_variant c.402C>A p.Val134Val
GCF_000159535	2743	snp	C	T	T:20 C:0	CDS	-	390/843	130/280	synonymous_variant c.390G>A p.Val130Val
GCF_000159535	2773	snp	T	C	C:20 T:0	CDS	-	360/843	120/280	synonymous_variant c.360A>G p.Leu120Leu
GCF_000159535	2784	snp	G	A	A:20 G:0	CDS	-	349/843	117/280	synonymous_variant c.349C>T p.Leu117Leu
GCF_000159535	2809	snp	A	G	G:20 A:0	CDS	-	324/843	108/280	synonymous_variant c.324T>C p.Tyr108Tyr
GCF_000159535	2824	complex	GCCG	ACCA	ACCA:20 GCCG:0	CDS	-	309/843	102/280	synonymous_variant c.306_309delCGGCinsTGGT p.104
GCF_000159535	2854	complex	TTTC	ATTT	ATTT:18 TTTC:2	CDS	-	279/843	92/280	missense_variant c.276_279delGAAAinsAAAT p.Lys93Asn
GCF_000159535	2863	snp	G	A	A:20 G:0	CDS	-	270/843	90/280	synonymous_variant c.270C>T p.Pro90Pro
GCF_000159535	2895	snp	T	C	C:20 T:0	CDS	-	238/843	80/280	missense_variant c.238A>G p.Ile80Val
GCF_000159535	2903	snp	C	A	A:20 C:0	CDS	-	230/843	77/280	missense_variant c.230G>T p.Arg77Leu
GCF_000159535	2910	snp	G	A	A:20 G:0	CDS	-	223/843	75/280	synonymous_variant c.223C>T p.Leu75Leu
GCF_000159535	2926	snp	T	C	C:20 T:0	CDS	-	207/843	69/280	missense_variant c.207A>G p.Ile69Met
GCF_000159535	2938	snp	G	A	A:20 G:0	CDS	-	195/843	65/280	synonymous_variant c.195C>T p.Tyr65Tyr
GCF_000159535	2986	snp	T	C	C:20 T:0	CDS	-	147/843	49/280	synonymous_variant c.147A>G p.Lys49Lys
GCF_000159535	2992	snp	C	T	T:20 C:0	CDS	-	141/843	47/280	synonymous_variant c.141G>A p.Lys47Lys
GCF_000159535	3019	complex	TCCC	CCCT	CCCT:20 TCCC:0	CDS	-	114/843	37/280	synonymous_variant c.111_114delGGGAinsAGGG p.39
GCF_000159535	3164	snp	G	A	A:20 G:0
GCF_000159535	3222	snp	C	A	A:20 C:0
GCF_000159535	3230	snp	T	G	G:20 T:0
GCF_000159535	3258	snp	G	A	A:18 G:0
GCF_000159535	3272	complex	GGTAACTAACAAAAGATAGA	GAGCCTTTTCTAATG	GAGCCTTTTCTAATG:12 GGTAACTAACAAAAGATAGA:0
GCF_000159535	3400	snp	C	T	T:20 C:0	CDS	-	2727/2790	909/929	synonymous_variant c.2727G>A p.Lys909Lys
GCF_000159535	3682	snp	G	A	A:20 G:0	CDS	-	2445/2790	815/929	synonymous_variant c.2445C>T p.Arg815Arg
GCF_000159535	3868	snp	A	G	G:20 A:0	CDS	-	2259/2790	753/929	synonymous_variant c.2259T>C p.Ala753Ala
GCF_000159535	4081	snp	C	A	A:20 C:0	CDS	-	2046/2790	682/929	missense_variant c.2046G>T p.Met682Ile
GCF_000159535	4111	snp	G	A	A:20 G:0	CDS	-	2016/2790	672/929	synonymous_variant c.2016C>T p.Arg672Arg
GCF_000159535	4399	snp	A	G	G:20 A:0	CDS	-	1728/2790	576/929	synonymous_variant c.1728T>C p.Asn576Asn
GCF_000159535	4551	snp	T	C	C:20 T:0	CDS	-	1576/2790	526/929	missense_variant c.1576A>G p.Ile526Val
GCF_000159535	4558	snp	C	T	T:20 C:0	CDS	-	1569/2790	523/929	synonymous_variant c.1569G>A p.Pro523Pro
GCF_000159535	4627	snp	G	A	A:20 G:0	CDS	-	1500/2790	500/929	synonymous_variant c.1500C>T p.Val500Val
GCF_000159535	4867	snp	G	A	A:20 G:0	CDS	-	1260/2790	420/929	synonymous_variant c.1260C>T p.Cys420Cys
GCF_000159535	4876	snp	G	A	A:20 G:0	CDS	-	1251/2790	417/929	synonymous_variant c.1251C>T p.Phe417Phe
GCF_000159535	4921	snp	A	G	G:20 A:0	CDS	-	1206/2790	402/929	synonymous_variant c.1206T>C p.Phe402Phe
GCF_000159535	4942	snp	T	C	C:20 T:0	CDS	-	1185/2790	395/929	synonymous_variant c.1185A>G p.Gly395Gly
GCF_000159535	4948	snp	G	A	A:20 G:0	CDS	-	1179/2790	393/929	synonymous_variant c.1179C>T p.Tyr393Tyr
GCF_000159535	5041	snp	C	T	T:20 C:0	CDS	-	1086/2790	362/929	synonymous_variant c.1086G>A p.Thr362Thr
GCF_000159535	5063	snp	G	T	T:20 G:0	CDS	-	1064/2790	355/929	missense_variant c.1064C>A p.Pro355His
GCF_000159535	5071	snp	C	A	A:20 C:0	CDS	-	1056/2790	352/929	synonymous_variant c.1056G>T p.Gly352Gly
GCF_000159535	5164	snp	A	T	T:20 A:0	CDS	-	963/2790	321/929	synonymous_variant c.963T>A p.Thr321Thr
GCF_000159535	5173	snp	T	G	G:20 T:0	CDS	-	954/2790	318/929	synonymous_variant c.954A>C p.Val318Val
GCF_000159535	5269	snp	C	T	T:20 C:0	CDS	-	858/2790	286/929	synonymous_variant c.858G>A p.Gln286Gln
GCF_000159535	5320	snp	A	C	C:20 A:0	CDS	-	807/2790	269/929	synonymous_variant c.807T>G p.Thr269Thr
GCF_000159535	5332	snp	T	C	C:20 T:0	CDS	-	795/2790	265/929	synonymous_variant c.795A>G p.Val265Val
GCF_000159535	5449	snp	C	T	T:20 C:0	CDS	-	678/2790	226/929	synonymous_variant c.678G>A p.Ser226Ser
GCF_000159535	5515	snp	A	T	T:20 A:0	CDS	-	612/2790	204/929	synonymous_variant c.612T>A p.Arg204Arg
GCF_000159535	5656	snp	G	A	A:20 G:0	CDS	-	471/2790	157/929	synonymous_variant c.471C>T p.Arg157Arg
GCF_000159535	5698	snp	A	G	G:20 A:0	CDS	-	429/2790	143/929	synonymous_variant c.429T>C p.Gly143Gly
GCF_000159535	5785	snp	A	C	C:20 A:0	CDS	-	342/2790	114/929	synonymous_variant c.342T>G p.Ser114Ser
GCF_000159535	5908	snp	C	T	T:20 C:0	CDS	-	219/2790	73/929	synonymous_variant c.219G>A p.Glu73Glu
GCF_000159535	5923	snp	T	C	C:20 T:0	CDS	-	204/2790	68/929	synonymous_variant c.204A>G p.Gly68Gly
GCF_000159535	6238	snp	C	A	A:20 C:0
GCF_000159535	6252	snp	C	G	G:20 C:0
GCF_000159535	6315	snp	T	C	C:20 T:0
GCF_000159535	6374	snp	T	A	A:20 T:0	CDS	+	36/282	1993-12-01	missense_variant c.36T>A p.Phe12Leu
GCF_000159535	6380	snp	T	C	C:20 T:0	CDS	+	42/282	14/93	synonymous_variant c.42T>C p.Ile14Ile
GCF_000159535	6392	snp	C	T	T:20 C:0	CDS	+	54/282	18/93	synonymous_variant c.54C>T p.Tyr18Tyr
GCF_000159535	6412	snp	A	T	T:20 A:0	CDS	+	74/282	25/93	missense_variant c.74A>T p.Tyr25Phe
GCF_000159535	6564	snp	G	A	A:20 G:0	CDS	+	226/282	76/93	missense_variant c.226G>A p.Ala76Thr
GCF_000159535	6613	snp	G	A	A:20 G:0	CDS	+	275/282	92/93	missense_variant c.275G>A p.Ser92Asn
GCF_000159535	6625	complex	CATC	TATAC	TATAC:20 CATC:0
GCF_000159535	6651	snp	T	C	C:20 T:0
GCF_000159535	6676	complex	GCC	ACT	ACT:20 GCC:0
GCF_000159535	6697	complex	GCC	ACT	ACT:20 GCC:0
GCF_000159535	6725	snp	G	T	T:20 G:0
GCF_000159535	6749	snp	G	A	A:20 G:0
GCF_000159535	6795	snp	G	A	A:20 G:0
GCF_000159535	7567	snp	C	T	T:20 C:0	CDS	-	123/876	41/291	synonymous_variant c.123G>A p.Leu41Leu
GCF_000159535	7905	snp	A	G	G:20 A:0	CDS	-	1242/1455	414/484	synonymous_variant c.1242T>C p.Gly414Gly
GCF_000159535	7971	snp	G	A	A:20 G:0	CDS	-	1176/1455	392/484	synonymous_variant c.1176C>T p.Ile392Ile
GCF_000159535	8115	snp	T	A	A:20 T:0	CDS	-	1032/1455	344/484	synonymous_variant c.1032A>T p.Ser344Ser
GCF_000159535	8373	snp	T	C	C:20 T:0	CDS	-	774/1455	258/484	synonymous_variant c.774A>G p.Leu258Leu
GCF_000159535	8418	snp	G	A	A:20 G:0	CDS	-	729/1455	243/484	synonymous_variant c.729C>T p.Gly243Gly
GCF_000159535	8427	snp	C	T	T:20 C:0	CDS	-	720/1455	240/484	synonymous_variant c.720G>A p.Gly240Gly
GCF_000159535	8463	snp	G	A	A:20 G:0	CDS	-	684/1455	228/484	synonymous_variant c.684C>T p.Val228Val
GCF_000159535	8802	snp	C	T	T:20 C:0	CDS	-	345/1455	115/484	synonymous_variant c.345G>A p.Ala115Ala
GCF_000159535	8808	snp	C	T	T:20 C:0	CDS	-	339/1455	113/484	synonymous_variant c.339G>A p.Lys113Lys
GCF_000159535	8814	snp	C	T	T:20 C:0	CDS	-	333/1455	111/484	synonymous_variant c.333G>A p.Ala111Ala
GCF_000159535	8873	snp	G	T	T:20 G:0	CDS	-	274/1455	92/484	missense_variant c.274C>A p.His92Asn
GCF_000159535	8910	complex	TTCC	CTCA	CTCA:18 TTCC:0	CDS	-	237/1455	78/484	synonymous_variant c.234_237delGGAAinsTGAG p.80
GCF_000159535	8955	snp	C	T	T:20 C:0	CDS	-	192/1455	64/484	synonymous_variant c.192G>A p.Val64Val
GCF_000159535	9003	snp	A	G	G:20 A:0	CDS	-	144/1455	48/484	synonymous_variant c.144T>C p.His48His
GCF_000159535	9033	snp	C	T	T:20 C:0	CDS	-	114/1455	38/484	synonymous_variant c.114G>A p.Glu38Glu
GCF_000160335	40	snp	A	G	G:20 A:0
GCF_000160335	48	complex	TGCGCGACT	CGGGCAACA	CGGGCAACA:18 TGCGCGACT:0
GCF_000160335	106	snp	A	T	T:19 A:0
GCF_000160335	132	snp	T	G	G:17 T:0
GCF_000160335	137	snp	G	A	A:16 G:0
GCF_000160335	157	snp	A	G	G:15 A:0
GCF_000160335	163	snp	C	A	A:14 C:0
GCF_000160335	186	del	GCC	GC	GC:12 GCC:0
GCF_000160335	190	mnp	GA	TG	TG:12 GA:0
GCF_000160335	219	snp	T	C	C:10 T:0
GCF_000160335	2373	complex	CCGGC	TCGGA	TCGGA:18 CCGGC:0	CDS	-	760/843	252/280	missense_variant c.756_760delGCCGGinsTCCGA p.Ala254Thr
GCF_000160335	2413	snp	T	G	G:20 T:0	CDS	-	720/843	240/280	synonymous_variant c.720A>C p.Gly240Gly
GCF_000160335	2432	snp	G	A	A:20 G:0	CDS	-	701/843	234/280	missense_variant c.701C>T p.Ser234Phe
GCF_000160335	2592	snp	T	A	A:20 T:0	CDS	-	541/843	181/280	missense_variant c.541A>T p.Thr181Ser
GCF_000160335	2617	snp	A	T	T:20 A:0	CDS	-	516/843	172/280	synonymous_variant c.516T>A p.Pro172Pro
GCF_000160335	2649	snp	T	A	A:20 T:0	CDS	-	484/843	162/280	missense_variant c.484A>T p.Thr162Ser
GCF_000160335	2656	snp	C	T	T:20 C:0	CDS	-	477/843	159/280	synonymous_variant c.477G>A p.Val159Val
GCF_000160335	2668	snp	A	G	G:20 A:0	CDS	-	465/843	155/280	synonymous_variant c.465T>C p.Val155Val
GCF_000160335	2706	mnp	GA	AG	AG:20 GA:0	CDS	-	427/843	142/280	synonymous_variant c.426_427delTCinsCT p.144
GCF_000160335	2725	snp	A	G	G:20 A:0	CDS	-	408/843	136/280	synonymous_variant c.408T>C p.Val136Val
GCF_000160335	2731	snp	G	T	T:20 G:0	CDS	-	402/843	134/280	synonymous_variant c.402C>A p.Val134Val
GCF_000160335	2743	snp	C	T	T:20 C:0	CDS	-	390/843	130/280	synonymous_variant c.390G>A p.Val130Val
GCF_000160335	2773	snp	T	C	C:20 T:0	CDS	-	360/843	120/280	synonymous_variant c.360A>G p.Leu120Leu
GCF_000160335	2784	snp	G	A	A:20 G:0	CDS	-	349/843	117/280	synonymous_variant c.349C>T p.Leu117Leu
GCF_000160335	2809	snp	A	G	G:20 A:0	CDS	-	324/843	108/280	synonymous_variant c.324T>C p.Tyr108Tyr
GCF_000160335	2824	complex	GCCG	ACCA	ACCA:20 GCCG:0	CDS	-	309/843	102/280	synonymous_variant c.306_309delCGGCinsTGGT p.104
GCF_000160335	2854	complex	TTTC	ATTT	ATTT:20 TTTC:0	CDS	-	279/843	92/280	missense_variant c.276_279delGAAAinsAAAT p.Lys93Asn
GCF_000160335	2863	snp	G	A	A:20 G:0	CDS	-	270/843	90/280	synonymous_variant c.270C>T p.Pro90Pro
GCF_000160335	2895	snp	T	C	C:20 T:0	CDS	-	238/843	80/280	missense_variant c.238A>G p.Ile80Val
GCF_000160335	2903	snp	C	A	A:20 C:0	CDS	-	230/843	77/280	missense_variant c.230G>T p.Arg77Leu
GCF_000160335	2910	snp	G	A	A:20 G:0	CDS	-	223/843	75/280	synonymous_variant c.223C>T p.Leu75Leu
GCF_000160335	2926	snp	T	C	C:20 T:0	CDS	-	207/843	69/280	missense_variant c.207A>G p.Ile69Met
GCF_000160335	2938	snp	G	A	A:20 G:0	CDS	-	195/843	65/280	synonymous_variant c.195C>T p.Tyr65Tyr
GCF_000160335	2986	snp	T	C	C:20 T:0	CDS	-	147/843	49/280	synonymous_variant c.147A>G p.Lys49Lys
GCF_000160335	2992	snp	C	T	T:20 C:0	CDS	-	141/843	47/280	synonymous_variant c.141G>A p.Lys47Lys
GCF_000160335	3019	complex	TCCC	CCCT	CCCT:19 TCCC:0	CDS	-	114/843	37/280	synonymous_variant c.111_114delGGGAinsAGGG p.39
GCF_000160335	3164	snp	G	A	A:20 G:0
GCF_000160335	3222	snp	C	A	A:20 C:0
GCF_000160335	3230	snp	T	G	G:20 T:0
GCF_000160335	3258	snp	G	A	A:18 G:0
GCF_000160335	3272	complex	GGTAACTAACAAAAGATAGA	GAGCCTTTTCTAATG	GAGCCTTTTCTAATG:12 GGTAACTAACAAAAGATAGA:0
GCF_000160335	3400	snp	C	T	T:20 C:0	CDS	-	2727/2790	909/929	synonymous_variant c.2727G>A p.Lys909Lys
GCF_000160335	3682	snp	G	A	A:20 G:0	CDS	-	2445/2790	815/929	synonymous_variant c.2445C>T p.Arg815Arg
GCF_000160335	3868	snp	A	G	G:20 A:0	CDS	-	2259/2790	753/929	synonymous_variant c.2259T>C p.Ala753Ala
GCF_000160335	4081	snp	C	A	A:20 C:0	CDS	-	2046/2790	682/929	missense_variant c.2046G>T p.Met682Ile
GCF_000160335	4111	snp	G	A	A:20 G:0	CDS	-	2016/2790	672/929	synonymous_variant c.2016C>T p.Arg672Arg
GCF_000160335	4399	snp	A	G	G:20 A:0	CDS	-	1728/2790	576/929	synonymous_variant c.1728T>C p.Asn576Asn
GCF_000160335	4551	snp	T	C	C:20 T:0	CDS	-	1576/2790	526/929	missense_variant c.1576A>G p.Ile526Val
GCF_000160335	4558	snp	C	T	T:20 C:0	CDS	-	1569/2790	523/929	synonymous_variant c.1569G>A p.Pro523Pro
GCF_000160335	4627	snp	G	A	A:20 G:0	CDS	-	1500/2790	500/929	synonymous_variant c.1500C>T p.Val500Val
GCF_000160335	4736	snp	G	A	A:20 G:0	CDS	-	1391/2790	464/929	missense_variant c.1391C>T p.Thr464Met
GCF_000160335	4867	snp	G	A	A:20 G:0	CDS	-	1260/2790	420/929	synonymous_variant c.1260C>T p.Cys420Cys
GCF_000160335	4876	snp	G	A	A:20 G:0	CDS	-	1251/2790	417/929	synonymous_variant c.1251C>T p.Phe417Phe
GCF_000160335	4921	snp	A	G	G:20 A:0	CDS	-	1206/2790	402/929	synonymous_variant c.1206T>C p.Phe402Phe
GCF_000160335	4942	snp	T	C	C:20 T:0	CDS	-	1185/2790	395/929	synonymous_variant c.1185A>G p.Gly395Gly
GCF_000160335	4948	snp	G	A	A:20 G:0	CDS	-	1179/2790	393/929	synonymous_variant c.1179C>T p.Tyr393Tyr
GCF_000160335	5041	snp	C	T	T:20 C:0	CDS	-	1086/2790	362/929	synonymous_variant c.1086G>A p.Thr362Thr
GCF_000160335	5063	snp	G	T	T:20 G:0	CDS	-	1064/2790	355/929	missense_variant c.1064C>A p.Pro355His
GCF_000160335	5071	snp	C	A	A:20 C:0	CDS	-	1056/2790	352/929	synonymous_variant c.1056G>T p.Gly352Gly
GCF_000160335	5164	snp	A	T	T:20 A:0	CDS	-	963/2790	321/929	synonymous_variant c.963T>A p.Thr321Thr
GCF_000160335	5173	snp	T	G	G:20 T:0	CDS	-	954/2790	318/929	synonymous_variant c.954A>C p.Val318Val
GCF_000160335	5269	snp	C	T	T:20 C:0	CDS	-	858/2790	286/929	synonymous_variant c.858G>A p.Gln286Gln
GCF_000160335	5320	snp	A	C	C:20 A:0	CDS	-	807/2790	269/929	synonymous_variant c.807T>G p.Thr269Thr
GCF_000160335	5332	snp	T	C	C:20 T:0	CDS	-	795/2790	265/929	synonymous_variant c.795A>G p.Val265Val
GCF_000160335	5449	snp	C	T	T:20 C:0	CDS	-	678/2790	226/929	synonymous_variant c.678G>A p.Ser226Ser
GCF_000160335	5515	snp	A	T	T:20 A:0	CDS	-	612/2790	204/929	synonymous_variant c.612T>A p.Arg204Arg
GCF_000160335	5656	snp	G	A	A:20 G:0	CDS	-	471/2790	157/929	synonymous_variant c.471C>T p.Arg157Arg
GCF_000160335	5698	snp	A	G	G:20 A:0	CDS	-	429/2790	143/929	synonymous_variant c.429T>C p.Gly143Gly
GCF_000160335	5785	snp	A	C	C:20 A:0	CDS	-	342/2790	114/929	synonymous_variant c.342T>G p.Ser114Ser
GCF_000160335	5908	snp	C	T	T:20 C:0	CDS	-	219/2790	73/929	synonymous_variant c.219G>A p.Glu73Glu
GCF_000160335	5923	snp	T	C	C:20 T:0	CDS	-	204/2790	68/929	synonymous_variant c.204A>G p.Gly68Gly
GCF_000160335	6238	snp	C	A	A:20 C:0
GCF_000160335	6252	snp	C	G	G:20 C:0
GCF_000160335	6315	snp	T	C	C:20 T:0
GCF_000160335	6374	snp	T	A	A:20 T:0	CDS	+	36/282	1993-12-01	missense_variant c.36T>A p.Phe12Leu
GCF_000160335	6380	snp	T	C	C:20 T:0	CDS	+	42/282	14/93	synonymous_variant c.42T>C p.Ile14Ile
GCF_000160335	6392	snp	C	T	T:20 C:0	CDS	+	54/282	18/93	synonymous_variant c.54C>T p.Tyr18Tyr
GCF_000160335	6412	snp	A	T	T:20 A:0	CDS	+	74/282	25/93	missense_variant c.74A>T p.Tyr25Phe
GCF_000160335	6564	snp	G	A	A:20 G:0	CDS	+	226/282	76/93	missense_variant c.226G>A p.Ala76Thr
GCF_000160335	6613	snp	G	A	A:20 G:0	CDS	+	275/282	92/93	missense_variant c.275G>A p.Ser92Asn
GCF_000160335	6625	complex	CATC	TATAC	TATAC:18 CATC:0
GCF_000160335	6651	snp	T	C	C:20 T:0
GCF_000160335	6676	complex	GCC	ACT	ACT:19 GCC:0
GCF_000160335	6697	complex	GCC	ACT	ACT:18 GCC:0
GCF_000160335	6725	snp	G	T	T:20 G:0
GCF_000160335	6749	snp	G	A	A:20 G:0
GCF_000160335	6795	snp	G	A	A:20 G:0
GCF_000160335	7567	snp	C	T	T:20 C:0	CDS	-	123/876	41/291	synonymous_variant c.123G>A p.Leu41Leu
GCF_000160335	7905	snp	A	G	G:20 A:0	CDS	-	1242/1455	414/484	synonymous_variant c.1242T>C p.Gly414Gly
GCF_000160335	7971	snp	G	A	A:20 G:0	CDS	-	1176/1455	392/484	synonymous_variant c.1176C>T p.Ile392Ile
GCF_000160335	8115	snp	T	A	A:20 T:0	CDS	-	1032/1455	344/484	synonymous_variant c.1032A>T p.Ser344Ser
GCF_000160335	8373	snp	T	C	C:20 T:0	CDS	-	774/1455	258/484	synonymous_variant c.774A>G p.Leu258Leu
GCF_000160335	8418	snp	G	A	A:20 G:0	CDS	-	729/1455	243/484	synonymous_variant c.729C>T p.Gly243Gly
GCF_000160335	8427	snp	C	T	T:20 C:0	CDS	-	720/1455	240/484	synonymous_variant c.720G>A p.Gly240Gly
GCF_000160335	8463	snp	G	A	A:20 G:0	CDS	-	684/1455	228/484	synonymous_variant c.684C>T p.Val228Val
GCF_000160335	8802	snp	C	T	T:20 C:0	CDS	-	345/1455	115/484	synonymous_variant c.345G>A p.Ala115Ala
GCF_000160335	8808	snp	C	T	T:20 C:0	CDS	-	339/1455	113/484	synonymous_variant c.339G>A p.Lys113Lys
GCF_000160335	8814	snp	C	T	T:20 C:0	CDS	-	333/1455	111/484	synonymous_variant c.333G>A p.Ala111Ala
GCF_000160335	8873	snp	G	T	T:20 G:0	CDS	-	274/1455	92/484	missense_variant c.274C>A p.His92Asn
GCF_000160335	8910	complex	TTCC	CTCA	CTCA:20 TTCC:0	CDS	-	237/1455	78/484	synonymous_variant c.234_237delGGAAinsTGAG p.80
GCF_000160335	8955	snp	C	T	T:20 C:0	CDS	-	192/1455	64/484	synonymous_variant c.192G>A p.Val64Val
GCF_000160335	9003	snp	A	G	G:20 A:0	CDS	-	144/1455	48/484	synonymous_variant c.144T>C p.His48His
GCF_000160335	9033	snp	C	T	T:20 C:0	CDS	-	114/1455	38/484	synonymous_variant c.114G>A p.Glu38Glu
GCF_000189455	22	snp	T	A	A:17 T:0
GCF_000189455	40	snp	A	G	G:18 A:0
GCF_000189455	48	complex	TGCGCG	CGGGCA	CGGGCA:17 TGCGCG:0
GCF_000189455	106	snp	A	T	T:20 A:0
GCF_000189455	132	snp	T	G	G:20 T:0
GCF_000189455	137	snp	G	A	A:20 G:0
GCF_000189455	157	snp	A	G	G:20 A:0
GCF_000189455	163	snp	C	A	A:20 C:0
GCF_000189455	172	snp	T	C	C:20 T:0
GCF_000189455	183	snp	A	G	G:20 A:0
GCF_000189455	190	snp	G	T	T:20 G:0
GCF_000189455	219	snp	T	C	C:20 T:0
GCF_000189455	232	mnp	AT	GC	GC:19 AT:0
GCF_000189455	254	snp	T	C	C:20 T:0
GCF_000189455	259	snp	G	A	A:20 G:0
GCF_000189455	339	snp	C	T	T:20 C:0	CDS	-	1040/1113	347/370	missense_variant c.1040G>A p.Ser347Asn
GCF_000189455	377	snp	T	C	C:20 T:0	CDS	-	1002/1113	334/370	synonymous_variant c.1002A>G p.Leu334Leu
GCF_000189455	608	snp	C	A	A:20 C:0	CDS	-	771/1113	257/370	synonymous_variant c.771G>T p.Val257Val
GCF_000189455	701	snp	G	A	A:20 G:0	CDS	-	678/1113	226/370	synonymous_variant c.678C>T p.Tyr226Tyr
GCF_000189455	905	snp	T	A	A:20 T:0	CDS	-	474/1113	158/370	missense_variant c.474A>T p.Lys158Asn
GCF_000189455	979	snp	T	C	C:20 T:0	CDS	-	400/1113	134/370	missense_variant c.400A>G p.Lys134Glu
GCF_000189455	998	complex	GTTT	TTTA	TTTA:20 GTTT:0	CDS	-	381/1113	126/370	missense_variant c.378_381delAAACinsTAAA p.Asn127Lys
GCF_000189455	1023	snp	T	C	C:20 T:0	CDS	-	356/1113	119/370	missense_variant c.356A>G p.Asp119Gly
GCF_000189455	1034	snp	T	C	C:20 T:0	CDS	-	345/1113	115/370	synonymous_variant c.345A>G p.Arg115Arg
GCF_000189455	1045	snp	A	T	T:20 A:0	CDS	-	334/1113	112/370	missense_variant c.334T>A p.Leu112Ile
GCF_000189455	1090	complex	GAG	TAT	TAT:19 GAG:0	CDS	-	289/1113	96/370	missense_variant c.287_289delCTCinsATA p.AlaGln96AspLys
GCF_000189455	1097	snp	C	T	T:20 C:0	CDS	-	282/1113	94/370	synonymous_variant c.282G>A p.Glu94Glu
GCF_000189455	1118	complex	GTCG	ATCA	ATCA:19 GTCG:0	CDS	-	261/1113	86/370	synonymous_variant c.258_261delCGACinsTGAT p.88
GCF_000189455	1134	snp	A	G	G:20 A:0	CDS	-	245/1113	82/370	missense_variant c.245T>C p.Ile82Thr
GCF_000189455	1142	snp	C	T	T:20 C:0	CDS	-	237/1113	79/370	synonymous_variant c.237G>A p.Lys79Lys
GCF_000189455	1205	snp	T	C	C:20 T:0	CDS	-	174/1113	58/370	synonymous_variant c.174A>G p.Ala58Ala
GCF_000189455	1229	complex	AAGT	CTGC	CTGC:19 AAGT:0	CDS	-	150/1113	49/370	missense_variant c.147_150delACTTinsGCAG p.Leu50Gln
GCF_000189455	1249	mnp	CCTT	GTCG	GTCG:18 CCTT:0	CDS	-	130/1113	43/370	missense_variant c.127_130delAAGGinsCGAC p.LysAsp43ArgHis
GCF_000189455	1285	snp	T	C	C:20 T:0	CDS	-	94/1113	32/370	missense_variant c.94A>G p.Asn32Asp
GCF_000189455	1326	snp	G	A	A:20 G:0	CDS	-	53/1113	18/370	missense_variant c.53C>T p.Ala18Val
GCF_000189455	1413	snp	G	A	A:20 G:0	CDS	-	876/924	292/307	synonymous_variant c.876C>T p.His292His
GCF_000189455	1482	snp	A	G	G:20 A:0	CDS	-	807/924	269/307	synonymous_variant c.807T>C p.Phe269Phe
GCF_000189455	1491	complex	AAG	GAT	GAT:19 AAG:0	CDS	-	798/924	266/307	missense_variant c.796_798delCTTinsATC p.Leu266Ile
GCF_000189455	1513	snp	A	T	T:20 A:0	CDS	-	776/924	259/307	missense_variant c.776T>A p.Ile259Asn
GCF_000189455	1527	snp	T	A	A:20 T:0	CDS	-	762/924	254/307	synonymous_variant c.762A>T p.Ser254Ser
GCF_000189455	1533	snp	T	A	A:20 T:0	CDS	-	756/924	252/307	synonymous_variant c.756A>T p.Thr252Thr
GCF_000189455	1570	snp	C	G	G:20 C:0	CDS	-	719/924	240/307	missense_variant c.719G>C p.Gly240Ala
GCF_000189455	1579	snp	G	A	A:20 G:0	CDS	-	710/924	237/307	missense_variant c.710C>T p.Ser237Leu
GCF_000189455	1587	snp	A	G	G:20 A:0	CDS	-	702/924	234/307	synonymous_variant c.702T>C p.Asn234Asn
GCF_000189455	1611	snp	C	T	T:20 C:0	CDS	-	678/924	226/307	synonymous_variant c.678G>A p.Lys226Lys
GCF_000189455	1622	snp	G	A	A:20 G:0	CDS	-	667/924	223/307	synonymous_variant c.667C>T p.Leu223Leu
GCF_000189455	1630	snp	G	A	A:20 G:0	CDS	-	659/924	220/307	missense_variant c.659C>T p.Ala220Val
GCF_000189455	1929	snp	A	G	G:20 A:0	CDS	-	360/924	120/307	synonymous_variant c.360T>C p.Asp120Asp
GCF_000189455	2065	snp	G	T	T:20 G:0	CDS	-	224/924	75/307	missense_variant c.224C>A p.Ala75Glu
GCF_000189455	2346	snp	C	T	T:20 C:0	CDS	-	787/843	263/280	missense_variant c.787G>A p.Ala263Thr
GCF_000189455	2373	complex	CCGGC	TCGGA	TCGGA:20 CCGGC:0	CDS	-	760/843	252/280	missense_variant c.756_760delGCCGGinsTCCGA p.Ala254Thr
GCF_000189455	2413	snp	T	G	G:20 T:0	CDS	-	720/843	240/280	synonymous_variant c.720A>C p.Gly240Gly
GCF_000189455	2638	snp	T	A	A:20 T:0	CDS	-	495/843	165/280	synonymous_variant c.495A>T p.Thr165Thr
GCF_000189455	2650	snp	T	A	A:20 T:0	CDS	-	483/843	161/280	synonymous_variant c.483A>T p.Thr161Thr
GCF_000189455	2725	snp	A	G	G:20 A:0	CDS	-	408/843	136/280	synonymous_variant c.408T>C p.Val136Val
GCF_000189455	2818	snp	G	A	A:20 G:0	CDS	-	315/843	105/280	synonymous_variant c.315C>T p.Gly105Gly
GCF_000189455	2895	snp	T	C	C:20 T:0	CDS	-	238/843	80/280	missense_variant c.238A>G p.Ile80Val
GCF_000189455	2926	snp	T	C	C:20 T:0	CDS	-	207/843	69/280	missense_variant c.207A>G p.Ile69Met
GCF_000189455	2974	snp	G	A	A:20 G:0	CDS	-	159/843	53/280	synonymous_variant c.159C>T p.Asn53Asn
GCF_000189455	3041	snp	G	A	A:20 G:0	CDS	-	92/843	31/280	missense_variant c.92C>T p.Ala31Val
GCF_000189455	3164	snp	G	A	A:20 G:0
GCF_000189455	3230	snp	T	G	G:20 T:0
GCF_000189455	3258	snp	G	A	A:20 G:0
GCF_000189455	3286	snp	G	T	T:20 G:0
GCF_000189455	3400	snp	C	T	T:20 C:0	CDS	-	2727/2790	909/929	synonymous_variant c.2727G>A p.Lys909Lys
GCF_000189455	3510	snp	A	C	C:20 A:0	CDS	-	2617/2790	873/929	missense_variant c.2617T>G p.Ser873Ala
GCF_000189455	3682	snp	G	A	A:20 G:0	CDS	-	2445/2790	815/929	synonymous_variant c.2445C>T p.Arg815Arg
GCF_000189455	4111	snp	G	A	A:20 G:0	CDS	-	2016/2790	672/929	synonymous_variant c.2016C>T p.Arg672Arg
GCF_000189455	4384	snp	G	T	T:20 G:0	CDS	-	1743/2790	581/929	missense_variant c.1743C>A p.Asn581Lys
GCF_000189455	4417	snp	T	C	C:20 T:0	CDS	-	1710/2790	570/929	synonymous_variant c.1710A>G p.Thr570Thr
GCF_000189455	4459	snp	A	G	G:20 A:0	CDS	-	1668/2790	556/929	synonymous_variant c.1668T>C p.Ser556Ser
GCF_000189455	4486	snp	T	C	C:20 T:0	CDS	-	1641/2790	547/929	synonymous_variant c.1641A>G p.Ser547Ser
GCF_000189455	4551	snp	T	C	C:20 T:0	CDS	-	1576/2790	526/929	missense_variant c.1576A>G p.Ile526Val
GCF_000189455	4558	snp	C	T	T:20 C:0	CDS	-	1569/2790	523/929	synonymous_variant c.1569G>A p.Pro523Pro
GCF_000189455	4627	snp	G	A	A:20 G:0	CDS	-	1500/2790	500/929	synonymous_variant c.1500C>T p.Val500Val
GCF_000189455	4765	snp	T	C	C:20 T:0	CDS	-	1362/2790	454/929	synonymous_variant c.1362A>G p.Glu454Glu
GCF_000189455	4921	complex	AAAA	GAAT	GAAT:20 AAAA:0	CDS	-	1206/2790	401/929	synonymous_variant c.1203_1206delTTTTinsATTC p.403
GCF_000189455	4942	snp	T	C	C:20 T:0	CDS	-	1185/2790	395/929	synonymous_variant c.1185A>G p.Gly395Gly
GCF_000189455	5063	snp	G	T	T:20 G:0	CDS	-	1064/2790	355/929	missense_variant c.1064C>A p.Pro355His
GCF_000189455	5071	snp	C	A	A:20 C:0	CDS	-	1056/2790	352/929	synonymous_variant c.1056G>T p.Gly352Gly
GCF_000189455	5179	snp	A	C	C:20 A:0	CDS	-	948/2790	316/929	synonymous_variant c.948T>G p.Gly316Gly
GCF_000189455	5332	complex	TAC	AAT	AAT:19 TAC:0	CDS	-	795/2790	265/929	missense_variant c.793_795delGTAinsATT p.Val265Ile
GCF_000189455	5371	snp	A	T	T:20 A:0	CDS	-	756/2790	252/929	synonymous_variant c.756T>A p.Leu252Leu
GCF_000189455	5401	snp	A	G	G:20 A:0	CDS	-	726/2790	242/929	synonymous_variant c.726T>C p.Arg242Arg
GCF_000189455	5447	snp	C	T	T:20 C:0	CDS	-	680/2790	227/929	missense_variant c.680G>A p.Arg227His
GCF_000189455	5515	snp	A	T	T:20 A:0	CDS	-	612/2790	204/929	synonymous_variant c.612T>A p.Arg204Arg
GCF_000189455	5656	snp	G	A	A:20 G:0	CDS	-	471/2790	157/929	synonymous_variant c.471C>T p.Arg157Arg
GCF_000189455	5698	snp	A	G	G:20 A:0	CDS	-	429/2790	143/929	synonymous_variant c.429T>C p.Gly143Gly
GCF_000189455	5737	snp	G	A	A:20 G:0	CDS	-	390/2790	130/929	synonymous_variant c.390C>T p.Asn130Asn
GCF_000189455	5785	snp	A	C	C:20 A:0	CDS	-	342/2790	114/929	synonymous_variant c.342T>G p.Ser114Ser
GCF_000189455	5842	snp	C	T	T:20 C:0	CDS	-	285/2790	95/929	synonymous_variant c.285G>A p.Ser95Ser
GCF_000189455	5923	snp	T	C	C:20 T:0	CDS	-	204/2790	68/929	synonymous_variant c.204A>G p.Gly68Gly
GCF_000189455	5935	snp	C	T	T:20 C:0	CDS	-	192/2790	64/929	synonymous_variant c.192G>A p.Thr64Thr
GCF_000189455	5941	snp	C	T	T:20 C:0	CDS	-	186/2790	62/929	synonymous_variant c.186G>A p.Leu62Leu
GCF_000189455	6105	snp	C	T	T:20 C:0	CDS	-	22/2790	8/929	missense_variant c.22G>A p.Ala8Thr
GCF_000189455	6129	snp	A	G	G:20 A:0
GCF_000189455	6141	snp	A	G	G:20 A:0
GCF_000189455	6252	snp	C	G	G:20 C:0
GCF_000189455	6315	snp	T	C	C:20 T:0
GCF_000189455	6362	snp	C	T	T:20 C:0	CDS	+	24/282	1993-08-01	synonymous_variant c.24C>T p.Ile8Ile
GCF_000189455	6374	snp	T	A	A:20 T:0	CDS	+	36/282	1993-12-01	missense_variant c.36T>A p.Phe12Leu
GCF_000189455	6380	snp	T	C	C:20 T:0	CDS	+	42/282	14/93	synonymous_variant c.42T>C p.Ile14Ile
GCF_000189455	6392	snp	C	T	T:20 C:0	CDS	+	54/282	18/93	synonymous_variant c.54C>T p.Tyr18Tyr
GCF_000189455	6412	snp	A	T	T:20 A:0	CDS	+	74/282	25/93	missense_variant c.74A>T p.Tyr25Phe
GCF_000189455	6625	complex	CATC	TATAC	TATAC:20 CATC:0
GCF_000189455	6725	snp	G	T	T:20 G:0
GCF_000189455	6795	snp	G	A	A:20 G:0
GCF_000189455	6805	snp	A	G	G:20 A:0
GCF_000189455	7060	snp	T	A	A:20 T:0	CDS	-	630/876	210/291	synonymous_variant c.630A>T p.Ile210Ile
GCF_000189455	7300	snp	G	A	A:20 G:0	CDS	-	390/876	130/291	synonymous_variant c.390C>T p.Ala130Ala
GCF_000189455	7345	snp	A	G	G:20 A:0	CDS	-	345/876	115/291	synonymous_variant c.345T>C p.Ile115Ile
GCF_000189455	7374	snp	T	C	C:20 T:0	CDS	-	316/876	106/291	missense_variant c.316A>G p.Asn106Asp
GCF_000189455	7815	snp	G	A	A:20 G:0	CDS	-	1332/1455	444/484	synonymous_variant c.1332C>T p.Ile444Ile
GCF_000189455	7905	snp	A	G	G:20 A:0	CDS	-	1242/1455	414/484	synonymous_variant c.1242T>C p.Gly414Gly
GCF_000189455	7971	snp	G	A	A:20 G:0	CDS	-	1176/1455	392/484	synonymous_variant c.1176C>T p.Ile392Ile
GCF_000189455	8091	snp	A	T	T:20 A:0	CDS	-	1056/1455	352/484	synonymous_variant c.1056T>A p.Ile352Ile
GCF_000189455	8115	snp	T	A	A:20 T:0	CDS	-	1032/1455	344/484	synonymous_variant c.1032A>T p.Ser344Ser
GCF_000189455	8163	snp	C	T	T:20 C:0	CDS	-	984/1455	328/484	synonymous_variant c.984G>A p.Gly328Gly
GCF_000189455	8373	snp	T	C	C:20 T:0	CDS	-	774/1455	258/484	synonymous_variant c.774A>G p.Leu258Leu
GCF_000189455	8406	snp	G	A	A:20 G:0	CDS	-	741/1455	247/484	synonymous_variant c.741C>T p.Ala247Ala
GCF_000189455	8436	snp	T	C	C:20 T:0	CDS	-	711/1455	237/484	synonymous_variant c.711A>G p.Gly237Gly
GCF_000189455	8655	snp	A	G	G:20 A:0	CDS	-	492/1455	164/484	synonymous_variant c.492T>C p.Tyr164Tyr
GCF_000189455	8802	snp	C	T	T:20 C:0	CDS	-	345/1455	115/484	synonymous_variant c.345G>A p.Ala115Ala
GCF_000189455	8808	snp	C	T	T:20 C:0	CDS	-	339/1455	113/484	synonymous_variant c.339G>A p.Lys113Lys
GCF_000189455	8873	snp	G	T	T:20 G:0	CDS	-	274/1455	92/484	missense_variant c.274C>A p.His92Asn
GCF_000189455	8886	snp	G	A	A:20 G:0	CDS	-	261/1455	87/484	synonymous_variant c.261C>T p.Asp87Asp
GCF_000189455	8943	snp	A	G	G:20 A:0	CDS	-	204/1455	68/484	synonymous_variant c.204T>C p.Gly68Gly
GCF_000189455	9003	snp	A	G	G:20 A:0	CDS	-	144/1455	48/484	synonymous_variant c.144T>C p.His48His
GCF_000204665	40	snp	A	G	G:18 A:0
GCF_000204665	48	complex	TGCGCGACT	CGGGCAACA	CGGGCAACA:16 TGCGCGACT:0
GCF_000204665	106	snp	A	T	T:18 A:0
GCF_000204665	132	snp	T	G	G:16 T:0
GCF_000204665	137	snp	G	A	A:16 G:0
GCF_000204665	157	snp	A	G	G:14 A:0
GCF_000204665	163	snp	C	A	A:14 C:0
GCF_000204665	186	del	GCC	GC	GC:10 GCC:0
GCF_000204665	190	mnp	GA	TG	TG:10 GA:0
GCF_000204665	219	snp	T	C	C:10 T:0
GCF_000204665	2373	complex	CCGGC	TCGGA	TCGGA:18 CCGGC:0	CDS	-	760/843	252/280	missense_variant c.756_760delGCCGGinsTCCGA p.Ala254Thr
GCF_000204665	2413	snp	T	G	G:20 T:0	CDS	-	720/843	240/280	synonymous_variant c.720A>C p.Gly240Gly
GCF_000204665	2432	snp	G	A	A:20 G:0	CDS	-	701/843	234/280	missense_variant c.701C>T p.Ser234Phe
GCF_000204665	2592	snp	T	A	A:20 T:0	CDS	-	541/843	181/280	missense_variant c.541A>T p.Thr181Ser
GCF_000204665	2617	snp	A	T	T:20 A:0	CDS	-	516/843	172/280	synonymous_variant c.516T>A p.Pro172Pro
GCF_000204665	2649	snp	T	A	A:20 T:0	CDS	-	484/843	162/280	missense_variant c.484A>T p.Thr162Ser
GCF_000204665	2656	snp	C	T	T:20 C:0	CDS	-	477/843	159/280	synonymous_variant c.477G>A p.Val159Val
GCF_000204665	2668	snp	A	G	G:20 A:0	CDS	-	465/843	155/280	synonymous_variant c.465T>C p.Val155Val
GCF_000204665	2706	mnp	GA	AG	AG:18 GA:0	CDS	-	427/843	142/280	synonymous_variant c.426_427delTCinsCT p.144
GCF_000204665	2725	snp	A	G	G:20 A:0	CDS	-	408/843	136/280	synonymous_variant c.408T>C p.Val136Val
GCF_000204665	2731	snp	G	T	T:20 G:0	CDS	-	402/843	134/280	synonymous_variant c.402C>A p.Val134Val
GCF_000204665	2743	snp	C	T	T:20 C:0	CDS	-	390/843	130/280	synonymous_variant c.390G>A p.Val130Val
GCF_000204665	2773	snp	T	C	C:20 T:0	CDS	-	360/843	120/280	synonymous_variant c.360A>G p.Leu120Leu
GCF_000204665	2784	snp	G	A	A:20 G:0	CDS	-	349/843	117/280	synonymous_variant c.349C>T p.Leu117Leu
GCF_000204665	2809	snp	A	G	G:20 A:0	CDS	-	324/843	108/280	synonymous_variant c.324T>C p.Tyr108Tyr
GCF_000204665	2824	complex	GCCG	ACCA	ACCA:20 GCCG:0	CDS	-	309/843	102/280	synonymous_variant c.306_309delCGGCinsTGGT p.104
GCF_000204665	2854	complex	TTTC	ATTT	ATTT:18 TTTC:0	CDS	-	279/843	92/280	missense_variant c.276_279delGAAAinsAAAT p.Lys93Asn
GCF_000204665	2863	snp	G	A	A:20 G:0	CDS	-	270/843	90/280	synonymous_variant c.270C>T p.Pro90Pro
GCF_000204665	2895	snp	T	C	C:20 T:0	CDS	-	238/843	80/280	missense_variant c.238A>G p.Ile80Val
GCF_000204665	2903	snp	C	A	A:20 C:0	CDS	-	230/843	77/280	missense_variant c.230G>T p.Arg77Leu
GCF_000204665	2910	snp	G	A	A:20 G:0	CDS	-	223/843	75/280	synonymous_variant c.223C>T p.Leu75Leu
GCF_000204665	2926	snp	T	C	C:20 T:0	CDS	-	207/843	69/280	missense_variant c.207A>G p.Ile69Met
GCF_000204665	2938	snp	G	A	A:20 G:0	CDS	-	195/843	65/280	synonymous_variant c.195C>T p.Tyr65Tyr
GCF_000204665	2986	snp	T	C	C:20 T:0	CDS	-	147/843	49/280	synonymous_variant c.147A>G p.Lys49Lys
GCF_000204665	2992	snp	C	T	T:20 C:0	CDS	-	141/843	47/280	synonymous_variant c.141G>A p.Lys47Lys
GCF_000204665	3019	complex	TCCC	CCCT	CCCT:20 TCCC:0	CDS	-	114/843	37/280	synonymous_variant c.111_114delGGGAinsAGGG p.39
GCF_000204665	3164	snp	G	A	A:20 G:0
GCF_000204665	3222	snp	C	A	A:20 C:0
GCF_000204665	3230	snp	T	G	G:20 T:0
GCF_000204665	3258	snp	G	A	A:16 G:0
GCF_000204665	3272	complex	GGTAACTAACAAAAGATAGA	GAGCCTTTTCTAATG	GAGCCTTTTCTAATG:12 GGTAACTAACAAAAGATAGA:0
GCF_000204665	3400	snp	C	T	T:20 C:0	CDS	-	2727/2790	909/929	synonymous_variant c.2727G>A p.Lys909Lys
GCF_000204665	3682	snp	G	A	A:20 G:0	CDS	-	2445/2790	815/929	synonymous_variant c.2445C>T p.Arg815Arg
GCF_000204665	3868	snp	A	G	G:20 A:0	CDS	-	2259/2790	753/929	synonymous_variant c.2259T>C p.Ala753Ala
GCF_000204665	4081	snp	C	A	A:20 C:0	CDS	-	2046/2790	682/929	missense_variant c.2046G>T p.Met682Ile
GCF_000204665	4111	snp	G	A	A:20 G:0	CDS	-	2016/2790	672/929	synonymous_variant c.2016C>T p.Arg672Arg
GCF_000204665	4399	snp	A	G	G:20 A:0	CDS	-	1728/2790	576/929	synonymous_variant c.1728T>C p.Asn576Asn
GCF_000204665	4551	snp	T	C	C:20 T:0	CDS	-	1576/2790	526/929	missense_variant c.1576A>G p.Ile526Val
GCF_000204665	4558	snp	C	T	T:20 C:0	CDS	-	1569/2790	523/929	synonymous_variant c.1569G>A p.Pro523Pro
GCF_000204665	4627	snp	G	A	A:20 G:0	CDS	-	1500/2790	500/929	synonymous_variant c.1500C>T p.Val500Val
GCF_000204665	4867	snp	G	A	A:20 G:0	CDS	-	1260/2790	420/929	synonymous_variant c.1260C>T p.Cys420Cys
GCF_000204665	4876	snp	G	A	A:20 G:0	CDS	-	1251/2790	417/929	synonymous_variant c.1251C>T p.Phe417Phe
GCF_000204665	4921	snp	A	G	G:20 A:0	CDS	-	1206/2790	402/929	synonymous_variant c.1206T>C p.Phe402Phe
GCF_000204665	4942	snp	T	C	C:20 T:0	CDS	-	1185/2790	395/929	synonymous_variant c.1185A>G p.Gly395Gly
GCF_000204665	4948	snp	G	A	A:20 G:0	CDS	-	1179/2790	393/929	synonymous_variant c.1179C>T p.Tyr393Tyr
GCF_000204665	5041	snp	C	T	T:20 C:0	CDS	-	1086/2790	362/929	synonymous_variant c.1086G>A p.Thr362Thr
GCF_000204665	5063	snp	G	T	T:20 G:0	CDS	-	1064/2790	355/929	missense_variant c.1064C>A p.Pro355His
GCF_000204665	5071	snp	C	A	A:20 C:0	CDS	-	1056/2790	352/929	synonymous_variant c.1056G>T p.Gly352Gly
GCF_000204665	5164	snp	A	T	T:20 A:0	CDS	-	963/2790	321/929	synonymous_variant c.963T>A p.Thr321Thr
GCF_000204665	5173	snp	T	G	G:20 T:0	CDS	-	954/2790	318/929	synonymous_variant c.954A>C p.Val318Val
GCF_000204665	5269	snp	C	T	T:20 C:0	CDS	-	858/2790	286/929	synonymous_variant c.858G>A p.Gln286Gln
GCF_000204665	5320	snp	A	C	C:20 A:0	CDS	-	807/2790	269/929	synonymous_variant c.807T>G p.Thr269Thr
GCF_000204665	5332	snp	T	C	C:20 T:0	CDS	-	795/2790	265/929	synonymous_variant c.795A>G p.Val265Val
GCF_000204665	5449	snp	C	T	T:20 C:0	CDS	-	678/2790	226/929	synonymous_variant c.678G>A p.Ser226Ser
GCF_000204665	5515	snp	A	T	T:20 A:0	CDS	-	612/2790	204/929	synonymous_variant c.612T>A p.Arg204Arg
GCF_000204665	5656	snp	G	A	A:20 G:0	CDS	-	471/2790	157/929	synonymous_variant c.471C>T p.Arg157Arg
GCF_000204665	5698	snp	A	G	G:20 A:0	CDS	-	429/2790	143/929	synonymous_variant c.429T>C p.Gly143Gly
GCF_000204665	5785	snp	A	C	C:20 A:0	CDS	-	342/2790	114/929	synonymous_variant c.342T>G p.Ser114Ser
GCF_000204665	5908	snp	C	T	T:20 C:0	CDS	-	219/2790	73/929	synonymous_variant c.219G>A p.Glu73Glu
GCF_000204665	5923	snp	T	C	C:20 T:0	CDS	-	204/2790	68/929	synonymous_variant c.204A>G p.Gly68Gly
GCF_000204665	6238	snp	C	A	A:20 C:0
GCF_000204665	6252	snp	C	G	G:20 C:0
GCF_000204665	6315	snp	T	C	C:20 T:0
GCF_000204665	6374	snp	T	A	A:20 T:0	CDS	+	36/282	1993-12-01	missense_variant c.36T>A p.Phe12Leu
GCF_000204665	6380	snp	T	C	C:20 T:0	CDS	+	42/282	14/93	synonymous_variant c.42T>C p.Ile14Ile
GCF_000204665	6392	snp	C	T	T:20 C:0	CDS	+	54/282	18/93	synonymous_variant c.54C>T p.Tyr18Tyr
GCF_000204665	6412	snp	A	T	T:20 A:0	CDS	+	74/282	25/93	missense_variant c.74A>T p.Tyr25Phe
GCF_000204665	6564	snp	G	A	A:20 G:0	CDS	+	226/282	76/93	missense_variant c.226G>A p.Ala76Thr
GCF_000204665	6613	snp	G	A	A:20 G:0	CDS	+	275/282	92/93	missense_variant c.275G>A p.Ser92Asn
GCF_000204665	6625	complex	CATC	TATAC	TATAC:20 CATC:0
GCF_000204665	6651	snp	T	C	C:20 T:0
GCF_000204665	6676	complex	GCC	ACT	ACT:20 GCC:0
GCF_000204665	6697	complex	GCC	ACT	ACT:20 GCC:0
GCF_000204665	6725	snp	G	T	T:20 G:0
GCF_000204665	6749	snp	G	A	A:20 G:0
GCF_000204665	6795	snp	G	A	A:20 G:0
GCF_000204665	7567	snp	C	T	T:20 C:0	CDS	-	123/876	41/291	synonymous_variant c.123G>A p.Leu41Leu
GCF_000204665	7905	snp	A	G	G:20 A:0	CDS	-	1242/1455	414/484	synonymous_variant c.1242T>C p.Gly414Gly
GCF_000204665	7971	snp	G	A	A:20 G:0	CDS	-	1176/1455	392/484	synonymous_variant c.1176C>T p.Ile392Ile
GCF_000204665	8115	snp	T	A	A:20 T:0	CDS	-	1032/1455	344/484	synonymous_variant c.1032A>T p.Ser344Ser
GCF_000204665	8373	snp	T	C	C:20 T:0	CDS	-	774/1455	258/484	synonymous_variant c.774A>G p.Leu258Leu
GCF_000204665	8418	snp	G	A	A:20 G:0	CDS	-	729/1455	243/484	synonymous_variant c.729C>T p.Gly243Gly
GCF_000204665	8427	snp	C	T	T:20 C:0	CDS	-	720/1455	240/484	synonymous_variant c.720G>A p.Gly240Gly
GCF_000204665	8463	snp	G	A	A:20 G:0	CDS	-	684/1455	228/484	synonymous_variant c.684C>T p.Val228Val
GCF_000204665	8802	snp	C	T	T:20 C:0	CDS	-	345/1455	115/484	synonymous_variant c.345G>A p.Ala115Ala
GCF_000204665	8808	snp	C	T	T:20 C:0	CDS	-	339/1455	113/484	synonymous_variant c.339G>A p.Lys113Lys
GCF_000204665	8814	snp	C	T	T:20 C:0	CDS	-	333/1455	111/484	synonymous_variant c.333G>A p.Ala111Ala
GCF_000204665	8873	snp	G	T	T:20 G:0	CDS	-	274/1455	92/484	missense_variant c.274C>A p.His92Asn
GCF_000204665	8910	complex	TTCC	CTCA	CTCA:18 TTCC:0	CDS	-	237/1455	78/484	synonymous_variant c.234_237delGGAAinsTGAG p.80
GCF_000204665	8955	snp	C	T	T:20 C:0	CDS	-	192/1455	64/484	synonymous_variant c.192G>A p.Val64Val
GCF_000204665	9003	snp	A	G	G:20 A:0	CDS	-	144/1455	48/484	synonymous_variant c.144T>C p.His48His
GCF_000204665	9033	snp	C	T	T:20 C:0	CDS	-	114/1455	38/484	synonymous_variant c.114G>A p.Glu38Glu
GCF_000210315	22	snp	T	A	A:18 T:0
GCF_000210315	40	snp	A	G	G:20 A:0
GCF_000210315	48	complex	TGCGCG	CGGGCA	CGGGCA:18 TGCGCG:0
GCF_000210315	106	snp	A	T	T:19 A:0
GCF_000210315	113	mnp	GC	AT	AT:19 GC:0
GCF_000210315	132	snp	T	G	G:20 T:0
GCF_000210315	137	snp	G	A	A:20 G:0
GCF_000210315	157	snp	A	G	G:20 A:0
GCF_000210315	163	snp	C	A	A:20 C:0
GCF_000210315	172	snp	T	C	C:20 T:0
GCF_000210315	183	snp	A	G	G:20 A:0
GCF_000210315	190	snp	G	T	T:20 G:0
GCF_000210315	219	snp	T	C	C:20 T:0
GCF_000210315	232	mnp	AT	GC	GC:19 AT:0
GCF_000210315	254	snp	T	C	C:20 T:0
GCF_000210315	259	snp	G	A	A:20 G:0
GCF_000210315	339	snp	C	T	T:20 C:0	CDS	-	1040/1113	347/370	missense_variant c.1040G>A p.Ser347Asn
GCF_000210315	377	snp	T	C	C:20 T:0	CDS	-	1002/1113	334/370	synonymous_variant c.1002A>G p.Leu334Leu
GCF_000210315	608	snp	C	A	A:20 C:0	CDS	-	771/1113	257/370	synonymous_variant c.771G>T p.Val257Val
GCF_000210315	905	snp	T	A	A:20 T:0	CDS	-	474/1113	158/370	missense_variant c.474A>T p.Lys158Asn
GCF_000210315	979	snp	T	C	C:20 T:0	CDS	-	400/1113	134/370	missense_variant c.400A>G p.Lys134Glu
GCF_000210315	998	complex	GTTT	TTTA	TTTA:19 GTTT:0	CDS	-	381/1113	126/370	missense_variant c.378_381delAAACinsTAAA p.Asn127Lys
GCF_000210315	1023	snp	T	C	C:20 T:0	CDS	-	356/1113	119/370	missense_variant c.356A>G p.Asp119Gly
GCF_000210315	1034	snp	T	C	C:20 T:0	CDS	-	345/1113	115/370	synonymous_variant c.345A>G p.Arg115Arg
GCF_000210315	1045	snp	A	T	T:20 A:0	CDS	-	334/1113	112/370	missense_variant c.334T>A p.Leu112Ile
GCF_000210315	1090	complex	GAG	TAT	TAT:20 GAG:0	CDS	-	289/1113	96/370	missense_variant c.287_289delCTCinsATA p.AlaGln96AspLys
GCF_000210315	1097	snp	C	T	T:20 C:0	CDS	-	282/1113	94/370	synonymous_variant c.282G>A p.Glu94Glu
GCF_000210315	1118	complex	GTCG	ATCA	ATCA:20 GTCG:0	CDS	-	261/1113	86/370	synonymous_variant c.258_261delCGACinsTGAT p.88
GCF_000210315	1134	snp	A	G	G:20 A:0	CDS	-	245/1113	82/370	missense_variant c.245T>C p.Ile82Thr
GCF_000210315	1142	snp	C	T	T:20 C:0	CDS	-	237/1113	79/370	synonymous_variant c.237G>A p.Lys79Lys
GCF_000210315	1205	snp	T	C	C:20 T:0	CDS	-	174/1113	58/370	synonymous_variant c.174A>G p.Ala58Ala
GCF_000210315	1229	complex	AAGT	CTGC	CTGC:18 AAGT:0	CDS	-	150/1113	49/370	missense_variant c.147_150delACTTinsGCAG p.Leu50Gln
GCF_000210315	1249	mnp	CCTT	GTCG	GTCG:16 CCTT:0	CDS	-	130/1113	43/370	missense_variant c.127_130delAAGGinsCGAC p.LysAsp43ArgHis
GCF_000210315	1285	snp	T	C	C:20 T:0	CDS	-	94/1113	32/370	missense_variant c.94A>G p.Asn32Asp
GCF_000210315	1326	snp	G	A	A:20 G:0	CDS	-	53/1113	18/370	missense_variant c.53C>T p.Ala18Val
GCF_000210315	1339	snp	C	T	T:20 C:0	CDS	-	40/1113	14/370	missense_variant c.40G>A p.Val14Ile
GCF_000210315	1413	snp	G	A	A:20 G:0	CDS	-	876/924	292/307	synonymous_variant c.876C>T p.His292His
GCF_000210315	1482	snp	A	G	G:20 A:0	CDS	-	807/924	269/307	synonymous_variant c.807T>C p.Phe269Phe
GCF_000210315	1491	complex	AAG	GAT	GAT:20 AAG:0	CDS	-	798/924	266/307	missense_variant c.796_798delCTTinsATC p.Leu266Ile
GCF_000210315	1513	snp	A	T	T:20 A:0	CDS	-	776/924	259/307	missense_variant c.776T>A p.Ile259Asn
GCF_000210315	1527	snp	T	A	A:20 T:0	CDS	-	762/924	254/307	synonymous_variant c.762A>T p.Ser254Ser
GCF_000210315	1533	snp	T	A	A:20 T:0	CDS	-	756/924	252/307	synonymous_variant c.756A>T p.Thr252Thr
GCF_000210315	1570	snp	C	G	G:20 C:0	CDS	-	719/924	240/307	missense_variant c.719G>C p.Gly240Ala
GCF_000210315	1579	snp	G	A	A:20 G:0	CDS	-	710/924	237/307	missense_variant c.710C>T p.Ser237Leu
GCF_000210315	1587	snp	A	G	G:20 A:0	CDS	-	702/924	234/307	synonymous_variant c.702T>C p.Asn234Asn
GCF_000210315	1611	snp	C	T	T:20 C:0	CDS	-	678/924	226/307	synonymous_variant c.678G>A p.Lys226Lys
GCF_000210315	1622	snp	G	A	A:20 G:0	CDS	-	667/924	223/307	synonymous_variant c.667C>T p.Leu223Leu
GCF_000210315	1929	snp	A	G	G:20 A:0	CDS	-	360/924	120/307	synonymous_variant c.360T>C p.Asp120Asp
GCF_000210315	2065	snp	G	T	T:20 G:0	CDS	-	224/924	75/307	missense_variant c.224C>A p.Ala75Glu
GCF_000210315	2373	complex	CCGGC	TCGGA	TCGGA:19 CCGGC:0	CDS	-	760/843	252/280	missense_variant c.756_760delGCCGGinsTCCGA p.Ala254Thr
GCF_000210315	2413	snp	T	G	G:20 T:0	CDS	-	720/843	240/280	synonymous_variant c.720A>C p.Gly240Gly
GCF_000210315	2638	snp	T	A	A:20 T:0	CDS	-	495/843	165/280	synonymous_variant c.495A>T p.Thr165Thr
GCF_000210315	2650	snp	T	A	A:20 T:0	CDS	-	483/843	161/280	synonymous_variant c.483A>T p.Thr161Thr
GCF_000210315	2725	snp	A	G	G:20 A:0	CDS	-	408/843	136/280	synonymous_variant c.408T>C p.Val136Val
GCF_000210315	2818	snp	G	A	A:20 G:0	CDS	-	315/843	105/280	synonymous_variant c.315C>T p.Gly105Gly
GCF_000210315	2895	snp	T	C	C:20 T:0	CDS	-	238/843	80/280	missense_variant c.238A>G p.Ile80Val
GCF_000210315	2926	snp	T	C	C:20 T:0	CDS	-	207/843	69/280	missense_variant c.207A>G p.Ile69Met
GCF_000210315	2974	snp	G	A	A:20 G:0	CDS	-	159/843	53/280	synonymous_variant c.159C>T p.Asn53Asn
GCF_000210315	3041	snp	G	A	A:20 G:0	CDS	-	92/843	31/280	missense_variant c.92C>T p.Ala31Val
GCF_000210315	3164	snp	G	A	A:20 G:0
GCF_000210315	3230	snp	T	G	G:20 T:0
GCF_000210315	3258	snp	G	A	A:20 G:0
GCF_000210315	3286	snp	G	T	T:20 G:0
GCF_000210315	3302	ins	GCCCCCT	GCCCCCCT	GCCCCCCT:18 GCCCCCT:0
GCF_000210315	3400	snp	C	T	T:20 C:0	CDS	-	2727/2790	909/929	synonymous_variant c.2727G>A p.Lys909Lys
GCF_000210315	3682	snp	G	A	A:20 G:0	CDS	-	2445/2790	815/929	synonymous_variant c.2445C>T p.Arg815Arg
GCF_000210315	3919	snp	T	C	C:20 T:0	CDS	-	2208/2790	736/929	synonymous_variant c.2208A>G p.Glu736Glu
GCF_000210315	4111	snp	G	A	A:20 G:0	CDS	-	2016/2790	672/929	synonymous_variant c.2016C>T p.Arg672Arg
GCF_000210315	4348	snp	G	A	A:20 G:0	CDS	-	1779/2790	593/929	synonymous_variant c.1779C>T p.Ile593Ile
GCF_000210315	4417	snp	T	C	C:20 T:0	CDS	-	1710/2790	570/929	synonymous_variant c.1710A>G p.Thr570Thr
GCF_000210315	4469	snp	A	T	T:20 A:0	CDS	-	1658/2790	553/929	missense_variant c.1658T>A p.Ile553Lys
GCF_000210315	4486	snp	T	C	C:20 T:0	CDS	-	1641/2790	547/929	synonymous_variant c.1641A>G p.Ser547Ser
GCF_000210315	4551	snp	T	C	C:20 T:0	CDS	-	1576/2790	526/929	missense_variant c.1576A>G p.Ile526Val
GCF_000210315	4558	snp	C	T	T:20 C:0	CDS	-	1569/2790	523/929	synonymous_variant c.1569G>A p.Pro523Pro
GCF_000210315	4627	snp	G	A	A:20 G:0	CDS	-	1500/2790	500/929	synonymous_variant c.1500C>T p.Val500Val
GCF_000210315	4726	snp	T	G	G:20 T:0	CDS	-	1401/2790	467/929	synonymous_variant c.1401A>C p.Val467Val
GCF_000210315	4735	snp	C	A	A:20 C:0	CDS	-	1392/2790	464/929	synonymous_variant c.1392G>T p.Thr464Thr
GCF_000210315	4765	complex	TTCTG	CTCTA	CTCTA:20 TTCTG:0	CDS	-	1362/2790	453/929	missense_variant c.1358_1362delCAGAAinsTAGAG p.Ala453Val
GCF_000210315	4840	snp	G	A	A:20 G:0	CDS	-	1287/2790	429/929	synonymous_variant c.1287C>T p.Ala429Ala
GCF_000210315	4921	snp	A	G	G:20 A:0	CDS	-	1206/2790	402/929	synonymous_variant c.1206T>C p.Phe402Phe
GCF_000210315	4942	snp	T	C	C:20 T:0	CDS	-	1185/2790	395/929	synonymous_variant c.1185A>G p.Gly395Gly
GCF_000210315	4980	snp	G	A	A:20 G:0	CDS	-	1147/2790	383/929	synonymous_variant c.1147C>T p.Leu383Leu
GCF_000210315	5055	snp	C	T	T:20 C:0	CDS	-	1072/2790	358/929	missense_variant c.1072G>A p.Glu358Lys
GCF_000210315	5063	snp	G	T	T:20 G:0	CDS	-	1064/2790	355/929	missense_variant c.1064C>A p.Pro355His
GCF_000210315	5071	snp	C	A	A:20 C:0	CDS	-	1056/2790	352/929	synonymous_variant c.1056G>T p.Gly352Gly
GCF_000210315	5376	snp	C	A	A:20 C:0	CDS	-	751/2790	251/929	missense_variant c.751G>T p.Ala251Ser
GCF_000210315	5515	snp	A	T	T:20 A:0	CDS	-	612/2790	204/929	synonymous_variant c.612T>A p.Arg204Arg
GCF_000210315	5656	snp	G	A	A:20 G:0	CDS	-	471/2790	157/929	synonymous_variant c.471C>T p.Arg157Arg
GCF_000210315	5698	snp	A	G	G:20 A:0	CDS	-	429/2790	143/929	synonymous_variant c.429T>C p.Gly143Gly
GCF_000210315	5737	snp	G	A	A:20 G:0	CDS	-	390/2790	130/929	synonymous_variant c.390C>T p.Asn130Asn
GCF_000210315	5785	snp	A	C	C:20 A:0	CDS	-	342/2790	114/929	synonymous_variant c.342T>G p.Ser114Ser
GCF_000210315	5923	snp	T	C	C:20 T:0	CDS	-	204/2790	68/929	synonymous_variant c.204A>G p.Gly68Gly
GCF_000210315	6141	snp	A	G	G:20 A:0
GCF_000210315	6625	complex	CATC	TATAC	TATAC:17 CATC:0
GCF_000210315	6725	snp	G	T	T:20 G:0
GCF_000210315	6795	snp	G	A	A:20 G:0
GCF_000210315	7150	snp	G	A	A:20 G:0	CDS	-	540/876	180/291	synonymous_variant c.540C>T p.Cys180Cys
GCF_000210315	7195	snp	C	T	T:20 C:0	CDS	-	495/876	165/291	synonymous_variant c.495G>A p.Thr165Thr
GCF_000210315	7815	snp	G	A	A:20 G:0	CDS	-	1332/1455	444/484	synonymous_variant c.1332C>T p.Ile444Ile
GCF_000210315	7865	snp	T	C	C:20 T:0	CDS	-	1282/1455	428/484	missense_variant c.1282A>G p.Ile428Val
GCF_000210315	7905	snp	A	G	G:20 A:0	CDS	-	1242/1455	414/484	synonymous_variant c.1242T>C p.Gly414Gly
GCF_000210315	7971	snp	G	A	A:20 G:0	CDS	-	1176/1455	392/484	synonymous_variant c.1176C>T p.Ile392Ile
GCF_000210315	8091	snp	A	T	T:20 A:0	CDS	-	1056/1455	352/484	synonymous_variant c.1056T>A p.Ile352Ile
GCF_000210315	8115	snp	T	A	A:20 T:0	CDS	-	1032/1455	344/484	synonymous_variant c.1032A>T p.Ser344Ser
GCF_000210315	8163	snp	C	T	T:20 C:0	CDS	-	984/1455	328/484	synonymous_variant c.984G>A p.Gly328Gly
GCF_000210315	8373	snp	T	C	C:20 T:0	CDS	-	774/1455	258/484	synonymous_variant c.774A>G p.Leu258Leu
GCF_000210315	8406	snp	G	A	A:20 G:0	CDS	-	741/1455	247/484	synonymous_variant c.741C>T p.Ala247Ala
GCF_000210315	8436	snp	T	C	C:20 T:0	CDS	-	711/1455	237/484	synonymous_variant c.711A>G p.Gly237Gly
GCF_000210315	8802	snp	C	T	T:20 C:0	CDS	-	345/1455	115/484	synonymous_variant c.345G>A p.Ala115Ala
GCF_000210315	8808	snp	C	T	T:20 C:0	CDS	-	339/1455	113/484	synonymous_variant c.339G>A p.Lys113Lys
GCF_000210315	8873	snp	G	T	T:20 G:0	CDS	-	274/1455	92/484	missense_variant c.274C>A p.His92Asn
GCF_000210315	9003	snp	A	G	G:20 A:0	CDS	-	144/1455	48/484	synonymous_variant c.144T>C p.His48His
GCF_000210315	9033	snp	C	T	T:20 C:0	CDS	-	114/1455	38/484	synonymous_variant c.114G>A p.Glu38Glu
GCF_000210315	9042	snp	T	C	C:20 T:0	CDS	-	105/1455	35/484	synonymous_variant c.105A>G p.Val35Val
GCF_000237125	27	snp	A	T	T:17 A:0
GCF_000237125	40	snp	A	G	G:18 A:0
GCF_000237125	48	complex	TGCGCG	CGGGCA	CGGGCA:17 TGCGCG:0
GCF_000237125	106	snp	A	T	T:19 A:0
GCF_000237125	132	snp	T	G	G:17 T:0
GCF_000237125	137	snp	G	A	A:16 G:0
GCF_000237125	157	snp	A	G	G:15 A:0
GCF_000237125	163	snp	C	A	A:14 C:0
GCF_000237125	172	snp	T	C	C:13 T:0
GCF_000237125	183	snp	A	G	G:13 A:0
GCF_000237125	191	snp	A	T	T:12 A:0
GCF_000237125	219	snp	T	C	C:10 T:0
GCF_000237125	2373	complex	CCGGC	TCGGA	TCGGA:18 CCGGC:0	CDS	-	760/843	252/280	missense_variant c.756_760delGCCGGinsTCCGA p.Ala254Thr
GCF_000237125	2413	snp	T	G	G:20 T:0	CDS	-	720/843	240/280	synonymous_variant c.720A>C p.Gly240Gly
GCF_000237125	2649	mnp	TT	AA	AA:19 TT:0	CDS	-	484/843	161/280	missense_variant c.483_484delAAinsTT p.Thr162Ser
GCF_000237125	2725	snp	A	G	G:20 A:0	CDS	-	408/843	136/280	synonymous_variant c.408T>C p.Val136Val
GCF_000237125	2784	snp	G	A	A:20 G:0	CDS	-	349/843	117/280	synonymous_variant c.349C>T p.Leu117Leu
GCF_000237125	2818	snp	G	A	A:20 G:0	CDS	-	315/843	105/280	synonymous_variant c.315C>T p.Gly105Gly
GCF_000237125	2856	snp	T	C	C:20 T:0	CDS	-	277/843	93/280	missense_variant c.277A>G p.Lys93Glu
GCF_000237125	2895	snp	T	C	C:20 T:0	CDS	-	238/843	80/280	missense_variant c.238A>G p.Ile80Val
GCF_000237125	2926	snp	T	C	C:20 T:0	CDS	-	207/843	69/280	missense_variant c.207A>G p.Ile69Met
GCF_000237125	2974	snp	G	A	A:20 G:0	CDS	-	159/843	53/280	synonymous_variant c.159C>T p.Asn53Asn
GCF_000237125	3164	snp	G	A	A:20 G:0
GCF_000237125	3230	snp	T	G	G:20 T:0
GCF_000237125	3256	complex	TGG	CGA	CGA:19 TGG:0
GCF_000237125	3279	snp	A	T	T:20 A:0
GCF_000237125	3400	snp	C	T	T:20 C:0	CDS	-	2727/2790	909/929	synonymous_variant c.2727G>A p.Lys909Lys
GCF_000237125	3547	snp	T	C	C:20 T:0	CDS	-	2580/2790	860/929	synonymous_variant c.2580A>G p.Lys860Lys
GCF_000237125	3616	snp	G	A	A:20 G:0	CDS	-	2511/2790	837/929	synonymous_variant c.2511C>T p.Asp837Asp
GCF_000237125	4111	snp	G	A	A:20 G:0	CDS	-	2016/2790	672/929	synonymous_variant c.2016C>T p.Arg672Arg
GCF_000237125	4384	snp	G	A	A:20 G:0	CDS	-	1743/2790	581/929	synonymous_variant c.1743C>T p.Asn581Asn
GCF_000237125	4459	snp	A	G	G:20 A:0	CDS	-	1668/2790	556/929	synonymous_variant c.1668T>C p.Ser556Ser
GCF_000237125	4551	snp	T	C	C:20 T:0	CDS	-	1576/2790	526/929	missense_variant c.1576A>G p.Ile526Val
GCF_000237125	4558	snp	C	T	T:20 C:0	CDS	-	1569/2790	523/929	synonymous_variant c.1569G>A p.Pro523Pro
GCF_000237125	4627	snp	G	A	A:20 G:0	CDS	-	1500/2790	500/929	synonymous_variant c.1500C>T p.Val500Val
GCF_000237125	4726	snp	T	G	G:20 T:0	CDS	-	1401/2790	467/929	synonymous_variant c.1401A>C p.Val467Val
GCF_000237125	4867	snp	G	A	A:20 G:0	CDS	-	1260/2790	420/929	synonymous_variant c.1260C>T p.Cys420Cys
GCF_000237125	4921	snp	A	G	G:20 A:0	CDS	-	1206/2790	402/929	synonymous_variant c.1206T>C p.Phe402Phe
GCF_000237125	4942	snp	T	C	C:20 T:0	CDS	-	1185/2790	395/929	synonymous_variant c.1185A>G p.Gly395Gly
GCF_000237125	4948	snp	G	A	A:20 G:0	CDS	-	1179/2790	393/929	synonymous_variant c.1179C>T p.Tyr393Tyr
GCF_000237125	4981	snp	A	G	G:20 A:0	CDS	-	1146/2790	382/929	synonymous_variant c.1146T>C p.Arg382Arg
GCF_000237125	5063	snp	G	T	T:20 G:0	CDS	-	1064/2790	355/929	missense_variant c.1064C>A p.Pro355His
GCF_000237125	5071	snp	C	A	A:20 C:0	CDS	-	1056/2790	352/929	synonymous_variant c.1056G>T p.Gly352Gly
GCF_000237125	5376	snp	C	A	A:20 C:0	CDS	-	751/2790	251/929	missense_variant c.751G>T p.Ala251Ser
GCF_000237125	5413	snp	C	A	A:20 C:0	CDS	-	714/2790	238/929	synonymous_variant c.714G>T p.Leu238Leu
GCF_000237125	5515	snp	A	T	T:20 A:0	CDS	-	612/2790	204/929	synonymous_variant c.612T>A p.Arg204Arg
GCF_000237125	5656	snp	G	A	A:20 G:0	CDS	-	471/2790	157/929	synonymous_variant c.471C>T p.Arg157Arg
GCF_000237125	5698	snp	A	G	G:20 A:0	CDS	-	429/2790	143/929	synonymous_variant c.429T>C p.Gly143Gly
GCF_000237125	5710	snp	C	T	T:20 C:0	CDS	-	417/2790	139/929	synonymous_variant c.417G>A p.Leu139Leu
GCF_000237125	5737	snp	G	A	A:20 G:0	CDS	-	390/2790	130/929	synonymous_variant c.390C>T p.Asn130Asn
GCF_000237125	5853	snp	T	C	C:20 T:0	CDS	-	274/2790	92/929	missense_variant c.274A>G p.Ile92Val
GCF_000237125	5923	snp	T	C	C:20 T:0	CDS	-	204/2790	68/929	synonymous_variant c.204A>G p.Gly68Gly
GCF_000237125	6141	snp	A	G	G:20 A:0
GCF_000237125	6238	snp	C	A	A:18 C:0
GCF_000237125	6252	snp	C	G	G:17 C:0
GCF_000237125	6625	complex	CATC	TATAC	TATAC:16 CATC:0
GCF_000237125	6725	snp	G	T	T:20 G:0
GCF_000237125	6779	snp	T	C	C:20 T:0
GCF_000237125	6795	snp	G	A	A:20 G:0
GCF_000237125	7177	snp	T	C	C:20 T:0	CDS	-	513/876	171/291	synonymous_variant c.513A>G p.Thr171Thr
GCF_000237125	7279	snp	T	C	C:20 T:0	CDS	-	411/876	137/291	synonymous_variant c.411A>G p.Gly137Gly
GCF_000237125	7782	complex	TCCTG	CCCTA	CCCTA:20 TCCTG:0	CDS	-	1365/1455	454/484	missense_variant c.1361_1365delCAGGAinsTAGGG p.Ala454Val
GCF_000237125	7814	snp	A	C	C:20 A:0	CDS	-	1333/1455	445/484	missense_variant c.1333T>G p.Ser445Ala
GCF_000237125	7905	snp	A	G	G:20 A:0	CDS	-	1242/1455	414/484	synonymous_variant c.1242T>C p.Gly414Gly
GCF_000237125	7971	snp	G	A	A:20 G:0	CDS	-	1176/1455	392/484	synonymous_variant c.1176C>T p.Ile392Ile
GCF_000237125	8091	snp	A	T	T:20 A:0	CDS	-	1056/1455	352/484	synonymous_variant c.1056T>A p.Ile352Ile
GCF_000237125	8115	snp	T	A	A:20 T:0	CDS	-	1032/1455	344/484	synonymous_variant c.1032A>T p.Ser344Ser
GCF_000237125	8163	snp	C	T	T:20 C:0	CDS	-	984/1455	328/484	synonymous_variant c.984G>A p.Gly328Gly
GCF_000237125	8170	snp	A	G	G:20 A:0	CDS	-	977/1455	326/484	missense_variant c.977T>C p.Met326Thr
GCF_000237125	8373	snp	T	C	C:20 T:0	CDS	-	774/1455	258/484	synonymous_variant c.774A>G p.Leu258Leu
GCF_000237125	8427	snp	C	T	T:20 C:0	CDS	-	720/1455	240/484	synonymous_variant c.720G>A p.Gly240Gly
GCF_000237125	8802	snp	C	T	T:20 C:0	CDS	-	345/1455	115/484	synonymous_variant c.345G>A p.Ala115Ala
GCF_000237125	8808	snp	C	T	T:20 C:0	CDS	-	339/1455	113/484	synonymous_variant c.339G>A p.Lys113Lys
GCF_000237125	8873	snp	G	T	T:20 G:0	CDS	-	274/1455	92/484	missense_variant c.274C>A p.His92Asn
GCF_000237125	9003	snp	A	C	C:20 A:0	CDS	-	144/1455	48/484	missense_variant c.144T>G p.His48Gln
GCF_000237125	9033	snp	C	T	T:20 C:0	CDS	-	114/1455	38/484	synonymous_variant c.114G>A p.Glu38Glu
GCF_000237125	9119	snp	G	T	T:19 G:0	CDS	-	28/1455	10/484	synonymous_variant c.28C>A p.Arg10Arg
GCF_000237265	22	snp	T	A	A:18 T:0
GCF_000237265	40	snp	A	G	G:19 A:0
GCF_000237265	48	complex	TGCGCG	CGGGCA	CGGGCA:18 TGCGCG:0
GCF_000237265	106	snp	A	T	T:20 A:0
GCF_000237265	132	snp	T	G	G:20 T:0
GCF_000237265	137	snp	G	A	A:20 G:0
GCF_000237265	163	snp	C	A	A:20 C:0
GCF_000237265	175	snp	G	A	A:20 G:0
GCF_000237265	190	snp	G	T	T:20 G:0
GCF_000237265	211	complex	GTG	ATA	ATA:20 GTG:0
GCF_000237265	219	snp	T	C	C:20 T:0
GCF_000237265	232	mnp	AT	GC	GC:20 AT:0
GCF_000237265	254	snp	T	C	C:20 T:0
GCF_000237265	259	complex	GAGT	AAGC	AAGC:20 GAGT:0
GCF_000237265	339	snp	C	T	T:20 C:0	CDS	-	1040/1113	347/370	missense_variant c.1040G>A p.Ser347Asn
GCF_000237265	377	snp	T	C	C:20 T:0	CDS	-	1002/1113	334/370	synonymous_variant c.1002A>G p.Leu334Leu
GCF_000237265	608	complex	CAC	AAT	AAT:20 CAC:0	CDS	-	771/1113	257/370	missense_variant c.769_771delGTGinsATT p.Val257Ile
GCF_000237265	761	snp	T	G	G:20 T:0	CDS	-	618/1113	206/370	synonymous_variant c.618A>C p.Ser206Ser
GCF_000237265	791	snp	C	A	A:20 C:0	CDS	-	588/1113	196/370	missense_variant c.588G>T p.Lys196Asn
GCF_000237265	878	snp	C	T	T:20 C:0	CDS	-	501/1113	167/370	synonymous_variant c.501G>A p.Ala167Ala
GCF_000237265	905	snp	T	A	A:20 T:0	CDS	-	474/1113	158/370	missense_variant c.474A>T p.Lys158Asn
GCF_000237265	979	snp	T	C	C:20 T:0	CDS	-	400/1113	134/370	missense_variant c.400A>G p.Lys134Glu
GCF_000237265	998	complex	GTTT	TTTA	TTTA:19 GTTT:0	CDS	-	381/1113	126/370	missense_variant c.378_381delAAACinsTAAA p.Asn127Lys
GCF_000237265	1023	snp	T	C	C:20 T:0	CDS	-	356/1113	119/370	missense_variant c.356A>G p.Asp119Gly
GCF_000237265	1034	snp	T	C	C:20 T:0	CDS	-	345/1113	115/370	synonymous_variant c.345A>G p.Arg115Arg
GCF_000237265	1045	snp	A	T	T:20 A:0	CDS	-	334/1113	112/370	missense_variant c.334T>A p.Leu112Ile
GCF_000237265	1067	snp	T	C	C:20 T:0	CDS	-	312/1113	104/370	synonymous_variant c.312A>G p.Glu104Glu
GCF_000237265	1090	complex	GAG	TAT	TAT:19 GAG:0	CDS	-	289/1113	96/370	missense_variant c.287_289delCTCinsATA p.AlaGln96AspLys
GCF_000237265	1097	snp	C	T	T:20 C:0	CDS	-	282/1113	94/370	synonymous_variant c.282G>A p.Glu94Glu
GCF_000237265	1118	complex	GTCG	ATCA	ATCA:19 GTCG:0	CDS	-	261/1113	86/370	synonymous_variant c.258_261delCGACinsTGAT p.88
GCF_000237265	1134	snp	A	G	G:20 A:0	CDS	-	245/1113	82/370	missense_variant c.245T>C p.Ile82Thr
GCF_000237265	1142	snp	C	T	T:20 C:0	CDS	-	237/1113	79/370	synonymous_variant c.237G>A p.Lys79Lys
GCF_000237265	1158	snp	G	T	T:20 G:0	CDS	-	221/1113	74/370	missense_variant c.221C>A p.Pro74Gln
GCF_000237265	1205	snp	T	C	C:20 T:0	CDS	-	174/1113	58/370	synonymous_variant c.174A>G p.Ala58Ala
GCF_000237265	1229	complex	AAGT	CTGC	CTGC:19 AAGT:0	CDS	-	150/1113	49/370	missense_variant c.147_150delACTTinsGCAG p.Leu50Gln
GCF_000237265	1249	mnp	CCTT	GTCG	GTCG:17 CCTT:0	CDS	-	130/1113	43/370	missense_variant c.127_130delAAGGinsCGAC p.LysAsp43ArgHis
GCF_000237265	1285	snp	T	C	C:20 T:0	CDS	-	94/1113	32/370	missense_variant c.94A>G p.Asn32Asp
GCF_000237265	1326	snp	G	A	A:20 G:0	CDS	-	53/1113	18/370	missense_variant c.53C>T p.Ala18Val
GCF_000237265	1413	snp	G	A	A:20 G:0	CDS	-	876/924	292/307	synonymous_variant c.876C>T p.His292His
GCF_000237265	1491	complex	AAG	GAT	GAT:19 AAG:0	CDS	-	798/924	266/307	missense_variant c.796_798delCTTinsATC p.Leu266Ile
GCF_000237265	1513	snp	A	T	T:20 A:0	CDS	-	776/924	259/307	missense_variant c.776T>A p.Ile259Asn
GCF_000237265	1527	snp	T	A	A:20 T:0	CDS	-	762/924	254/307	synonymous_variant c.762A>T p.Ser254Ser
GCF_000237265	1533	snp	T	A	A:20 T:0	CDS	-	756/924	252/307	synonymous_variant c.756A>T p.Thr252Thr
GCF_000237265	1570	snp	C	G	G:20 C:0	CDS	-	719/924	240/307	missense_variant c.719G>C p.Gly240Ala
GCF_000237265	1579	snp	G	A	A:20 G:0	CDS	-	710/924	237/307	missense_variant c.710C>T p.Ser237Leu
GCF_000237265	1587	snp	A	G	G:20 A:0	CDS	-	702/924	234/307	synonymous_variant c.702T>C p.Asn234Asn
GCF_000237265	1611	snp	C	T	T:20 C:0	CDS	-	678/924	226/307	synonymous_variant c.678G>A p.Lys226Lys
GCF_000237265	1622	snp	G	A	A:20 G:0	CDS	-	667/924	223/307	synonymous_variant c.667C>T p.Leu223Leu
GCF_000237265	1761	snp	G	A	A:20 G:0	CDS	-	528/924	176/307	synonymous_variant c.528C>T p.Ser176Ser
GCF_000237265	1929	snp	A	G	G:20 A:0	CDS	-	360/924	120/307	synonymous_variant c.360T>C p.Asp120Asp
GCF_000237265	2065	snp	G	T	T:20 G:0	CDS	-	224/924	75/307	missense_variant c.224C>A p.Ala75Glu
GCF_000237265	2239	snp	C	T	T:20 C:0	CDS	-	50/924	17/307	missense_variant c.50G>A p.Arg17Lys
GCF_000237265	2373	complex	CCGGC	TCGGA	TCGGA:19 CCGGC:0	CDS	-	760/843	252/280	missense_variant c.756_760delGCCGGinsTCCGA p.Ala254Thr
GCF_000237265	2413	snp	T	A	A:20 T:0	CDS	-	720/843	240/280	synonymous_variant c.720A>T p.Gly240Gly
GCF_000237265	2634	snp	T	A	A:20 T:0	CDS	-	499/843	167/280	missense_variant c.499A>T p.Ser167Cys
GCF_000237265	2649	mnp	TT	AA	AA:19 TT:0	CDS	-	484/843	161/280	missense_variant c.483_484delAAinsTT p.Thr162Ser
GCF_000237265	2725	snp	A	G	G:20 A:0	CDS	-	408/843	136/280	synonymous_variant c.408T>C p.Val136Val
GCF_000237265	2784	snp	G	A	A:20 G:0	CDS	-	349/843	117/280	synonymous_variant c.349C>T p.Leu117Leu
GCF_000237265	2818	snp	G	A	A:20 G:0	CDS	-	315/843	105/280	synonymous_variant c.315C>T p.Gly105Gly
GCF_000237265	2895	snp	T	C	C:20 T:0	CDS	-	238/843	80/280	missense_variant c.238A>G p.Ile80Val
GCF_000237265	2926	snp	T	C	C:20 T:0	CDS	-	207/843	69/280	missense_variant c.207A>G p.Ile69Met
GCF_000237265	2974	snp	G	A	A:20 G:0	CDS	-	159/843	53/280	synonymous_variant c.159C>T p.Asn53Asn
GCF_000237265	3164	snp	G	A	A:20 G:0
GCF_000237265	3230	snp	T	G	G:19 T:0
GCF_000237265	3258	snp	G	A	A:17 G:0
GCF_000237265	3269	complex	CATGGTAA	AATGAGTCTTTT	AATGAGTCTTTT:12 CATGGTAA:0
GCF_000237265	3281	complex	CAAAAGATAGAA	TGAAAT	TGAAAT:12 CAAAAGATAGAA:0
GCF_000237265	3400	snp	C	T	T:20 C:0	CDS	-	2727/2790	909/929	synonymous_variant c.2727G>A p.Lys909Lys
GCF_000237265	3547	snp	T	C	C:20 T:0	CDS	-	2580/2790	860/929	synonymous_variant c.2580A>G p.Lys860Lys
GCF_000237265	3682	snp	G	A	A:20 G:0	CDS	-	2445/2790	815/929	synonymous_variant c.2445C>T p.Arg815Arg
GCF_000237265	4111	snp	G	A	A:20 G:0	CDS	-	2016/2790	672/929	synonymous_variant c.2016C>T p.Arg672Arg
GCF_000237265	4417	snp	T	C	C:20 T:0	CDS	-	1710/2790	570/929	synonymous_variant c.1710A>G p.Thr570Thr
GCF_000237265	4469	snp	A	T	T:20 A:0	CDS	-	1658/2790	553/929	missense_variant c.1658T>A p.Ile553Lys
GCF_000237265	4486	snp	T	C	C:20 T:0	CDS	-	1641/2790	547/929	synonymous_variant c.1641A>G p.Ser547Ser
GCF_000237265	4551	snp	T	C	C:20 T:0	CDS	-	1576/2790	526/929	missense_variant c.1576A>G p.Ile526Val
GCF_000237265	4558	complex	CGGT	TGGC	TGGC:20 CGGT:0	CDS	-	1569/2790	522/929	synonymous_variant c.1566_1569delACCGinsGCCA p.524
GCF_000237265	4627	snp	G	A	A:20 G:0	CDS	-	1500/2790	500/929	synonymous_variant c.1500C>T p.Val500Val
GCF_000237265	4855	snp	A	G	G:20 A:0	CDS	-	1272/2790	424/929	synonymous_variant c.1272T>C p.Tyr424Tyr
GCF_000237265	4867	snp	G	A	A:20 G:0	CDS	-	1260/2790	420/929	synonymous_variant c.1260C>T p.Cys420Cys
GCF_000237265	4921	snp	A	G	G:20 A:0	CDS	-	1206/2790	402/929	synonymous_variant c.1206T>C p.Phe402Phe
GCF_000237265	4942	snp	T	C	C:20 T:0	CDS	-	1185/2790	395/929	synonymous_variant c.1185A>G p.Gly395Gly
GCF_000237265	5063	snp	G	T	T:20 G:0	CDS	-	1064/2790	355/929	missense_variant c.1064C>A p.Pro355His
GCF_000237265	5071	snp	C	A	A:20 C:0	CDS	-	1056/2790	352/929	synonymous_variant c.1056G>T p.Gly352Gly
GCF_000237265	5376	snp	C	A	A:20 C:0	CDS	-	751/2790	251/929	missense_variant c.751G>T p.Ala251Ser
GCF_000237265	5515	snp	A	T	T:20 A:0	CDS	-	612/2790	204/929	synonymous_variant c.612T>A p.Arg204Arg
GCF_000237265	5656	snp	G	A	A:20 G:0	CDS	-	471/2790	157/929	synonymous_variant c.471C>T p.Arg157Arg
GCF_000237265	5698	snp	A	G	G:20 A:0	CDS	-	429/2790	143/929	synonymous_variant c.429T>C p.Gly143Gly
GCF_000237265	5737	snp	G	A	A:20 G:0	CDS	-	390/2790	130/929	synonymous_variant c.390C>T p.Asn130Asn
GCF_000237265	5785	snp	A	C	C:20 A:0	CDS	-	342/2790	114/929	synonymous_variant c.342T>G p.Ser114Ser
GCF_000237265	5842	snp	C	T	T:20 C:0	CDS	-	285/2790	95/929	synonymous_variant c.285G>A p.Ser95Ser
GCF_000237265	5923	snp	T	C	C:20 T:0	CDS	-	204/2790	68/929	synonymous_variant c.204A>G p.Gly68Gly
GCF_000237265	6141	snp	A	G	G:20 A:0
GCF_000237265	6625	complex	CATC	TATAC	TATAC:16 CATC:0
GCF_000237265	6725	snp	G	T	T:20 G:0
GCF_000237265	6795	snp	G	A	A:20 G:0
GCF_000237265	7351	snp	A	T	T:20 A:0	CDS	-	339/876	113/291	synonymous_variant c.339T>A p.Thr113Thr
GCF_000237265	7815	snp	G	A	A:20 G:0	CDS	-	1332/1455	444/484	synonymous_variant c.1332C>T p.Ile444Ile
GCF_000237265	7905	snp	A	G	G:20 A:0	CDS	-	1242/1455	414/484	synonymous_variant c.1242T>C p.Gly414Gly
GCF_000237265	7971	snp	G	A	A:20 G:0	CDS	-	1176/1455	392/484	synonymous_variant c.1176C>T p.Ile392Ile
GCF_000237265	8091	snp	A	T	T:20 A:0	CDS	-	1056/1455	352/484	synonymous_variant c.1056T>A p.Ile352Ile
GCF_000237265	8115	snp	T	A	A:20 T:0	CDS	-	1032/1455	344/484	synonymous_variant c.1032A>T p.Ser344Ser
GCF_000237265	8163	snp	C	T	T:20 C:0	CDS	-	984/1455	328/484	synonymous_variant c.984G>A p.Gly328Gly
GCF_000237265	8373	snp	T	C	C:20 T:0	CDS	-	774/1455	258/484	synonymous_variant c.774A>G p.Leu258Leu
GCF_000237265	8406	snp	G	A	A:20 G:0	CDS	-	741/1455	247/484	synonymous_variant c.741C>T p.Ala247Ala
GCF_000237265	8436	snp	T	C	C:20 T:0	CDS	-	711/1455	237/484	synonymous_variant c.711A>G p.Gly237Gly
GCF_000237265	8802	snp	C	T	T:20 C:0	CDS	-	345/1455	115/484	synonymous_variant c.345G>A p.Ala115Ala
GCF_000237265	8808	snp	C	T	T:20 C:0	CDS	-	339/1455	113/484	synonymous_variant c.339G>A p.Lys113Lys
GCF_000237265	8873	snp	G	T	T:20 G:0	CDS	-	274/1455	92/484	missense_variant c.274C>A p.His92Asn
GCF_000237265	8943	snp	A	G	G:20 A:0	CDS	-	204/1455	68/484	synonymous_variant c.204T>C p.Gly68Gly
GCF_000237265	9003	snp	A	G	G:20 A:0	CDS	-	144/1455	48/484	synonymous_variant c.144T>C p.His48His
GCF_000237265	9033	snp	C	T	T:20 C:0	CDS	-	114/1455	38/484	synonymous_variant c.114G>A p.Glu38Glu
GCF_000239235	46	complex	ATTGCGCGACT	ACGGGCAACC	ACGGGCAACC:17 ATTGCGCGACT:0
GCF_000239235	136	snp	G	A	A:20 G:0
GCF_000239235	141	snp	T	C	C:20 T:0
GCF_000239235	219	snp	T	C	C:20 T:0
GCF_000239235	257	mnp	TT	CC	CC:20 TT:0
GCF_000239235	296	snp	G	A	A:20 G:0	CDS	-	1083/1113	361/370	synonymous_variant c.1083C>T p.Asp361Asp
GCF_000239235	339	snp	C	T	T:20 C:0	CDS	-	1040/1113	347/370	missense_variant c.1040G>A p.Ser347Asn
GCF_000239235	377	snp	T	C	C:20 T:0	CDS	-	1002/1113	334/370	synonymous_variant c.1002A>G p.Leu334Leu
GCF_000239235	514	snp	A	G	G:20 A:0	CDS	-	865/1113	289/370	missense_variant c.865T>C p.Tyr289His
GCF_000239235	608	snp	C	A	A:20 C:0	CDS	-	771/1113	257/370	synonymous_variant c.771G>T p.Val257Val
GCF_000239235	905	snp	T	A	A:20 T:0	CDS	-	474/1113	158/370	missense_variant c.474A>T p.Lys158Asn
GCF_000239235	979	snp	T	C	C:20 T:0	CDS	-	400/1113	134/370	missense_variant c.400A>G p.Lys134Glu
GCF_000239235	998	complex	GTTT	TTTA	TTTA:20 GTTT:0	CDS	-	381/1113	126/370	missense_variant c.378_381delAAACinsTAAA p.Asn127Lys
GCF_000239235	1015	snp	C	T	T:20 C:0	CDS	-	364/1113	122/370	missense_variant c.364G>A p.Gly122Ser
GCF_000239235	1023	snp	T	C	C:20 T:0	CDS	-	356/1113	119/370	missense_variant c.356A>G p.Asp119Gly
GCF_000239235	1034	snp	T	C	C:20 T:0	CDS	-	345/1113	115/370	synonymous_variant c.345A>G p.Arg115Arg
GCF_000239235	1045	snp	A	T	T:20 A:0	CDS	-	334/1113	112/370	missense_variant c.334T>A p.Leu112Ile
GCF_000239235	1097	snp	C	T	T:20 C:0	CDS	-	282/1113	94/370	synonymous_variant c.282G>A p.Glu94Glu
GCF_000239235	1118	complex	GTCG	ATCA	ATCA:18 GTCG:0	CDS	-	261/1113	86/370	synonymous_variant c.258_261delCGACinsTGAT p.88
GCF_000239235	1134	snp	A	G	G:20 A:0	CDS	-	245/1113	82/370	missense_variant c.245T>C p.Ile82Thr
GCF_000239235	1142	snp	C	T	T:20 C:0	CDS	-	237/1113	79/370	synonymous_variant c.237G>A p.Lys79Lys
GCF_000239235	1158	snp	G	T	T:20 G:0	CDS	-	221/1113	74/370	missense_variant c.221C>A p.Pro74Gln
GCF_000239235	1205	snp	T	C	C:20 T:0	CDS	-	174/1113	58/370	synonymous_variant c.174A>G p.Ala58Ala
GCF_000239235	1229	complex	AAGT	CTGC	CTGC:20 AAGT:0	CDS	-	150/1113	49/370	missense_variant c.147_150delACTTinsGCAG p.Leu50Gln
GCF_000239235	1249	mnp	CCTT	GTCG	GTCG:18 CCTT:0	CDS	-	130/1113	43/370	missense_variant c.127_130delAAGGinsCGAC p.LysAsp43ArgHis
GCF_000239235	1285	snp	T	C	C:20 T:0	CDS	-	94/1113	32/370	missense_variant c.94A>G p.Asn32Asp
GCF_000239235	1326	snp	G	A	A:20 G:0	CDS	-	53/1113	18/370	missense_variant c.53C>T p.Ala18Val
GCF_000239235	1413	snp	G	A	A:20 G:0	CDS	-	876/924	292/307	synonymous_variant c.876C>T p.His292His
GCF_000239235	1491	complex	AAGC	GATT	GATT:18 AAGC:0	CDS	-	798/924	265/307	missense_variant c.795_798delGCTTinsAATC p.Leu266Ile
GCF_000239235	1513	snp	A	T	T:20 A:0	CDS	-	776/924	259/307	missense_variant c.776T>A p.Ile259Asn
GCF_000239235	1527	snp	T	A	A:20 T:0	CDS	-	762/924	254/307	synonymous_variant c.762A>T p.Ser254Ser
GCF_000239235	1533	snp	T	A	A:20 T:0	CDS	-	756/924	252/307	synonymous_variant c.756A>T p.Thr252Thr
GCF_000239235	1570	snp	C	G	G:20 C:0	CDS	-	719/924	240/307	missense_variant c.719G>C p.Gly240Ala
GCF_000239235	1579	snp	G	A	A:20 G:0	CDS	-	710/924	237/307	missense_variant c.710C>T p.Ser237Leu
GCF_000239235	1587	snp	A	G	G:20 A:0	CDS	-	702/924	234/307	synonymous_variant c.702T>C p.Asn234Asn
GCF_000239235	1611	snp	C	T	T:20 C:0	CDS	-	678/924	226/307	synonymous_variant c.678G>A p.Lys226Lys
GCF_000239235	1622	snp	G	A	A:20 G:0	CDS	-	667/924	223/307	synonymous_variant c.667C>T p.Leu223Leu
GCF_000239235	1929	snp	A	G	G:20 A:0	CDS	-	360/924	120/307	synonymous_variant c.360T>C p.Asp120Asp
GCF_000239235	1991	snp	T	C	C:20 T:0	CDS	-	298/924	100/307	missense_variant c.298A>G p.Asn100Asp
GCF_000239235	2055	mnp	AG	GC	GC:17 AG:0	CDS	-	234/924	78/307	missense_variant c.233_234delCTinsGC p.Thr78Ser
GCF_000239235	2061	complex	ATGTG	GTCTT	GTCTT:17 ATGTG:0	CDS	-	228/924	75/307	missense_variant c.224_228delCACATinsAAGAC p.AlaHis75GluAsp
GCF_000239235	2103	snp	T	C	C:20 T:0	CDS	-	186/924	62/307	synonymous_variant c.186A>G p.Ser62Ser
GCF_000239235	2125	complex	GAGAATG	CGAAATT	CGAAATT:18 GAGAATG:0	CDS	-	164/924	53/307	missense_variant c.158_164delCATTCTCinsAATTTCG p.AlaPheSer53GluPheArg
GCF_000239235	2145	snp	G	A	A:19 G:0	CDS	-	144/924	48/307	synonymous_variant c.144C>T p.Tyr48Tyr
GCF_000239235	2150	snp	G	T	T:19 G:0	CDS	-	139/924	47/307	missense_variant c.139C>A p.Gln47Lys
GCF_000239235	2155	mnp	GT	AC	AC:19 GT:0	CDS	-	134/924	45/307	missense_variant c.133_134delACinsGT p.Thr45Val
GCF_000239235	2166	snp	T	C	C:20 T:0	CDS	-	123/924	41/307	synonymous_variant c.123A>G p.Thr41Thr
GCF_000239235	2178	snp	T	C	C:20 T:0	CDS	-	111/924	37/307	synonymous_variant c.111A>G p.Lys37Lys
GCF_000239235	2184	snp	T	C	C:20 T:0	CDS	-	105/924	35/307	synonymous_variant c.105A>G p.Pro35Pro
GCF_000239235	2413	snp	T	G	G:20 T:0	CDS	-	720/843	240/280	synonymous_variant c.720A>C p.Gly240Gly
GCF_000239235	2578	snp	G	A	A:20 G:0	CDS	-	555/843	185/280	synonymous_variant c.555C>T p.Tyr185Tyr
GCF_000239235	2731	snp	G	T	T:20 G:0	CDS	-	402/843	134/280	synonymous_variant c.402C>A p.Val134Val
GCF_000239235	2974	snp	G	A	A:20 G:0	CDS	-	159/843	53/280	synonymous_variant c.159C>T p.Asn53Asn
GCF_000239235	3138	snp	C	T	T:20 C:0
GCF_000239235	3164	snp	G	A	A:20 G:0
GCF_000239235	3221	snp	A	G	G:20 A:0
GCF_000239235	3230	snp	T	G	G:20 T:0
GCF_000239235	3252	snp	A	G	G:20 A:0
GCF_000239235	3258	snp	G	A	A:20 G:0
GCF_000239235	3267	snp	C	T	T:20 C:0
GCF_000239235	3273	snp	G	A	A:20 G:0
GCF_000239235	3279	snp	A	T	T:20 A:0
GCF_000239235	5063	snp	G	T	T:20 G:0	CDS	-	1064/2790	355/929	missense_variant c.1064C>A p.Pro355His
GCF_000239235	5071	snp	C	A	A:20 C:0	CDS	-	1056/2790	352/929	synonymous_variant c.1056G>T p.Gly352Gly
GCF_000239235	5098	snp	A	T	T:20 A:0	CDS	-	1029/2790	343/929	synonymous_variant c.1029T>A p.Ile343Ile
GCF_000239235	5305	snp	C	T	T:20 C:0	CDS	-	822/2790	274/929	synonymous_variant c.822G>A p.Thr274Thr
GCF_000239235	5485	snp	T	C	C:20 T:0	CDS	-	642/2790	214/929	synonymous_variant c.642A>G p.Ser214Ser
GCF_000239235	5503	snp	C	T	T:20 C:0	CDS	-	624/2790	208/929	synonymous_variant c.624G>A p.Leu208Leu
GCF_000239235	5515	snp	A	T	T:20 A:0	CDS	-	612/2790	204/929	synonymous_variant c.612T>A p.Arg204Arg
GCF_000239235	5853	snp	T	C	C:20 T:0	CDS	-	274/2790	92/929	missense_variant c.274A>G p.Ile92Val
GCF_000239235	5914	snp	A	G	G:20 A:0	CDS	-	213/2790	71/929	synonymous_variant c.213T>C p.Ile71Ile
GCF_000239235	5923	snp	T	C	C:20 T:0	CDS	-	204/2790	68/929	synonymous_variant c.204A>G p.Gly68Gly
GCF_000239235	6049	snp	C	T	T:20 C:0	CDS	-	78/2790	26/929	synonymous_variant c.78G>A p.Thr26Thr
GCF_000239235	7938	snp	T	C	C:20 T:0	CDS	-	1209/1455	403/484	synonymous_variant c.1209A>G p.Pro403Pro
GCF_000239235	8115	snp	T	A	A:20 T:0	CDS	-	1032/1455	344/484	synonymous_variant c.1032A>T p.Ser344Ser
GCF_000239235	8178	snp	C	T	T:20 C:0	CDS	-	969/1455	323/484	synonymous_variant c.969G>A p.Pro323Pro
GCF_000239235	8193	snp	A	T	T:20 A:0	CDS	-	954/1455	318/484	synonymous_variant c.954T>A p.Gly318Gly
GCF_000239235	8373	snp	T	C	C:20 T:0	CDS	-	774/1455	258/484	synonymous_variant c.774A>G p.Leu258Leu
GCF_000239235	8802	snp	C	T	T:20 C:0	CDS	-	345/1455	115/484	synonymous_variant c.345G>A p.Ala115Ala
GCF_000239235	8808	snp	C	T	T:20 C:0	CDS	-	339/1455	113/484	synonymous_variant c.339G>A p.Lys113Lys
GCF_000239235	8873	snp	G	T	T:20 G:0	CDS	-	274/1455	92/484	missense_variant c.274C>A p.His92Asn
GCF_000239235	8884	snp	G	T	T:20 G:0	CDS	-	263/1455	88/484	missense_variant c.263C>A p.Pro88Gln
GCF_000239235	9033	snp	C	T	T:20 C:0	CDS	-	114/1455	38/484	synonymous_variant c.114G>A p.Glu38Glu
GCF_000245495	5536	snp	C	T	T:20 C:0	CDS	-	591/2790	197/929	stop_gained c.591G>A p.Trp197*
GCF_000253135	17	snp	C	T	T:17 C:0
GCF_000253135	40	snp	A	G	G:19 A:0
GCF_000253135	48	complex	TGCGCGACT	CGGGCAACC	CGGGCAACC:17 TGCGCGACT:0
GCF_000253135	136	snp	G	A	A:20 G:0
GCF_000253135	141	snp	T	C	C:20 T:0
GCF_000253135	157	snp	A	G	G:20 A:0
GCF_000253135	163	snp	C	A	A:20 C:0
GCF_000253135	172	snp	T	C	C:20 T:0
GCF_000253135	183	snp	A	G	G:20 A:0
GCF_000253135	219	snp	T	C	C:20 T:0
GCF_000253135	258	snp	T	C	C:20 T:0
GCF_000253135	296	complex	GTCAC	ATCAA	ATCAA:20 GTCAC:0	CDS	-	1083/1113	360/370	missense_variant c.1079_1083delGTGACinsTTGAT p.Ser360Ile
GCF_000253135	5063	snp	G	T	T:20 G:0	CDS	-	1064/2790	355/929	missense_variant c.1064C>A p.Pro355His
GCF_000253135	5305	snp	C	T	T:20 C:0	CDS	-	822/2790	274/929	synonymous_variant c.822G>A p.Thr274Thr
GCF_000253135	5473	snp	A	G	G:20 A:0	CDS	-	654/2790	218/929	synonymous_variant c.654T>C p.Pro218Pro
GCF_000253135	5485	snp	T	C	C:20 T:0	CDS	-	642/2790	214/929	synonymous_variant c.642A>G p.Ser214Ser
GCF_000253135	5497	snp	C	T	T:20 C:0	CDS	-	630/2790	210/929	synonymous_variant c.630G>A p.Ser210Ser
GCF_000253135	5503	snp	C	T	T:20 C:0	CDS	-	624/2790	208/929	synonymous_variant c.624G>A p.Leu208Leu
GCF_000253135	5515	snp	A	T	T:20 A:0	CDS	-	612/2790	204/929	synonymous_variant c.612T>A p.Arg204Arg
GCF_000253135	5831	snp	G	T	T:20 G:0	CDS	-	296/2790	99/929	missense_variant c.296C>A p.Thr99Lys
GCF_000253135	5923	snp	T	C	C:20 T:0	CDS	-	204/2790	68/929	synonymous_variant c.204A>G p.Gly68Gly
GCF_000253135	6651	snp	T	C	C:20 T:0
GCF_000253135	6743	snp	G	A	A:20 G:0
GCF_000253135	6760	snp	A	C	C:20 A:0
GCF_000253135	6795	snp	G	A	A:20 G:0
GCF_000253135	6805	snp	A	T	T:20 A:0
GCF_000253135	6849	snp	T	G	G:20 T:0	CDS	-	841/876	281/291	synonymous_variant c.841A>C p.Arg281Arg
GCF_000253135	6964	snp	C	A	A:20 C:0	CDS	-	726/876	242/291	synonymous_variant c.726G>T p.Thr242Thr
GCF_000253135	7579	snp	A	C	C:20 A:0	CDS	-	111/876	37/291	synonymous_variant c.111T>G p.Thr37Thr
GCF_000253135	7660	snp	C	T	T:20 C:0	CDS	-	30/876	10/291	synonymous_variant c.30G>A p.Lys10Lys
GCF_000253135	7770	snp	C	T	T:20 C:0	CDS	-	1377/1455	459/484	synonymous_variant c.1377G>A p.Ala459Ala
GCF_000253135	7827	snp	T	G	G:20 T:0	CDS	-	1320/1455	440/484	synonymous_variant c.1320A>C p.Leu440Leu
GCF_000253135	8115	snp	T	A	A:20 T:0	CDS	-	1032/1455	344/484	synonymous_variant c.1032A>T p.Ser344Ser
GCF_000253135	8193	snp	A	T	T:20 A:0	CDS	-	954/1455	318/484	synonymous_variant c.954T>A p.Gly318Gly
GCF_000253135	8373	snp	T	C	C:20 T:0	CDS	-	774/1455	258/484	synonymous_variant c.774A>G p.Leu258Leu
GCF_000253135	8427	snp	C	T	T:20 C:0	CDS	-	720/1455	240/484	synonymous_variant c.720G>A p.Gly240Gly
GCF_000253135	8541	snp	C	T	T:20 C:0	CDS	-	606/1455	202/484	synonymous_variant c.606G>A p.Ala202Ala
GCF_000253135	8574	snp	G	A	A:20 G:0	CDS	-	573/1455	191/484	synonymous_variant c.573C>T p.Phe191Phe
GCF_000253135	8616	snp	A	G	G:20 A:0	CDS	-	531/1455	177/484	synonymous_variant c.531T>C p.Phe177Phe
GCF_000253135	8802	snp	C	T	T:20 C:0	CDS	-	345/1455	115/484	synonymous_variant c.345G>A p.Ala115Ala
GCF_000253135	8808	snp	C	T	T:20 C:0	CDS	-	339/1455	113/484	synonymous_variant c.339G>A p.Lys113Lys
GCF_000253135	9033	snp	C	T	T:20 C:0	CDS	-	114/1455	38/484	synonymous_variant c.114G>A p.Glu38Glu
GCF_000253135	9066	snp	A	G	G:20 A:0	CDS	-	81/1455	27/484	synonymous_variant c.81T>C p.Cys27Cys
GCF_000284535	17	snp	C	T	T:17 C:0
GCF_000284535	40	snp	A	G	G:19 A:0
GCF_000284535	48	complex	TGCGCGACT	CAGGCAATC	CAGGCAATC:16 TGCGCGACT:0
GCF_000284535	103	snp	C	T	T:20 C:0
GCF_000284535	183	snp	A	G	G:20 A:0
GCF_000284535	205	snp	C	T	T:20 C:0
GCF_000284535	219	snp	T	C	C:20 T:0
GCF_000284535	296	snp	G	A	A:20 G:0	CDS	-	1083/1113	361/370	synonymous_variant c.1083C>T p.Asp361Asp
GCF_000284535	377	snp	T	C	C:20 T:0	CDS	-	1002/1113	334/370	synonymous_variant c.1002A>G p.Leu334Leu
GCF_000284535	608	snp	C	A	A:20 C:0	CDS	-	771/1113	257/370	synonymous_variant c.771G>T p.Val257Val
GCF_000284535	896	snp	G	A	A:20 G:0	CDS	-	483/1113	161/370	synonymous_variant c.483C>T p.Ile161Ile
GCF_000284535	905	snp	T	A	A:20 T:0	CDS	-	474/1113	158/370	missense_variant c.474A>T p.Lys158Asn
GCF_000284535	920	snp	T	G	G:20 T:0	CDS	-	459/1113	153/370	missense_variant c.459A>C p.Lys153Asn
GCF_000284535	979	snp	T	C	C:20 T:0	CDS	-	400/1113	134/370	missense_variant c.400A>G p.Lys134Glu
GCF_000284535	1103	snp	A	T	T:20 A:0	CDS	-	276/1113	92/370	missense_variant c.276T>A p.Asn92Lys
GCF_000284535	1245	snp	A	T	T:20 A:0	CDS	-	134/1113	45/370	missense_variant c.134T>A p.Ile45Lys
GCF_000284535	1309	snp	A	T	T:20 A:0	CDS	-	70/1113	24/370	missense_variant c.70T>A p.Phe24Ile
GCF_000284535	1413	snp	G	A	A:20 G:0	CDS	-	876/924	292/307	synonymous_variant c.876C>T p.His292His
GCF_000284535	1449	snp	T	G	G:20 T:0	CDS	-	840/924	280/307	synonymous_variant c.840A>C p.Gly280Gly
GCF_000284535	1886	snp	C	T	T:20 C:0	CDS	-	403/924	135/307	missense_variant c.403G>A p.Val135Ile
GCF_000284535	1929	snp	A	G	G:20 A:0	CDS	-	360/924	120/307	synonymous_variant c.360T>C p.Asp120Asp
GCF_000284535	2065	snp	G	T	T:20 G:0	CDS	-	224/924	75/307	missense_variant c.224C>A p.Ala75Glu
GCF_000284535	2239	snp	C	T	T:20 C:0	CDS	-	50/924	17/307	missense_variant c.50G>A p.Arg17Lys
GCF_000284535	2373	complex	CCGGC	TCGGA	TCGGA:18 CCGGC:0	CDS	-	760/843	252/280	missense_variant c.756_760delGCCGGinsTCCGA p.Ala254Thr
GCF_000284535	2413	snp	T	G	G:20 T:0	CDS	-	720/843	240/280	synonymous_variant c.720A>C p.Gly240Gly
GCF_000284535	2521	snp	C	T	T:20 C:0	CDS	-	612/843	204/280	synonymous_variant c.612G>A p.Val204Val
GCF_000284535	2590	snp	T	C	C:20 T:0	CDS	-	543/843	181/280	synonymous_variant c.543A>G p.Thr181Thr
GCF_000284535	2715	snp	C	T	T:20 C:0	CDS	-	418/843	140/280	missense_variant c.418G>A p.Asp140Asn
GCF_000284535	2725	snp	A	G	G:20 A:0	CDS	-	408/843	136/280	synonymous_variant c.408T>C p.Val136Val
GCF_000284535	2784	snp	G	A	A:20 G:0	CDS	-	349/843	117/280	synonymous_variant c.349C>T p.Leu117Leu
GCF_000284535	2895	snp	T	C	C:20 T:0	CDS	-	238/843	80/280	missense_variant c.238A>G p.Ile80Val
GCF_000284535	2926	snp	T	C	C:20 T:0	CDS	-	207/843	69/280	missense_variant c.207A>G p.Ile69Met
GCF_000284535	2986	snp	T	C	C:20 T:0	CDS	-	147/843	49/280	synonymous_variant c.147A>G p.Lys49Lys
GCF_000284535	2992	snp	C	T	T:20 C:0	CDS	-	141/843	47/280	synonymous_variant c.141G>A p.Lys47Lys
GCF_000284535	3164	snp	G	A	A:20 G:0
GCF_000284535	3230	snp	T	G	G:18 T:0
GCF_000284535	3239	snp	G	T	T:18 G:0
GCF_000284535	3252	snp	A	G	G:16 A:0
GCF_000284535	3258	snp	G	A	A:10 G:0
GCF_000284535	3263	complex	CAAACACATGGTAACTAACAAAAGATAGA	AAAATAAATGAGCCTTTTCTAATG	AAAATAAATGAGCCTTTTCTAATG:10 CAAACACATGGTAACTAACAAAAGATAGA:0
GCF_000284535	3299	snp	A	T	T:16 A:0
GCF_000284535	3400	snp	C	T	T:20 C:0	CDS	-	2727/2790	909/929	synonymous_variant c.2727G>A p.Lys909Lys
GCF_000284535	3409	snp	C	T	T:20 C:0	CDS	-	2718/2790	906/929	synonymous_variant c.2718G>A p.Leu906Leu
GCF_000284535	3465	complex	ACTGG	TCTGA	TCTGA:20 ACTGG:0	CDS	-	2662/2790	886/929	missense_variant c.2658_2662delCCAGTinsTCAGA p.Tyr888Asn
GCF_000284535	4111	snp	G	A	A:20 G:0	CDS	-	2016/2790	672/929	synonymous_variant c.2016C>T p.Arg672Arg
GCF_000284535	4212	snp	G	C	C:20 G:0	CDS	-	1915/2790	639/929	missense_variant c.1915C>G p.Pro639Ala
GCF_000284535	4459	snp	A	G	G:20 A:0	CDS	-	1668/2790	556/929	synonymous_variant c.1668T>C p.Ser556Ser
GCF_000284535	4551	snp	T	C	C:20 T:0	CDS	-	1576/2790	526/929	missense_variant c.1576A>G p.Ile526Val
GCF_000284535	4558	snp	C	T	T:20 C:0	CDS	-	1569/2790	523/929	synonymous_variant c.1569G>A p.Pro523Pro
GCF_000284535	4942	snp	T	C	C:20 T:0	CDS	-	1185/2790	395/929	synonymous_variant c.1185A>G p.Gly395Gly
GCF_000284535	5063	snp	G	T	T:20 G:0	CDS	-	1064/2790	355/929	missense_variant c.1064C>A p.Pro355His
GCF_000284535	5071	snp	C	A	A:20 C:0	CDS	-	1056/2790	352/929	synonymous_variant c.1056G>T p.Gly352Gly
GCF_000284535	5230	snp	A	G	G:20 A:0	CDS	-	897/2790	299/929	synonymous_variant c.897T>C p.Arg299Arg
GCF_000284535	5332	complex	TAC	AAT	AAT:20 TAC:0	CDS	-	795/2790	265/929	missense_variant c.793_795delGTAinsATT p.Val265Ile
GCF_000284535	5371	snp	A	T	T:20 A:0	CDS	-	756/2790	252/929	synonymous_variant c.756T>A p.Leu252Leu
GCF_000284535	5401	snp	A	G	G:20 A:0	CDS	-	726/2790	242/929	synonymous_variant c.726T>C p.Arg242Arg
GCF_000284535	5503	snp	C	T	T:20 C:0	CDS	-	624/2790	208/929	synonymous_variant c.624G>A p.Leu208Leu
GCF_000284535	5515	snp	A	T	T:20 A:0	CDS	-	612/2790	204/929	synonymous_variant c.612T>A p.Arg204Arg
GCF_000284535	5656	snp	G	A	A:20 G:0	CDS	-	471/2790	157/929	synonymous_variant c.471C>T p.Arg157Arg
GCF_000284535	5698	snp	A	G	G:20 A:0	CDS	-	429/2790	143/929	synonymous_variant c.429T>C p.Gly143Gly
GCF_000284535	5737	snp	G	A	A:20 G:0	CDS	-	390/2790	130/929	synonymous_variant c.390C>T p.Asn130Asn
GCF_000284535	5923	snp	T	C	C:20 T:0	CDS	-	204/2790	68/929	synonymous_variant c.204A>G p.Gly68Gly
GCF_000284535	6795	snp	G	A	A:20 G:0
GCF_000284535	6805	snp	A	G	G:20 A:0
GCF_000284535	7416	snp	A	G	G:20 A:0	CDS	-	274/876	92/291	missense_variant c.274T>C p.Ser92Pro
GCF_000284535	7435	snp	T	C	C:20 T:0	CDS	-	255/876	85/291	synonymous_variant c.255A>G p.Leu85Leu
GCF_000284535	7782	snp	T	C	C:20 T:0	CDS	-	1365/1455	455/484	synonymous_variant c.1365A>G p.Gly455Gly
GCF_000284535	7890	snp	G	A	A:20 G:0	CDS	-	1257/1455	419/484	synonymous_variant c.1257C>T p.Gly419Gly
GCF_000284535	7905	snp	A	G	G:20 A:0	CDS	-	1242/1455	414/484	synonymous_variant c.1242T>C p.Gly414Gly
GCF_000284535	7971	snp	G	A	A:20 G:0	CDS	-	1176/1455	392/484	synonymous_variant c.1176C>T p.Ile392Ile
GCF_000284535	8091	snp	A	T	T:20 A:0	CDS	-	1056/1455	352/484	synonymous_variant c.1056T>A p.Ile352Ile
GCF_000284535	8115	snp	T	A	A:20 T:0	CDS	-	1032/1455	344/484	synonymous_variant c.1032A>T p.Ser344Ser
GCF_000284535	8313	snp	A	G	G:20 A:0	CDS	-	834/1455	278/484	synonymous_variant c.834T>C p.Ile278Ile
GCF_000284535	8373	snp	T	C	C:20 T:0	CDS	-	774/1455	258/484	synonymous_variant c.774A>G p.Leu258Leu
GCF_000284535	8427	snp	C	T	T:20 C:0	CDS	-	720/1455	240/484	synonymous_variant c.720G>A p.Gly240Gly
GCF_000284535	8658	snp	G	A	A:20 G:0	CDS	-	489/1455	163/484	synonymous_variant c.489C>T p.Gly163Gly
GCF_000284535	8773	snp	A	G	G:20 A:0	CDS	-	374/1455	125/484	missense_variant c.374T>C p.Leu125Ser
GCF_000284535	8802	snp	C	T	T:20 C:0	CDS	-	345/1455	115/484	synonymous_variant c.345G>A p.Ala115Ala
GCF_000284535	8808	snp	C	T	T:20 C:0	CDS	-	339/1455	113/484	synonymous_variant c.339G>A p.Lys113Lys
GCF_000284535	8912	snp	C	T	T:20 C:0	CDS	-	235/1455	79/484	missense_variant c.235G>A p.Glu79Lys
GCF_000284535	9018	snp	G	A	A:20 G:0	CDS	-	129/1455	43/484	synonymous_variant c.129C>T p.Asp43Asp
GCF_000284535	9033	snp	C	T	T:20 C:0	CDS	-	114/1455	38/484	synonymous_variant c.114G>A p.Glu38Glu
GCF_000296595	40	snp	A	G	G:19 A:0
GCF_000296595	48	complex	TGCGCGACT	CGGGCAACA	CGGGCAACA:17 TGCGCGACT:0
GCF_000296595	106	snp	A	T	T:19 A:0
GCF_000296595	141	snp	T	C	C:17 T:0
GCF_000296595	149	snp	G	T	T:16 G:0
GCF_000296595	157	snp	A	G	G:15 A:0
GCF_000296595	163	snp	C	A	A:15 C:0
GCF_000296595	172	snp	T	C	C:14 T:0
GCF_000296595	219	snp	T	C	C:10 T:0
GCF_000296595	2373	complex	CCGGC	TCGGA	TCGGA:17 CCGGC:0	CDS	-	760/843	252/280	missense_variant c.756_760delGCCGGinsTCCGA p.Ala254Thr
GCF_000296595	2413	snp	T	G	G:20 T:0	CDS	-	720/843	240/280	synonymous_variant c.720A>C p.Gly240Gly
GCF_000296595	2440	snp	A	G	G:20 A:0	CDS	-	693/843	231/280	synonymous_variant c.693T>C p.Asn231Asn
GCF_000296595	2578	snp	G	A	A:20 G:0	CDS	-	555/843	185/280	synonymous_variant c.555C>T p.Tyr185Tyr
GCF_000296595	2592	snp	T	A	A:20 T:0	CDS	-	541/843	181/280	missense_variant c.541A>T p.Thr181Ser
GCF_000296595	2617	snp	A	T	T:20 A:0	CDS	-	516/843	172/280	synonymous_variant c.516T>A p.Pro172Pro
GCF_000296595	2649	snp	T	A	A:20 T:0	CDS	-	484/843	162/280	missense_variant c.484A>T p.Thr162Ser
GCF_000296595	2656	snp	C	T	T:20 C:0	CDS	-	477/843	159/280	synonymous_variant c.477G>A p.Val159Val
GCF_000296595	2668	snp	A	G	G:20 A:0	CDS	-	465/843	155/280	synonymous_variant c.465T>C p.Val155Val
GCF_000296595	2706	mnp	GA	AG	AG:19 GA:0	CDS	-	427/843	142/280	synonymous_variant c.426_427delTCinsCT p.144
GCF_000296595	2725	snp	A	G	G:20 A:0	CDS	-	408/843	136/280	synonymous_variant c.408T>C p.Val136Val
GCF_000296595	2818	snp	G	A	A:20 G:0	CDS	-	315/843	105/280	synonymous_variant c.315C>T p.Gly105Gly
GCF_000296595	2895	snp	T	C	C:20 T:0	CDS	-	238/843	80/280	missense_variant c.238A>G p.Ile80Val
GCF_000296595	2926	snp	T	C	C:20 T:0	CDS	-	207/843	69/280	missense_variant c.207A>G p.Ile69Met
GCF_000296595	2986	snp	T	C	C:20 T:0	CDS	-	147/843	49/280	synonymous_variant c.147A>G p.Lys49Lys
GCF_000296595	2992	snp	C	T	T:20 C:0	CDS	-	141/843	47/280	synonymous_variant c.141G>A p.Lys47Lys
GCF_000296595	3019	complex	TCCC	CCCT	CCCT:20 TCCC:0	CDS	-	114/843	37/280	synonymous_variant c.111_114delGGGAinsAGGG p.39
GCF_000296595	3064	snp	A	G	G:20 A:0	CDS	-	69/843	23/280	synonymous_variant c.69T>C p.Asn23Asn
GCF_000296595	3164	snp	G	A	A:20 G:0
GCF_000296595	3230	snp	T	G	G:19 T:0
GCF_000296595	3239	snp	G	T	T:19 G:0
GCF_000296595	3258	snp	G	A	A:17 G:0
GCF_000296595	3269	complex	CATGGTAACTAACAAAAGATAGA	AATGAGCCTTTTCTAATG	AATGAGCCTTTTCTAATG:12 CATGGTAACTAACAAAAGATAGA:0
GCF_000296595	4039	snp	G	A	A:20 G:0	CDS	-	2088/2790	696/929	synonymous_variant c.2088C>T p.His696His
GCF_000296595	4111	snp	G	A	A:20 G:0	CDS	-	2016/2790	672/929	synonymous_variant c.2016C>T p.Arg672Arg
GCF_000296595	4282	snp	A	G	G:20 A:0	CDS	-	1845/2790	615/929	synonymous_variant c.1845T>C p.Asp615Asp
GCF_000296595	4459	snp	A	G	G:20 A:0	CDS	-	1668/2790	556/929	synonymous_variant c.1668T>C p.Ser556Ser
GCF_000296595	4551	snp	T	C	C:20 T:0	CDS	-	1576/2790	526/929	missense_variant c.1576A>G p.Ile526Val
GCF_000296595	4558	snp	C	T	T:20 C:0	CDS	-	1569/2790	523/929	synonymous_variant c.1569G>A p.Pro523Pro
GCF_000296595	4894	snp	T	C	C:20 T:0	CDS	-	1233/2790	411/929	synonymous_variant c.1233A>G p.Arg411Arg
GCF_000296595	5063	snp	G	T	T:20 G:0	CDS	-	1064/2790	355/929	missense_variant c.1064C>A p.Pro355His
GCF_000296595	5269	snp	C	T	T:20 C:0	CDS	-	858/2790	286/929	synonymous_variant c.858G>A p.Gln286Gln
GCF_000296595	5305	snp	C	T	T:20 C:0	CDS	-	822/2790	274/929	synonymous_variant c.822G>A p.Thr274Thr
GCF_000296595	5332	snp	T	C	C:20 T:0	CDS	-	795/2790	265/929	synonymous_variant c.795A>G p.Val265Val
GCF_000296595	5371	snp	A	T	T:20 A:0	CDS	-	756/2790	252/929	synonymous_variant c.756T>A p.Leu252Leu
GCF_000296595	5401	snp	A	G	G:20 A:0	CDS	-	726/2790	242/929	synonymous_variant c.726T>C p.Arg242Arg
GCF_000296595	5485	snp	T	C	C:20 T:0	CDS	-	642/2790	214/929	synonymous_variant c.642A>G p.Ser214Ser
GCF_000296595	5497	snp	C	T	T:20 C:0	CDS	-	630/2790	210/929	synonymous_variant c.630G>A p.Ser210Ser
GCF_000296595	5503	snp	C	T	T:20 C:0	CDS	-	624/2790	208/929	synonymous_variant c.624G>A p.Leu208Leu
GCF_000296595	5515	snp	A	T	T:20 A:0	CDS	-	612/2790	204/929	synonymous_variant c.612T>A p.Arg204Arg
GCF_000296595	5923	snp	T	C	C:20 T:0	CDS	-	204/2790	68/929	synonymous_variant c.204A>G p.Gly68Gly
GCF_000296595	5953	snp	T	C	C:20 T:0	CDS	-	174/2790	58/929	synonymous_variant c.174A>G p.Glu58Glu
GCF_000296595	6231	complex	GTCTT	CTCTGT	CTCTGT:18 GTCTT:0
GCF_000296595	6239	snp	T	A	A:18 T:0
GCF_000296595	6252	snp	C	G	G:18 C:0
GCF_000296595	6619	snp	A	T	T:18 A:0	CDS	+	281/282	94/93	stop_lost&splice_region_variant c.281A>T p.Ter94Leuext*?
GCF_000296595	7168	snp	C	T	T:20 C:0	CDS	-	522/876	174/291	synonymous_variant c.522G>A p.Thr174Thr
GCF_000296595	7435	snp	T	C	C:20 T:0	CDS	-	255/876	85/291	synonymous_variant c.255A>G p.Leu85Leu
GCF_000296595	7507	snp	A	G	G:20 A:0	CDS	-	183/876	61/291	synonymous_variant c.183T>C p.His61His
GCF_000296595	7579	snp	A	G	G:20 A:0	CDS	-	111/876	37/291	synonymous_variant c.111T>C p.Thr37Thr
GCF_000296595	7710	snp	T	A	A:20 T:0	CDS	-	1437/1455	479/484	synonymous_variant c.1437A>T p.Thr479Thr
GCF_000296595	7827	snp	T	G	G:20 T:0	CDS	-	1320/1455	440/484	synonymous_variant c.1320A>C p.Leu440Leu
GCF_000296595	7905	snp	A	G	G:20 A:0	CDS	-	1242/1455	414/484	synonymous_variant c.1242T>C p.Gly414Gly
GCF_000296595	7920	snp	T	C	C:20 T:0	CDS	-	1227/1455	409/484	synonymous_variant c.1227A>G p.Leu409Leu
GCF_000296595	8115	snp	T	A	A:20 T:0	CDS	-	1032/1455	344/484	synonymous_variant c.1032A>T p.Ser344Ser
GCF_000296595	8178	snp	C	T	T:20 C:0	CDS	-	969/1455	323/484	synonymous_variant c.969G>A p.Pro323Pro
GCF_000296595	8196	snp	A	G	G:20 A:0	CDS	-	951/1455	317/484	synonymous_variant c.951T>C p.Ile317Ile
GCF_000296595	8373	snp	T	C	C:20 T:0	CDS	-	774/1455	258/484	synonymous_variant c.774A>G p.Leu258Leu
GCF_000296595	8385	snp	G	A	A:20 G:0	CDS	-	762/1455	254/484	synonymous_variant c.762C>T p.Val254Val
GCF_000296595	8427	snp	C	T	T:20 C:0	CDS	-	720/1455	240/484	synonymous_variant c.720G>A p.Gly240Gly
GCF_000296595	8442	snp	T	C	C:20 T:0	CDS	-	705/1455	235/484	synonymous_variant c.705A>G p.Gln235Gln
GCF_000296595	8532	snp	T	C	C:20 T:0	CDS	-	615/1455	205/484	synonymous_variant c.615A>G p.Gly205Gly
GCF_000296595	8733	snp	C	T	T:20 C:0	CDS	-	414/1455	138/484	synonymous_variant c.414G>A p.Pro138Pro
GCF_000296595	8802	snp	C	T	T:20 C:0	CDS	-	345/1455	115/484	synonymous_variant c.345G>A p.Ala115Ala
GCF_000296595	8808	snp	C	T	T:20 C:0	CDS	-	339/1455	113/484	synonymous_variant c.339G>A p.Lys113Lys
GCF_000296595	8873	snp	G	T	T:20 G:0	CDS	-	274/1455	92/484	missense_variant c.274C>A p.His92Asn
GCF_000296595	8884	snp	G	T	T:20 G:0	CDS	-	263/1455	88/484	missense_variant c.263C>A p.Pro88Gln
GCF_000296595	9003	snp	A	G	G:20 A:0	CDS	-	144/1455	48/484	synonymous_variant c.144T>C p.His48His
GCF_000296595	9033	snp	C	T	T:20 C:0	CDS	-	114/1455	38/484	synonymous_variant c.114G>A p.Glu38Glu
GCF_000382965	17	snp	C	T	T:17 C:0
GCF_000382965	40	snp	A	G	G:19 A:0
GCF_000382965	48	complex	TGCGCGACT	CGGGCAACC	CGGGCAACC:17 TGCGCGACT:0
GCF_000382965	136	snp	G	A	A:20 G:0
GCF_000382965	141	snp	T	C	C:20 T:0
GCF_000382965	157	snp	A	G	G:20 A:0
GCF_000382965	163	snp	C	A	A:20 C:0
GCF_000382965	172	snp	T	C	C:20 T:0
GCF_000382965	183	snp	A	G	G:20 A:0
GCF_000382965	219	snp	T	C	C:20 T:0
GCF_000382965	258	snp	T	C	C:20 T:0
GCF_000382965	270	snp	C	T	T:20 C:0	CDS	-	1109/1113	370/370	missense_variant c.1109G>A p.Ser370Asn
GCF_000382965	296	complex	GTCAC	ATCAA	ATCAA:20 GTCAC:0	CDS	-	1083/1113	360/370	missense_variant c.1079_1083delGTGACinsTTGAT p.Ser360Ile
GCF_000382965	5063	snp	G	T	T:20 G:0	CDS	-	1064/2790	355/929	missense_variant c.1064C>A p.Pro355His
GCF_000382965	5305	snp	C	T	T:20 C:0	CDS	-	822/2790	274/929	synonymous_variant c.822G>A p.Thr274Thr
GCF_000382965	5473	snp	A	G	G:20 A:0	CDS	-	654/2790	218/929	synonymous_variant c.654T>C p.Pro218Pro
GCF_000382965	5485	snp	T	C	C:20 T:0	CDS	-	642/2790	214/929	synonymous_variant c.642A>G p.Ser214Ser
GCF_000382965	5497	snp	C	T	T:20 C:0	CDS	-	630/2790	210/929	synonymous_variant c.630G>A p.Ser210Ser
GCF_000382965	5503	snp	C	T	T:20 C:0	CDS	-	624/2790	208/929	synonymous_variant c.624G>A p.Leu208Leu
GCF_000382965	5515	snp	A	T	T:20 A:0	CDS	-	612/2790	204/929	synonymous_variant c.612T>A p.Arg204Arg
GCF_000382965	5831	snp	G	T	T:20 G:0	CDS	-	296/2790	99/929	missense_variant c.296C>A p.Thr99Lys
GCF_000382965	5923	snp	T	C	C:20 T:0	CDS	-	204/2790	68/929	synonymous_variant c.204A>G p.Gly68Gly
GCF_000382965	6651	snp	T	C	C:20 T:0
[truncated: 42,451 more rows]

## Sheet: F5_SaureusDB_hsdM_mutations
GCF_000009005	Exported	101	snp	A	C	C:33 A:0	CDS	-	2/102	1933-01-01	start_lost c.2T>G p.Val1?
GCF_000009005	Exported	114	snp	A	G	G:36 A:0
GCF_000009005	Exported	260	snp	G	A	A:40 G:0	CDS	+	81/1557	27/518	synonymous_variant c.81G>A p.Gly27Gly
GCF_000009005	Exported	332	snp	G	C	C:40 G:0	CDS	+	153/1557	51/518	synonymous_variant c.153G>C p.Ala51Ala
GCF_000009005	Exported	344	snp	T	C	C:40 T:0	CDS	+	165/1557	55/518	synonymous_variant c.165T>C p.Tyr55Tyr
GCF_000009005	Exported	359	snp	A	G	G:40 A:0	CDS	+	180/1557	60/518	synonymous_variant c.180A>G p.Ser60Ser
GCF_000009005	Exported	395	snp	C	T	T:40 C:0	CDS	+	216/1557	72/518	synonymous_variant c.216C>T p.Asp72Asp
GCF_000009005	Exported	404	snp	C	T	T:40 C:0	CDS	+	225/1557	75/518	synonymous_variant c.225C>T p.Tyr75Tyr
GCF_000009005	Exported	413	snp	C	T	T:40 C:0	CDS	+	234/1557	78/518	synonymous_variant c.234C>T p.Asp78Asp
GCF_000009005	Exported	434	snp	C	T	T:40 C:0	CDS	+	255/1557	85/518	synonymous_variant c.255C>T p.Asp85Asp
GCF_000009005	Exported	459	snp	G	C	C:40 G:0	CDS	+	280/1557	94/518	missense_variant c.280G>C p.Glu94Gln
GCF_000009005	Exported	473	snp	T	C	C:40 T:0	CDS	+	294/1557	98/518	synonymous_variant c.294T>C p.Ser98Ser
GCF_000009005	Exported	506	snp	C	T	T:40 C:0	CDS	+	327/1557	109/518	synonymous_variant c.327C>T p.Phe109Phe
GCF_000009005	Exported	518	snp	C	T	T:40 C:0	CDS	+	339/1557	113/518	synonymous_variant c.339C>T p.His113His
GCF_000009005	Exported	527	snp	G	A	A:40 G:0	CDS	+	348/1557	116/518	synonymous_variant c.348G>A p.Thr116Thr
GCF_000009005	Exported	587	snp	T	A	A:40 T:0	CDS	+	408/1557	136/518	synonymous_variant c.408T>A p.Gly136Gly
GCF_000009005	Exported	605	complex	TTTG	CCTA	CCTA:36 TTTG:0	CDS	+	426/1557	142/518	synonymous_variant c.426_429delTTTGinsCCTA p.144
GCF_000009005	Exported	650	snp	T	G	G:39 T:0	CDS	+	471/1557	157/518	synonymous_variant c.471T>G p.Ala157Ala
GCF_000009005	Exported	656	complex	CTCT	TTCC	TTCC:37 CTCT:0	CDS	+	477/1557	159/518	synonymous_variant c.477_480delCTCTinsTTCC p.161
GCF_000009005	Exported	665	snp	C	T	T:40 C:0	CDS	+	486/1557	162/518	synonymous_variant c.486C>T p.Val162Val
GCF_000009005	Exported	674	snp	T	C	C:40 T:0	CDS	+	495/1557	165/518	synonymous_variant c.495T>C p.Asn165Asn
GCF_000009005	Exported	683	snp	C	T	T:40 C:0	CDS	+	504/1557	168/518	synonymous_variant c.504C>T p.Asp168Asp
GCF_000009005	Exported	692	snp	C	T	T:40 C:0	CDS	+	513/1557	171/518	synonymous_variant c.513C>T p.Phe171Phe
GCF_000009005	Exported	704	snp	C	T	T:40 C:0	CDS	+	525/1557	175/518	synonymous_variant c.525C>T p.Asp175Asp
GCF_000009005	Exported	734	snp	T	C	C:39 T:0	CDS	+	555/1557	185/518	synonymous_variant c.555T>C p.Tyr185Tyr
GCF_000009005	Exported	740	complex	CCTAATT	TCTTATC	TCTTATC:37 CCTAATT:0	CDS	+	561/1557	187/518	synonymous_variant c.561_567delCCTAATTinsTCTTATC p.190
GCF_000009005	Exported	830	snp	C	T	T:40 C:0	CDS	+	651/1557	217/518	synonymous_variant c.651C>T p.Val217Val
GCF_000009005	Exported	837	snp	G	A	A:40 G:0	CDS	+	658/1557	220/518	missense_variant c.658G>A p.Gly220Ser
GCF_000009005	Exported	888	complex	CTGT	TTAC	TTAC:38 CTGT:0	CDS	+	709/1557	237/518	synonymous_variant c.709_712delCTGTinsTTAC p.239
GCF_000009005	Exported	932	snp	C	T	T:40 C:0	CDS	+	753/1557	251/518	synonymous_variant c.753C>T p.Phe251Phe
GCF_000009005	Exported	977	snp	T	C	C:40 T:0	CDS	+	798/1557	266/518	synonymous_variant c.798T>C p.Asn266Asn
GCF_000009005	Exported	1031	snp	A	G	G:40 A:0	CDS	+	852/1557	284/518	synonymous_variant c.852A>G p.Thr284Thr
GCF_000009005	Exported	1040	snp	C	T	T:40 C:0	CDS	+	861/1557	287/518	synonymous_variant c.861C>T p.Asn287Asn
GCF_000009005	Exported	1055	mnp	CA	TC	TC:38 CA:0	CDS	+	876/1557	292/518	missense_variant c.876_877delCAinsTC p.Asn293His
GCF_000009005	Exported	1088	complex	GTAT	ATAC	ATAC:39 GTAT:0	CDS	+	909/1557	303/518	synonymous_variant c.909_912delGTATinsATAC p.305
GCF_000009005	Exported	1106	snp	T	A	A:40 T:0	CDS	+	927/1557	309/518	synonymous_variant c.927T>A p.Thr309Thr
GCF_000009005	Exported	1118	snp	G	A	A:40 G:0	CDS	+	939/1557	313/518	synonymous_variant c.939G>A p.Lys313Lys
GCF_000009005	Exported	1130	snp	C	T	T:40 C:0	CDS	+	951/1557	317/518	synonymous_variant c.951C>T p.Asp317Asp
GCF_000009005	Exported	1139	snp	C	T	T:40 C:0	CDS	+	960/1557	320/518	synonymous_variant c.960C>T p.Phe320Phe
GCF_000009005	Exported	1154	snp	A	G	G:40 A:0	CDS	+	975/1557	325/518	synonymous_variant c.975A>G p.Lys325Lys
GCF_000009005	Exported	1163	complex	TAAGTCT	AAAATCC	AAAATCC:39 TAAGTCT:0	CDS	+	984/1557	328/518	synonymous_variant c.984_990delTAAGTCTinsAAAATCC p.331
GCF_000009005	Exported	1232	complex	CGTT	AGTC	AGTC:38 CGTT:0	CDS	+	1053/1557	351/518	synonymous_variant c.1053_1056delCGTTinsAGTC p.353
GCF_000009005	Exported	1241	snp	C	T	T:40 C:0	CDS	+	1062/1557	354/518	synonymous_variant c.1062C>T p.Leu354Leu
GCF_000009005	Exported	1262	snp	A	T	T:40 A:0	CDS	+	1083/1557	361/518	synonymous_variant c.1083A>T p.Arg361Arg
GCF_000009005	Exported	1269	snp	G	T	T:40 G:0	CDS	+	1090/1557	364/518	missense_variant c.1090G>T p.Ala364Ser
GCF_000009005	Exported	1277	complex	TGTC	CGTG	CGTG:39 TGTC:0	CDS	+	1098/1557	366/518	synonymous_variant c.1098_1101delTGTCinsCGTG p.368
GCF_000009005	Exported	1314	snp	T	C	C:40 T:0	CDS	+	1135/1557	379/518	synonymous_variant c.1135T>C p.Leu379Leu
GCF_000009005	Exported	1322	snp	T	C	C:40 T:0	CDS	+	1143/1557	381/518	synonymous_variant c.1143T>C p.Ala381Ala
GCF_000009005	Exported	1331	complex	TTTG	CTTA	CTTA:38 TTTG:0	CDS	+	1152/1557	384/518	synonymous_variant c.1152_1155delTTTGinsCTTA p.386
GCF_000009005	Exported	1457	snp	T	C	C:40 T:0	CDS	+	1278/1557	426/518	synonymous_variant c.1278T>C p.Asn426Asn
GCF_000009005	Exported	1463	snp	T	C	C:40 T:0	CDS	+	1284/1557	428/518	synonymous_variant c.1284T>C p.Asn428Asn
GCF_000009005	Exported	1490	snp	T	C	C:39 T:0	CDS	+	1311/1557	437/518	synonymous_variant c.1311T>C p.Arg437Arg
GCF_000009005	Exported	1496	mnp	AG	TA	TA:38 AG:0	CDS	+	1317/1557	439/518	missense_variant c.1317_1318delAGinsTA p.Asp440Asn
GCF_000009005	Exported	1514	snp	G	A	A:40 G:0	CDS	+	1335/1557	445/518	synonymous_variant c.1335G>A p.Lys445Lys
GCF_000009005	Exported	1578	snp	C	T	T:40 C:0	CDS	+	1399/1557	467/518	synonymous_variant c.1399C>T p.Leu467Leu
GCF_000009005	Exported	1583	snp	T	C	C:40 T:0	CDS	+	1404/1557	468/518	synonymous_variant c.1404T>C p.Asn468Asn
GCF_000009005	Exported	1590	snp	A	C	C:40 A:0	CDS	+	1411/1557	471/518	synonymous_variant c.1411A>C p.Arg471Arg
GCF_000009005	Exported	1598	snp	C	T	T:40 C:0	CDS	+	1419/1557	473/518	synonymous_variant c.1419C>T p.Val473Val
GCF_000009005	Exported	1664	snp	T	C	C:40 T:0	CDS	+	1485/1557	495/518	synonymous_variant c.1485T>C p.Asp495Asp
GCF_000009005	Exported	1682	complex	TGAG	CGAA	CGAA:38 TGAG:0	CDS	+	1503/1557	501/518	synonymous_variant c.1503_1506delTGAGinsCGAA p.503
GCF_000009005	Exported	1761	snp	A	G	G:57 A:0	CDS	+	33/1212	11/403	synonymous_variant c.33A>G p.Glu11Glu
GCF_000009005	Exported	1767	snp	G	A	A:57 G:0	CDS	+	39/1212	13/403	synonymous_variant c.39G>A p.Arg13Arg
GCF_000009005	Exported	1801	snp	C	A	A:53 C:0	CDS	+	73/1212	25/403	missense_variant c.73C>A p.Gln25Lys
GCF_000009005	Exported	2313	snp	G	A	A:58 G:0	CDS	+	585/1212	195/403	synonymous_variant c.585G>A p.Leu195Leu
GCF_000009005	Exported	2349	snp	T	C	C:59 T:0	CDS	+	621/1212	207/403	synonymous_variant c.621T>C p.Ile207Ile
GCF_000009585	Exported	9	snp	T	C	C:14 T:0	CDS	-	94/102	32/33	missense_variant c.94A>G p.Ile32Val
GCF_000009585	Exported	15	snp	C	T	T:14 C:0	CDS	-	88/102	30/33	missense_variant c.88G>A p.Asp30Asn
GCF_000009585	Exported	29	snp	G	T	T:16 G:0	CDS	-	74/102	25/33	missense_variant c.74C>A p.Pro25Gln
GCF_000009585	Exported	35	snp	T	C	C:16 T:0	CDS	-	68/102	23/33	missense_variant c.68A>G p.His23Arg
GCF_000009585	Exported	40	snp	C	T	T:16 C:0	CDS	-	63/102	21/33	missense_variant c.63G>A p.Met21Ile
GCF_000009585	Exported	68	snp	G	A	A:18 G:0	CDS	-	35/102	1933-12-01	missense_variant c.35C>T p.Thr12Ile
GCF_000009585	Exported	78	snp	C	A	A:19 C:0	CDS	-	25/102	1933-09-01	stop_gained c.25G>T p.Gly9*
GCF_000009585	Exported	100	snp	C	A	A:20 C:0	CDS	-	3/102	1933-01-01	start_lost c.3G>T p.Val1?
GCF_000009585	Exported	344	snp	T	C	C:20 T:0	CDS	+	165/1557	55/518	synonymous_variant c.165T>C p.Tyr55Tyr
GCF_000009585	Exported	395	snp	C	T	T:20 C:0	CDS	+	216/1557	72/518	synonymous_variant c.216C>T p.Asp72Asp
GCF_000009585	Exported	434	snp	C	T	T:20 C:0	CDS	+	255/1557	85/518	synonymous_variant c.255C>T p.Asp85Asp
GCF_000009585	Exported	440	snp	C	T	T:20 C:0	CDS	+	261/1557	87/518	synonymous_variant c.261C>T p.Val87Val
GCF_000009585	Exported	449	snp	C	T	T:19 C:0	CDS	+	270/1557	90/518	synonymous_variant c.270C>T p.Phe90Phe
GCF_000009585	Exported	455	complex	GCCAG	ACCGC	ACCGC:18 GCCAG:0	CDS	+	276/1557	92/518	missense_variant c.276_280delGCCAGinsACCGC p.Glu94Gln
GCF_000009585	Exported	473	snp	T	C	C:20 T:0	CDS	+	294/1557	98/518	synonymous_variant c.294T>C p.Ser98Ser
GCF_000009585	Exported	518	complex	CCTG	TCTA	TCTA:19 CCTG:0	CDS	+	339/1557	113/518	synonymous_variant c.339_342delCCTGinsTCTA p.115
GCF_000009585	Exported	587	complex	TCTG	ACTA	ACTA:20 TCTG:0	CDS	+	408/1557	136/518	synonymous_variant c.408_411delTCTGinsACTA p.138
GCF_000009585	Exported	650	snp	T	G	G:20 T:0	CDS	+	471/1557	157/518	synonymous_variant c.471T>G p.Ala157Ala
GCF_000009585	Exported	692	snp	C	T	T:20 C:0	CDS	+	513/1557	171/518	synonymous_variant c.513C>T p.Phe171Phe
GCF_000009585	Exported	704	snp	C	T	T:20 C:0	CDS	+	525/1557	175/518	synonymous_variant c.525C>T p.Asp175Asp
GCF_000009585	Exported	734	snp	T	C	C:20 T:0	CDS	+	555/1557	185/518	synonymous_variant c.555T>C p.Tyr185Tyr
GCF_000009585	Exported	743	complex	AATT	TATC	TATC:19 AATT:0	CDS	+	564/1557	188/518	synonymous_variant c.564_567delAATTinsTATC p.190
GCF_000009585	Exported	779	snp	A	T	T:20 A:0	CDS	+	600/1557	200/518	synonymous_variant c.600A>T p.Ala200Ala
GCF_000009585	Exported	857	complex	CGTG	TGTA	TGTA:20 CGTG:0	CDS	+	678/1557	226/518	synonymous_variant c.678_681delCGTGinsTGTA p.228
GCF_000009585	Exported	888	complex	CTGT	TTAC	TTAC:19 CTGT:0	CDS	+	709/1557	237/518	synonymous_variant c.709_712delCTGTinsTTAC p.239
GCF_000009585	Exported	902	snp	T	A	A:20 T:0	CDS	+	723/1557	241/518	synonymous_variant c.723T>A p.Val241Val
GCF_000009585	Exported	914	snp	A	G	G:20 A:0	CDS	+	735/1557	245/518	synonymous_variant c.735A>G p.Thr245Thr
GCF_000009585	Exported	953	snp	T	C	C:20 T:0	CDS	+	774/1557	258/518	synonymous_variant c.774T>C p.Thr258Thr
GCF_000009585	Exported	968	snp	A	G	G:20 A:0	CDS	+	789/1557	263/518	synonymous_variant c.789A>G p.Ala263Ala
GCF_000009585	Exported	977	snp	T	C	C:20 T:0	CDS	+	798/1557	266/518	synonymous_variant c.798T>C p.Asn266Asn
GCF_000009585	Exported	995	snp	G	A	A:20 G:0	CDS	+	816/1557	272/518	synonymous_variant c.816G>A p.Val272Val
GCF_000009585	Exported	1004	complex	GAAC	AAAT	AAAT:19 GAAC:0	CDS	+	825/1557	275/518	synonymous_variant c.825_828delGAACinsAAAT p.277
GCF_000009585	Exported	1016	snp	C	A	A:20 C:0	CDS	+	837/1557	279/518	synonymous_variant c.837C>A p.Ile279Ile
GCF_000009585	Exported	1031	snp	A	G	G:20 A:0	CDS	+	852/1557	284/518	synonymous_variant c.852A>G p.Thr284Thr
GCF_000009585	Exported	1040	snp	C	T	T:20 C:0	CDS	+	861/1557	287/518	synonymous_variant c.861C>T p.Asn287Asn
GCF_000009585	Exported	1056	snp	A	C	C:20 A:0	CDS	+	877/1557	293/518	missense_variant c.877A>C p.Asn293His
GCF_000009585	Exported	1088	complex	GTAT	ATAC	ATAC:20 GTAT:0	CDS	+	909/1557	303/518	synonymous_variant c.909_912delGTATinsATAC p.305
GCF_000009585	Exported	1106	snp	T	A	A:20 T:0	CDS	+	927/1557	309/518	synonymous_variant c.927T>A p.Thr309Thr
GCF_000009585	Exported	1118	snp	G	A	A:20 G:0	CDS	+	939/1557	313/518	synonymous_variant c.939G>A p.Lys313Lys
GCF_000009585	Exported	1142	complex	TGGT	CGGA	CGGA:19 TGGT:0	CDS	+	963/1557	321/518	synonymous_variant c.963_966delTGGTinsCGGA p.323
GCF_000009585	Exported	1154	snp	A	G	G:20 A:0	CDS	+	975/1557	325/518	synonymous_variant c.975A>G p.Lys325Lys
GCF_000009585	Exported	1163	snp	T	A	A:20 T:0	CDS	+	984/1557	328/518	synonymous_variant c.984T>A p.Pro328Pro
GCF_000009585	Exported	1214	snp	C	T	T:20 C:0	CDS	+	1035/1557	345/518	synonymous_variant c.1035C>T p.Asp345Asp
GCF_000009585	Exported	1232	snp	C	A	A:20 C:0	CDS	+	1053/1557	351/518	synonymous_variant c.1053C>A p.Ala351Ala
GCF_000009585	Exported	1241	complex	CCCA	ACCG	ACCG:20 CCCA:0	CDS	+	1062/1557	354/518	synonymous_variant c.1062_1065delCCCAinsACCG p.356
GCF_000009585	Exported	1253	snp	A	C	C:20 A:0	CDS	+	1074/1557	358/518	synonymous_variant c.1074A>C p.Val358Val
GCF_000009585	Exported	1262	complex	AGGT	TGGG	TGGG:20 AGGT:0	CDS	+	1083/1557	361/518	synonymous_variant c.1083_1086delAGGTinsTGGG p.363
GCF_000009585	Exported	1277	snp	T	C	C:20 T:0	CDS	+	1098/1557	366/518	synonymous_variant c.1098T>C p.Gly366Gly
GCF_000009585	Exported	1292	snp	T	C	C:20 T:0	CDS	+	1113/1557	371/518	synonymous_variant c.1113T>C p.Tyr371Tyr
GCF_000009585	Exported	1314	snp	T	C	C:20 T:0	CDS	+	1135/1557	379/518	synonymous_variant c.1135T>C p.Leu379Leu
GCF_000009585	Exported	1322	snp	T	C	C:20 T:0	CDS	+	1143/1557	381/518	synonymous_variant c.1143T>C p.Ala381Ala
GCF_000009585	Exported	1331	complex	TTTG	CTTA	CTTA:20 TTTG:0	CDS	+	1152/1557	384/518	synonymous_variant c.1152_1155delTTTGinsCTTA p.386
GCF_000009585	Exported	1416	snp	C	T	T:20 C:0	CDS	+	1237/1557	413/518	synonymous_variant c.1237C>T p.Leu413Leu
GCF_000009585	Exported	1463	snp	T	C	C:20 T:0	CDS	+	1284/1557	428/518	synonymous_variant c.1284T>C p.Asn428Asn
GCF_000009585	Exported	1475	snp	T	C	C:20 T:0	CDS	+	1296/1557	432/518	synonymous_variant c.1296T>C p.Asp432Asp
GCF_000009585	Exported	1490	snp	T	C	C:20 T:0	CDS	+	1311/1557	437/518	synonymous_variant c.1311T>C p.Arg437Arg
GCF_000009585	Exported	1514	snp	G	A	A:20 G:0	CDS	+	1335/1557	445/518	synonymous_variant c.1335G>A p.Lys445Lys
GCF_000009585	Exported	1523	snp	T	C	C:20 T:0	CDS	+	1344/1557	448/518	synonymous_variant c.1344T>C p.Ile448Ile
GCF_000009585	Exported	1548	snp	C	T	T:20 C:0	CDS	+	1369/1557	457/518	synonymous_variant c.1369C>T p.Leu457Leu
GCF_000009585	Exported	1578	snp	C	T	T:20 C:0	CDS	+	1399/1557	467/518	synonymous_variant c.1399C>T p.Leu467Leu
GCF_000009585	Exported	1583	complex	TATA	CATT	CATT:20 TATA:0	CDS	+	1404/1557	468/518	synonymous_variant c.1404_1407delTATAinsCATT p.470
GCF_000009585	Exported	1619	complex	ACCG	GCCA	GCCA:19 ACCG:0	CDS	+	1440/1557	480/518	synonymous_variant c.1440_1443delACCGinsGCCA p.482
GCF_000009585	Exported	1664	snp	T	C	C:20 T:0	CDS	+	1485/1557	495/518	synonymous_variant c.1485T>C p.Asp495Asp
GCF_000009585	Exported	1680	snp	A	G	G:20 A:0	CDS	+	1501/1557	501/518	missense_variant c.1501A>G p.Ile501Val
GCF_000009585	Exported	1685	snp	G	A	A:20 G:0	CDS	+	1506/1557	502/518	synonymous_variant c.1506G>A p.Glu502Glu
GCF_000009585	Exported	1761	snp	A	G	G:20 A:0	CDS	+	33/1212	11/403	synonymous_variant c.33A>G p.Glu11Glu
GCF_000009585	Exported	1767	snp	G	A	A:20 G:0	CDS	+	39/1212	13/403	synonymous_variant c.39G>A p.Arg13Arg
GCF_000009585	Exported	2274	snp	C	T	T:18 C:0	CDS	+	546/1212	182/403	synonymous_variant c.546C>T p.Leu182Leu
GCF_000009585	Exported	2313	snp	G	A	A:20 G:0	CDS	+	585/1212	195/403	synonymous_variant c.585G>A p.Leu195Leu
GCF_000009585	Exported	2349	snp	T	C	C:18 T:0	CDS	+	621/1212	207/403	synonymous_variant c.621T>C p.Ile207Ile
GCF_000009585	Exported	2355	complex	ACAGGAAC	GCAAGAAT	GCAAGAAT:16 ACAGGAAC:0	CDS	+	627/1212	209/403	synonymous_variant c.627_634delACAGGAACinsGCAAGAAT p.213
GCF_000009585	Exported	2370	snp	C	T	T:16 C:0	CDS	+	642/1212	214/403	synonymous_variant c.642C>T p.Phe214Phe
GCF_000009585	Exported	2386	snp	G	A	A:14 G:0	CDS	+	658/1212	220/403	missense_variant c.658G>A p.Glu220Lys
GCF_000009645	Exported	29	snp	G	T	T:19 G:0	CDS	-	74/102	25/33	missense_variant c.74C>A p.Pro25Gln
GCF_000009645	Exported	64	complex	AAAGG	GAATA	GAATA:19 AAAGG:0	CDS	-	39/102	1933-12-01	missense_variant c.35_39delCCTTTinsTATTC p.Thr12Ile
GCF_000009645	Exported	395	snp	C	T	T:40 C:0	CDS	+	216/1557	72/518	synonymous_variant c.216C>T p.Asp72Asp
GCF_000009645	Exported	404	snp	C	T	T:40 C:0	CDS	+	225/1557	75/518	synonymous_variant c.225C>T p.Tyr75Tyr
GCF_000009645	Exported	434	snp	C	T	T:40 C:0	CDS	+	255/1557	85/518	synonymous_variant c.255C>T p.Asp85Asp
GCF_000009645	Exported	530	snp	A	G	G:39 A:0	CDS	+	351/1557	117/518	synonymous_variant c.351A>G p.Ala117Ala
GCF_000009645	Exported	914	snp	A	G	G:40 A:0	CDS	+	735/1557	245/518	synonymous_variant c.735A>G p.Thr245Thr
GCF_000009645	Exported	1040	snp	C	T	T:40 C:0	CDS	+	861/1557	287/518	synonymous_variant c.861C>T p.Asn287Asn
GCF_000009645	Exported	1088	complex	GTAT	ATAC	ATAC:39 GTAT:0	CDS	+	909/1557	303/518	synonymous_variant c.909_912delGTATinsATAC p.305
GCF_000009645	Exported	1118	snp	G	A	A:40 G:0	CDS	+	939/1557	313/518	synonymous_variant c.939G>A p.Lys313Lys
GCF_000009645	Exported	1130	snp	C	T	T:40 C:0	CDS	+	951/1557	317/518	synonymous_variant c.951C>T p.Asp317Asp
GCF_000009645	Exported	1154	snp	A	G	G:40 A:0	CDS	+	975/1557	325/518	synonymous_variant c.975A>G p.Lys325Lys
GCF_000009645	Exported	1163	complex	TAAGTCT	AAAATCC	AAAATCC:37 TAAGTCT:0	CDS	+	984/1557	328/518	synonymous_variant c.984_990delTAAGTCTinsAAAATCC p.331
GCF_000009645	Exported	1262	snp	A	T	T:40 A:0	CDS	+	1083/1557	361/518	synonymous_variant c.1083A>T p.Arg361Arg
GCF_000009645	Exported	1268	snp	T	C	C:40 T:0	CDS	+	1089/1557	363/518	synonymous_variant c.1089T>C p.Ala363Ala
GCF_000009645	Exported	1322	snp	T	C	C:40 T:0	CDS	+	1143/1557	381/518	synonymous_variant c.1143T>C p.Ala381Ala
GCF_000009645	Exported	1463	snp	T	C	C:40 T:0	CDS	+	1284/1557	428/518	synonymous_variant c.1284T>C p.Asn428Asn
GCF_000009645	Exported	1548	snp	C	T	T:40 C:0	CDS	+	1369/1557	457/518	synonymous_variant c.1369C>T p.Leu457Leu
GCF_000009645	Exported	1583	snp	T	C	C:40 T:0	CDS	+	1404/1557	468/518	synonymous_variant c.1404T>C p.Asn468Asn
GCF_000009645	Exported	1664	snp	T	C	C:40 T:0	CDS	+	1485/1557	495/518	synonymous_variant c.1485T>C p.Asp495Asp
GCF_000009645	Exported	1685	snp	G	A	A:40 G:0	CDS	+	1506/1557	502/518	synonymous_variant c.1506G>A p.Glu502Glu
GCF_000009645	Exported	1761	snp	A	G	G:38 A:0	CDS	+	33/1212	11/403	synonymous_variant c.33A>G p.Glu11Glu
GCF_000009645	Exported	1767	snp	G	A	A:37 G:0	CDS	+	39/1212	13/403	synonymous_variant c.39G>A p.Arg13Arg
GCF_000009645	Exported	2313	snp	G	A	A:38 G:0	CDS	+	585/1212	195/403	synonymous_variant c.585G>A p.Leu195Leu
GCF_000009665	Exported	29	snp	G	T	T:20 G:0	CDS	-	74/102	25/33	missense_variant c.74C>A p.Pro25Gln
GCF_000009665	Exported	64	complex	AAAGG	GAATA	GAATA:18 AAAGG:0	CDS	-	39/102	1933-12-01	missense_variant c.35_39delCCTTTinsTATTC p.Thr12Ile
GCF_000009665	Exported	395	snp	C	T	T:40 C:0	CDS	+	216/1557	72/518	synonymous_variant c.216C>T p.Asp72Asp
GCF_000009665	Exported	404	snp	C	T	T:40 C:0	CDS	+	225/1557	75/518	synonymous_variant c.225C>T p.Tyr75Tyr
GCF_000009665	Exported	434	snp	C	T	T:40 C:0	CDS	+	255/1557	85/518	synonymous_variant c.255C>T p.Asp85Asp
GCF_000009665	Exported	530	snp	A	G	G:40 A:0	CDS	+	351/1557	117/518	synonymous_variant c.351A>G p.Ala117Ala
GCF_000009665	Exported	914	snp	A	G	G:40 A:0	CDS	+	735/1557	245/518	synonymous_variant c.735A>G p.Thr245Thr
GCF_000009665	Exported	1040	snp	C	T	T:39 C:0	CDS	+	861/1557	287/518	synonymous_variant c.861C>T p.Asn287Asn
GCF_000009665	Exported	1088	complex	GTAT	ATAC	ATAC:39 GTAT:0	CDS	+	909/1557	303/518	synonymous_variant c.909_912delGTATinsATAC p.305
GCF_000009665	Exported	1118	snp	G	A	A:40 G:0	CDS	+	939/1557	313/518	synonymous_variant c.939G>A p.Lys313Lys
GCF_000009665	Exported	1130	snp	C	T	T:40 C:0	CDS	+	951/1557	317/518	synonymous_variant c.951C>T p.Asp317Asp
GCF_000009665	Exported	1154	snp	A	G	G:40 A:0	CDS	+	975/1557	325/518	synonymous_variant c.975A>G p.Lys325Lys
GCF_000009665	Exported	1163	complex	TAAGTCT	AAAATCC	AAAATCC:38 TAAGTCT:0	CDS	+	984/1557	328/518	synonymous_variant c.984_990delTAAGTCTinsAAAATCC p.331
GCF_000009665	Exported	1262	snp	A	T	T:40 A:0	CDS	+	1083/1557	361/518	synonymous_variant c.1083A>T p.Arg361Arg
GCF_000009665	Exported	1268	snp	T	C	C:40 T:0	CDS	+	1089/1557	363/518	synonymous_variant c.1089T>C p.Ala363Ala
GCF_000009665	Exported	1322	snp	T	C	C:40 T:0	CDS	+	1143/1557	381/518	synonymous_variant c.1143T>C p.Ala381Ala
GCF_000009665	Exported	1463	snp	T	C	C:40 T:0	CDS	+	1284/1557	428/518	synonymous_variant c.1284T>C p.Asn428Asn
GCF_000009665	Exported	1548	snp	C	T	T:40 C:0	CDS	+	1369/1557	457/518	synonymous_variant c.1369C>T p.Leu457Leu
GCF_000009665	Exported	1583	snp	T	C	C:40 T:0	CDS	+	1404/1557	468/518	synonymous_variant c.1404T>C p.Asn468Asn
GCF_000009665	Exported	1664	snp	T	C	C:40 T:0	CDS	+	1485/1557	495/518	synonymous_variant c.1485T>C p.Asp495Asp
GCF_000009665	Exported	1685	snp	G	A	A:40 G:0	CDS	+	1506/1557	502/518	synonymous_variant c.1506G>A p.Glu502Glu
GCF_000009665	Exported	1761	snp	A	G	G:36 A:0	CDS	+	33/1212	11/403	synonymous_variant c.33A>G p.Glu11Glu
GCF_000009665	Exported	1767	snp	G	A	A:36 G:0	CDS	+	39/1212	13/403	synonymous_variant c.39G>A p.Arg13Arg
GCF_000009665	Exported	2313	snp	G	A	A:38 G:0	CDS	+	585/1212	195/403	synonymous_variant c.585G>A p.Leu195Leu
GCF_000010445	Exported	29	snp	G	T	T:20 G:0	CDS	-	74/102	25/33	missense_variant c.74C>A p.Pro25Gln
GCF_000010445	Exported	64	complex	AAAGG	GAATA	GAATA:18 AAAGG:0	CDS	-	39/102	1933-12-01	missense_variant c.35_39delCCTTTinsTATTC p.Thr12Ile
GCF_000010445	Exported	395	snp	C	T	T:40 C:0	CDS	+	216/1557	72/518	synonymous_variant c.216C>T p.Asp72Asp
GCF_000010445	Exported	404	snp	C	T	T:40 C:0	CDS	+	225/1557	75/518	synonymous_variant c.225C>T p.Tyr75Tyr
GCF_000010445	Exported	434	snp	C	T	T:40 C:0	CDS	+	255/1557	85/518	synonymous_variant c.255C>T p.Asp85Asp
GCF_000010445	Exported	530	snp	A	G	G:40 A:0	CDS	+	351/1557	117/518	synonymous_variant c.351A>G p.Ala117Ala
GCF_000010445	Exported	914	snp	A	G	G:40 A:0	CDS	+	735/1557	245/518	synonymous_variant c.735A>G p.Thr245Thr
GCF_000010445	Exported	1040	snp	C	T	T:40 C:0	CDS	+	861/1557	287/518	synonymous_variant c.861C>T p.Asn287Asn
GCF_000010445	Exported	1088	complex	GTAT	ATAC	ATAC:38 GTAT:0	CDS	+	909/1557	303/518	synonymous_variant c.909_912delGTATinsATAC p.305
GCF_000010445	Exported	1118	snp	G	A	A:40 G:0	CDS	+	939/1557	313/518	synonymous_variant c.939G>A p.Lys313Lys
GCF_000010445	Exported	1130	snp	C	T	T:40 C:0	CDS	+	951/1557	317/518	synonymous_variant c.951C>T p.Asp317Asp
GCF_000010445	Exported	1154	snp	A	G	G:40 A:0	CDS	+	975/1557	325/518	synonymous_variant c.975A>G p.Lys325Lys
GCF_000010445	Exported	1163	complex	TAAGTCT	AAAATCC	AAAATCC:37 TAAGTCT:0	CDS	+	984/1557	328/518	synonymous_variant c.984_990delTAAGTCTinsAAAATCC p.331
GCF_000010445	Exported	1262	snp	A	T	T:40 A:0	CDS	+	1083/1557	361/518	synonymous_variant c.1083A>T p.Arg361Arg
GCF_000010445	Exported	1268	snp	T	C	C:40 T:0	CDS	+	1089/1557	363/518	synonymous_variant c.1089T>C p.Ala363Ala
GCF_000010445	Exported	1322	snp	T	C	C:40 T:0	CDS	+	1143/1557	381/518	synonymous_variant c.1143T>C p.Ala381Ala
GCF_000010445	Exported	1463	snp	T	C	C:40 T:0	CDS	+	1284/1557	428/518	synonymous_variant c.1284T>C p.Asn428Asn
GCF_000010445	Exported	1548	snp	C	T	T:40 C:0	CDS	+	1369/1557	457/518	synonymous_variant c.1369C>T p.Leu457Leu
GCF_000010445	Exported	1583	snp	T	C	C:40 T:0	CDS	+	1404/1557	468/518	synonymous_variant c.1404T>C p.Asn468Asn
GCF_000010445	Exported	1664	snp	T	C	C:40 T:0	CDS	+	1485/1557	495/518	synonymous_variant c.1485T>C p.Asp495Asp
GCF_000010445	Exported	1685	snp	G	A	A:40 G:0	CDS	+	1506/1557	502/518	synonymous_variant c.1506G>A p.Glu502Glu
GCF_000010445	Exported	1761	snp	A	G	G:37 A:0	CDS	+	33/1212	11/403	synonymous_variant c.33A>G p.Glu11Glu
GCF_000010445	Exported	1767	snp	G	A	A:36 G:0	CDS	+	39/1212	13/403	synonymous_variant c.39G>A p.Arg13Arg
GCF_000010445	Exported	2313	snp	G	A	A:38 G:0	CDS	+	585/1212	195/403	synonymous_variant c.585G>A p.Leu195Leu
GCF_000011265	Exported	23	snp	C	T	T:11 C:0	CDS	-	80/102	27/33	missense_variant c.80G>A p.Arg27Gln
GCF_000011265	Exported	34	complex	GTGTG	ACGTT	ACGTT:11 GTGTG:0	CDS	-	69/102	22/33	missense_variant c.65_69delCACACinsAACGT p.ThrHis22LysArg
GCF_000011265	Exported	44	complex	AATCCTAT	GATTCTAC	GATTCTAC:11 AATCCTAT:0	CDS	-	59/102	18/33	missense_variant c.52_59delATAGGATTinsGTAGAATC p.IleGlyPhe18ValGluSer
GCF_000011265	Exported	58	complex	CTC	TTT	TTT:11 CTC:0	CDS	-	45/102	15/33	missense_variant c.43_45delGAGinsAAA p.Glu15Lys
GCF_000011265	Exported	67	mnp	GG	TA	TA:11 GG:0	CDS	-	36/102	1933-12-01	missense_variant c.35_36delCCinsTA p.Thr12Ile
GCF_000011265	Exported	263	snp	T	C	C:40 T:0	CDS	+	84/1557	28/518	synonymous_variant c.84T>C p.Asn28Asn
GCF_000011265	Exported	395	snp	C	T	T:40 C:0	CDS	+	216/1557	72/518	synonymous_variant c.216C>T p.Asp72Asp
GCF_000011265	Exported	404	snp	C	T	T:40 C:0	CDS	+	225/1557	75/518	synonymous_variant c.225C>T p.Tyr75Tyr
GCF_000011265	Exported	434	snp	C	T	T:40 C:0	CDS	+	255/1557	85/518	synonymous_variant c.255C>T p.Asp85Asp
GCF_000011265	Exported	863	snp	T	C	C:40 T:0	CDS	+	684/1557	228/518	synonymous_variant c.684T>C p.Tyr228Tyr
GCF_000011265	Exported	881	snp	A	C	C:40 A:0	CDS	+	702/1557	234/518	synonymous_variant c.702A>C p.Ser234Ser
GCF_000011265	Exported	914	snp	A	G	G:40 A:0	CDS	+	735/1557	245/518	synonymous_variant c.735A>G p.Thr245Thr
GCF_000011265	Exported	1040	snp	C	T	T:40 C:0	CDS	+	861/1557	287/518	synonymous_variant c.861C>T p.Asn287Asn
GCF_000011265	Exported	1088	complex	GTAT	ATAC	ATAC:39 GTAT:0	CDS	+	909/1557	303/518	synonymous_variant c.909_912delGTATinsATAC p.305
GCF_000011265	Exported	1106	snp	T	A	A:40 T:0	CDS	+	927/1557	309/518	synonymous_variant c.927T>A p.Thr309Thr
GCF_000011265	Exported	1118	snp	G	A	A:40 G:0	CDS	+	939/1557	313/518	synonymous_variant c.939G>A p.Lys313Lys
GCF_000011265	Exported	1262	snp	A	T	T:40 A:0	CDS	+	1083/1557	361/518	synonymous_variant c.1083A>T p.Arg361Arg
GCF_000011265	Exported	1322	snp	T	C	C:40 T:0	CDS	+	1143/1557	381/518	synonymous_variant c.1143T>C p.Ala381Ala
GCF_000011265	Exported	1340	snp	G	C	C:40 G:0	CDS	+	1161/1557	387/518	synonymous_variant c.1161G>C p.Ala387Ala
GCF_000011265	Exported	1463	snp	T	C	C:40 T:0	CDS	+	1284/1557	428/518	synonymous_variant c.1284T>C p.Asn428Asn
GCF_000011265	Exported	1548	snp	C	T	T:40 C:0	CDS	+	1369/1557	457/518	synonymous_variant c.1369C>T p.Leu457Leu
GCF_000011265	Exported	1559	snp	T	C	C:40 T:0	CDS	+	1380/1557	460/518	synonymous_variant c.1380T>C p.Ile460Ile
GCF_000011265	Exported	1578	snp	C	T	T:40 C:0	CDS	+	1399/1557	467/518	synonymous_variant c.1399C>T p.Leu467Leu
GCF_000011265	Exported	1583	snp	T	C	C:40 T:0	CDS	+	1404/1557	468/518	synonymous_variant c.1404T>C p.Asn468Asn
GCF_000011265	Exported	1664	snp	T	C	C:40 T:0	CDS	+	1485/1557	495/518	synonymous_variant c.1485T>C p.Asp495Asp
GCF_000011265	Exported	1685	snp	G	A	A:40 G:0	CDS	+	1506/1557	502/518	synonymous_variant c.1506G>A p.Glu502Glu
GCF_000011265	Exported	1761	snp	A	G	G:38 A:0	CDS	+	33/1212	11/403	synonymous_variant c.33A>G p.Glu11Glu
GCF_000011265	Exported	1801	snp	C	A	A:32 C:0	CDS	+	73/1212	25/403	missense_variant c.73C>A p.Gln25Lys
GCF_000011505	Exported	29	snp	G	T	T:18 G:0	CDS	-	74/102	25/33	missense_variant c.74C>A p.Pro25Gln
GCF_000011505	Exported	35	snp	T	C	C:18 T:0	CDS	-	68/102	23/33	missense_variant c.68A>G p.His23Arg
GCF_000011505	Exported	40	snp	C	T	T:19 C:0	CDS	-	63/102	21/33	missense_variant c.63G>A p.Met21Ile
GCF_000011505	Exported	64	complex	AAAGG	GAATA	GAATA:18 AAAGG:0	CDS	-	39/102	1933-12-01	missense_variant c.35_39delCCTTTinsTATTC p.Thr12Ile
GCF_000011505	Exported	161	snp	T	G	G:40 T:0
GCF_000011505	Exported	395	snp	C	T	T:40 C:0	CDS	+	216/1557	72/518	synonymous_variant c.216C>T p.Asp72Asp
GCF_000011505	Exported	459	snp	G	C	C:40 G:0	CDS	+	280/1557	94/518	missense_variant c.280G>C p.Glu94Gln
GCF_000011505	Exported	518	snp	C	T	T:40 C:0	CDS	+	339/1557	113/518	synonymous_variant c.339C>T p.His113His
GCF_000011505	Exported	555	snp	T	C	C:40 T:0	CDS	+	376/1557	126/518	synonymous_variant c.376T>C p.Leu126Leu
GCF_000011505	Exported	587	snp	T	A	A:40 T:0	CDS	+	408/1557	136/518	synonymous_variant c.408T>A p.Gly136Gly
GCF_000011505	Exported	605	complex	TTTG	CTTA	CTTA:39 TTTG:0	CDS	+	426/1557	142/518	synonymous_variant c.426_429delTTTGinsCTTA p.144
GCF_000011505	Exported	620	mnp	AC	TT	TT:39 AC:0	CDS	+	441/1557	147/518	synonymous_variant c.441_442delACinsTT p.149
GCF_000011505	Exported	650	snp	T	G	G:40 T:0	CDS	+	471/1557	157/518	synonymous_variant c.471T>G p.Ala157Ala
GCF_000011505	Exported	656	complex	CTCT	TTCC	TTCC:37 CTCT:0	CDS	+	477/1557	159/518	synonymous_variant c.477_480delCTCTinsTTCC p.161
GCF_000011505	Exported	665	snp	C	T	T:39 C:0	CDS	+	486/1557	162/518	synonymous_variant c.486C>T p.Val162Val
GCF_000011505	Exported	704	snp	C	T	T:40 C:0	CDS	+	525/1557	175/518	synonymous_variant c.525C>T p.Asp175Asp
GCF_000011505	Exported	888	complex	CTGT	TTAC	TTAC:36 CTGT:1	CDS	+	709/1557	237/518	synonymous_variant c.709_712delCTGTinsTTAC p.239
GCF_000011505	Exported	953	snp	T	C	C:40 T:0	CDS	+	774/1557	258/518	synonymous_variant c.774T>C p.Thr258Thr
GCF_000011505	Exported	977	snp	T	C	C:40 T:0	CDS	+	798/1557	266/518	synonymous_variant c.798T>C p.Asn266Asn
GCF_000011505	Exported	983	snp	A	G	G:40 A:0	CDS	+	804/1557	268/518	synonymous_variant c.804A>G p.Leu268Leu
GCF_000011505	Exported	1028	complex	CACA	TACG	TACG:40 CACA:0	CDS	+	849/1557	283/518	synonymous_variant c.849_852delCACAinsTACG p.285
GCF_000011505	Exported	1040	snp	C	T	T:40 C:0	CDS	+	861/1557	287/518	synonymous_variant c.861C>T p.Asn287Asn
GCF_000011505	Exported	1106	snp	T	A	A:40 T:0	CDS	+	927/1557	309/518	synonymous_variant c.927T>A p.Thr309Thr
GCF_000011505	Exported	1118	snp	G	A	A:40 G:0	CDS	+	939/1557	313/518	synonymous_variant c.939G>A p.Lys313Lys
GCF_000011505	Exported	1253	snp	A	C	C:40 A:0	CDS	+	1074/1557	358/518	synonymous_variant c.1074A>C p.Val358Val
GCF_000011505	Exported	1262	snp	A	T	T:40 A:0	CDS	+	1083/1557	361/518	synonymous_variant c.1083A>T p.Arg361Arg
GCF_000011505	Exported	1268	snp	T	C	C:40 T:0	CDS	+	1089/1557	363/518	synonymous_variant c.1089T>C p.Ala363Ala
GCF_000011505	Exported	1278	snp	G	A	A:40 G:0	CDS	+	1099/1557	367/518	missense_variant c.1099G>A p.Val367Ile
GCF_000011505	Exported	1322	snp	T	C	C:40 T:0	CDS	+	1143/1557	381/518	synonymous_variant c.1143T>C p.Ala381Ala
GCF_000011505	Exported	1416	snp	C	T	T:40 C:0	CDS	+	1237/1557	413/518	synonymous_variant c.1237C>T p.Leu413Leu
GCF_000011505	Exported	1463	snp	T	C	C:40 T:0	CDS	+	1284/1557	428/518	synonymous_variant c.1284T>C p.Asn428Asn
GCF_000011505	Exported	1548	snp	C	T	T:40 C:0	CDS	+	1369/1557	457/518	synonymous_variant c.1369C>T p.Leu457Leu
GCF_000011505	Exported	1578	snp	C	T	T:40 C:0	CDS	+	1399/1557	467/518	synonymous_variant c.1399C>T p.Leu467Leu
GCF_000011505	Exported	1583	snp	T	C	C:40 T:0	CDS	+	1404/1557	468/518	synonymous_variant c.1404T>C p.Asn468Asn
GCF_000011505	Exported	1619	complex	ACCG	GCCA	GCCA:40 ACCG:0	CDS	+	1440/1557	480/518	synonymous_variant c.1440_1443delACCGinsGCCA p.482
GCF_000011505	Exported	1685	snp	G	A	A:40 G:0	CDS	+	1506/1557	502/518	synonymous_variant c.1506G>A p.Glu502Glu
GCF_000011505	Exported	1745	snp	A	C	C:40 A:0	CDS	+	17/1212	6/403	missense_variant c.17A>C p.Lys6Thr
GCF_000011505	Exported	1761	snp	A	G	G:39 A:0	CDS	+	33/1212	11/403	synonymous_variant c.33A>G p.Glu11Glu
GCF_000011505	Exported	1767	snp	G	A	A:38 G:0	CDS	+	39/1212	13/403	synonymous_variant c.39G>A p.Arg13Arg
GCF_000011505	Exported	2257	complex	AAG	GAA	GAA:17 AAG:0	CDS	+	529/1212	177/403	missense_variant c.529_531delAAGinsGAA p.Lys177Glu
GCF_000011505	Exported	2313	snp	G	A	A:40 G:0	CDS	+	585/1212	195/403	synonymous_variant c.585G>A p.Leu195Leu
GCF_000011505	Exported	2349	snp	T	C	C:38 T:0	CDS	+	621/1212	207/403	synonymous_variant c.621T>C p.Ile207Ile
GCF_000011505	Exported	2398	snp	G	C	C:20 G:0	CDS	+	670/1212	224/403	missense_variant c.670G>C p.Asp224His
GCF_000011505	Exported	2460	snp	G	T	T:20 G:0	CDS	+	732/1212	244/403	synonymous_variant c.732G>T p.Gly244Gly
GCF_000011505	Exported	2615	snp	A	G	G:20 A:0	CDS	+	887/1212	296/403	missense_variant c.887A>G p.Lys296Arg
GCF_000011505	Exported	2868	snp	A	T	T:20 A:0	CDS	+	1140/1212	380/403	synonymous_variant c.1140A>T p.Ile380Ile
GCF_000011505	Exported	2883	snp	G	A	A:20 G:0	CDS	+	1155/1212	385/403	missense_variant c.1155G>A p.Met385Ile
GCF_000011505	Exported	2928	snp	A	G	G:18 A:0	CDS	+	1200/1212	400/403	synonymous_variant c.1200A>G p.Lys400Lys
GCF_000011525	Exported	23	snp	C	T	T:12 C:0	CDS	-	80/102	27/33	missense_variant c.80G>A p.Arg27Gln
GCF_000011525	Exported	34	complex	GTGTG	ACGTT	ACGTT:12 GTGTG:0	CDS	-	69/102	22/33	missense_variant c.65_69delCACACinsAACGT p.ThrHis22LysArg
GCF_000011525	Exported	44	complex	AATCCTAT	GATTCTAC	GATTCTAC:12 AATCCTAT:0	CDS	-	59/102	18/33	missense_variant c.52_59delATAGGATTinsGTAGAATC p.IleGlyPhe18ValGluSer
GCF_000011525	Exported	58	complex	CTC	TTT	TTT:12 CTC:0	CDS	-	45/102	15/33	missense_variant c.43_45delGAGinsAAA p.Glu15Lys
GCF_000011525	Exported	67	mnp	GG	TA	TA:13 GG:0	CDS	-	36/102	1933-12-01	missense_variant c.35_36delCCinsTA p.Thr12Ile
GCF_000011525	Exported	263	snp	T	C	C:40 T:0	CDS	+	84/1557	28/518	synonymous_variant c.84T>C p.Asn28Asn
GCF_000011525	Exported	395	snp	C	T	T:40 C:0	CDS	+	216/1557	72/518	synonymous_variant c.216C>T p.Asp72Asp
GCF_000011525	Exported	404	snp	C	T	T:40 C:0	CDS	+	225/1557	75/518	synonymous_variant c.225C>T p.Tyr75Tyr
GCF_000011525	Exported	434	snp	C	T	T:40 C:0	CDS	+	255/1557	85/518	synonymous_variant c.255C>T p.Asp85Asp
GCF_000011525	Exported	863	snp	T	C	C:40 T:0	CDS	+	684/1557	228/518	synonymous_variant c.684T>C p.Tyr228Tyr
GCF_000011525	Exported	881	snp	A	C	C:40 A:0	CDS	+	702/1557	234/518	synonymous_variant c.702A>C p.Ser234Ser
GCF_000011525	Exported	914	snp	A	G	G:40 A:0	CDS	+	735/1557	245/518	synonymous_variant c.735A>G p.Thr245Thr
GCF_000011525	Exported	1040	snp	C	T	T:40 C:0	CDS	+	861/1557	287/518	synonymous_variant c.861C>T p.Asn287Asn
GCF_000011525	Exported	1088	complex	GTAT	ATAC	ATAC:39 GTAT:0	CDS	+	909/1557	303/518	synonymous_variant c.909_912delGTATinsATAC p.305
GCF_000011525	Exported	1106	snp	T	A	A:40 T:0	CDS	+	927/1557	309/518	synonymous_variant c.927T>A p.Thr309Thr
GCF_000011525	Exported	1118	snp	G	A	A:40 G:0	CDS	+	939/1557	313/518	synonymous_variant c.939G>A p.Lys313Lys
GCF_000011525	Exported	1262	snp	A	T	T:40 A:0	CDS	+	1083/1557	361/518	synonymous_variant c.1083A>T p.Arg361Arg
GCF_000011525	Exported	1322	snp	T	C	C:40 T:0	CDS	+	1143/1557	381/518	synonymous_variant c.1143T>C p.Ala381Ala
GCF_000011525	Exported	1340	snp	G	C	C:40 G:0	CDS	+	1161/1557	387/518	synonymous_variant c.1161G>C p.Ala387Ala
GCF_000011525	Exported	1463	snp	T	C	C:40 T:0	CDS	+	1284/1557	428/518	synonymous_variant c.1284T>C p.Asn428Asn
GCF_000011525	Exported	1548	snp	C	T	T:40 C:0	CDS	+	1369/1557	457/518	synonymous_variant c.1369C>T p.Leu457Leu
GCF_000011525	Exported	1559	snp	T	C	C:40 T:0	CDS	+	1380/1557	460/518	synonymous_variant c.1380T>C p.Ile460Ile
GCF_000011525	Exported	1578	snp	C	T	T:40 C:0	CDS	+	1399/1557	467/518	synonymous_variant c.1399C>T p.Leu467Leu
GCF_000011525	Exported	1583	snp	T	C	C:40 T:0	CDS	+	1404/1557	468/518	synonymous_variant c.1404T>C p.Asn468Asn
GCF_000011525	Exported	1664	snp	T	C	C:40 T:0	CDS	+	1485/1557	495/518	synonymous_variant c.1485T>C p.Asp495Asp
GCF_000011525	Exported	1685	snp	G	A	A:40 G:0	CDS	+	1506/1557	502/518	synonymous_variant c.1506G>A p.Glu502Glu
GCF_000011525	Exported	1761	snp	A	G	G:36 A:0	CDS	+	33/1212	11/403	synonymous_variant c.33A>G p.Glu11Glu
GCF_000011525	Exported	1801	snp	C	A	A:32 C:0	CDS	+	73/1212	25/403	missense_variant c.73C>A p.Gln25Lys
GCF_000016805	Exported	29	snp	G	T	T:20 G:0	CDS	-	74/102	25/33	missense_variant c.74C>A p.Pro25Gln
GCF_000016805	Exported	64	complex	AAAGG	GAATA	GAATA:18 AAAGG:0	CDS	-	39/102	1933-12-01	missense_variant c.35_39delCCTTTinsTATTC p.Thr12Ile
GCF_000016805	Exported	395	snp	C	T	T:40 C:0	CDS	+	216/1557	72/518	synonymous_variant c.216C>T p.Asp72Asp
GCF_000016805	Exported	404	snp	C	T	T:40 C:0	CDS	+	225/1557	75/518	synonymous_variant c.225C>T p.Tyr75Tyr
GCF_000016805	Exported	434	snp	C	T	T:40 C:0	CDS	+	255/1557	85/518	synonymous_variant c.255C>T p.Asp85Asp
GCF_000016805	Exported	530	snp	A	G	G:40 A:0	CDS	+	351/1557	117/518	synonymous_variant c.351A>G p.Ala117Ala
GCF_000016805	Exported	914	snp	A	G	G:40 A:0	CDS	+	735/1557	245/518	synonymous_variant c.735A>G p.Thr245Thr
GCF_000016805	Exported	1040	snp	C	T	T:40 C:0	CDS	+	861/1557	287/518	synonymous_variant c.861C>T p.Asn287Asn
GCF_000016805	Exported	1088	complex	GTAT	ATAC	ATAC:40 GTAT:0	CDS	+	909/1557	303/518	synonymous_variant c.909_912delGTATinsATAC p.305
GCF_000016805	Exported	1118	snp	G	A	A:40 G:0	CDS	+	939/1557	313/518	synonymous_variant c.939G>A p.Lys313Lys
GCF_000016805	Exported	1130	snp	C	T	T:40 C:0	CDS	+	951/1557	317/518	synonymous_variant c.951C>T p.Asp317Asp
GCF_000016805	Exported	1154	snp	A	G	G:40 A:0	CDS	+	975/1557	325/518	synonymous_variant c.975A>G p.Lys325Lys
GCF_000016805	Exported	1163	complex	TAAGTCT	AAAATCC	AAAATCC:36 TAAGTCT:0	CDS	+	984/1557	328/518	synonymous_variant c.984_990delTAAGTCTinsAAAATCC p.331
GCF_000016805	Exported	1262	snp	A	T	T:40 A:0	CDS	+	1083/1557	361/518	synonymous_variant c.1083A>T p.Arg361Arg
GCF_000016805	Exported	1268	snp	T	C	C:40 T:0	CDS	+	1089/1557	363/518	synonymous_variant c.1089T>C p.Ala363Ala
GCF_000016805	Exported	1322	snp	T	C	C:40 T:0	CDS	+	1143/1557	381/518	synonymous_variant c.1143T>C p.Ala381Ala
GCF_000016805	Exported	1463	snp	T	C	C:40 T:0	CDS	+	1284/1557	428/518	synonymous_variant c.1284T>C p.Asn428Asn
GCF_000016805	Exported	1548	snp	C	T	T:40 C:0	CDS	+	1369/1557	457/518	synonymous_variant c.1369C>T p.Leu457Leu
GCF_000016805	Exported	1583	snp	T	C	C:40 T:0	CDS	+	1404/1557	468/518	synonymous_variant c.1404T>C p.Asn468Asn
GCF_000016805	Exported	1664	snp	T	C	C:40 T:0	CDS	+	1485/1557	495/518	synonymous_variant c.1485T>C p.Asp495Asp
GCF_000016805	Exported	1685	snp	G	A	A:40 G:0	CDS	+	1506/1557	502/518	synonymous_variant c.1506G>A p.Glu502Glu
GCF_000016805	Exported	1761	snp	A	G	G:36 A:0	CDS	+	33/1212	11/403	synonymous_variant c.33A>G p.Glu11Glu
GCF_000016805	Exported	1767	snp	G	A	A:36 G:0	CDS	+	39/1212	13/403	synonymous_variant c.39G>A p.Arg13Arg
GCF_000016805	Exported	2313	snp	G	A	A:38 G:0	CDS	+	585/1212	195/403	synonymous_variant c.585G>A p.Leu195Leu
GCF_000024585	Exported	29	snp	G	T	T:19 G:0	CDS	-	74/102	25/33	missense_variant c.74C>A p.Pro25Gln
GCF_000024585	Exported	64	complex	AAAGG	GAATA	GAATA:18 AAAGG:0	CDS	-	39/102	1933-12-01	missense_variant c.35_39delCCTTTinsTATTC p.Thr12Ile
GCF_000024585	Exported	395	snp	C	T	T:40 C:0	CDS	+	216/1557	72/518	synonymous_variant c.216C>T p.Asp72Asp
GCF_000024585	Exported	404	snp	C	T	T:40 C:0	CDS	+	225/1557	75/518	synonymous_variant c.225C>T p.Tyr75Tyr
GCF_000024585	Exported	434	snp	C	T	T:40 C:0	CDS	+	255/1557	85/518	synonymous_variant c.255C>T p.Asp85Asp
GCF_000024585	Exported	530	snp	A	G	G:40 A:0	CDS	+	351/1557	117/518	synonymous_variant c.351A>G p.Ala117Ala
GCF_000024585	Exported	914	snp	A	G	G:40 A:0	CDS	+	735/1557	245/518	synonymous_variant c.735A>G p.Thr245Thr
GCF_000024585	Exported	1040	snp	C	T	T:40 C:0	CDS	+	861/1557	287/518	synonymous_variant c.861C>T p.Asn287Asn
GCF_000024585	Exported	1088	complex	GTAT	ATAC	ATAC:37 GTAT:0	CDS	+	909/1557	303/518	synonymous_variant c.909_912delGTATinsATAC p.305
GCF_000024585	Exported	1118	snp	G	A	A:40 G:0	CDS	+	939/1557	313/518	synonymous_variant c.939G>A p.Lys313Lys
GCF_000024585	Exported	1130	snp	C	T	T:40 C:0	CDS	+	951/1557	317/518	synonymous_variant c.951C>T p.Asp317Asp
GCF_000024585	Exported	1154	snp	A	G	G:40 A:0	CDS	+	975/1557	325/518	synonymous_variant c.975A>G p.Lys325Lys
GCF_000024585	Exported	1163	complex	TAAGTCT	AAAATCC	AAAATCC:37 TAAGTCT:0	CDS	+	984/1557	328/518	synonymous_variant c.984_990delTAAGTCTinsAAAATCC p.331
GCF_000024585	Exported	1262	snp	A	T	T:40 A:0	CDS	+	1083/1557	361/518	synonymous_variant c.1083A>T p.Arg361Arg
GCF_000024585	Exported	1268	snp	T	C	C:40 T:0	CDS	+	1089/1557	363/518	synonymous_variant c.1089T>C p.Ala363Ala
GCF_000024585	Exported	1322	snp	T	C	C:40 T:0	CDS	+	1143/1557	381/518	synonymous_variant c.1143T>C p.Ala381Ala
GCF_000024585	Exported	1463	snp	T	C	C:40 T:0	CDS	+	1284/1557	428/518	synonymous_variant c.1284T>C p.Asn428Asn
GCF_000024585	Exported	1548	snp	C	T	T:40 C:0	CDS	+	1369/1557	457/518	synonymous_variant c.1369C>T p.Leu457Leu
GCF_000024585	Exported	1583	snp	T	C	C:40 T:0	CDS	+	1404/1557	468/518	synonymous_variant c.1404T>C p.Asn468Asn
GCF_000024585	Exported	1664	snp	T	C	C:40 T:0	CDS	+	1485/1557	495/518	synonymous_variant c.1485T>C p.Asp495Asp
GCF_000024585	Exported	1685	snp	G	A	A:40 G:0	CDS	+	1506/1557	502/518	synonymous_variant c.1506G>A p.Glu502Glu
GCF_000024585	Exported	1761	snp	A	G	G:38 A:0	CDS	+	33/1212	11/403	synonymous_variant c.33A>G p.Glu11Glu
GCF_000024585	Exported	1767	snp	G	A	A:36 G:0	CDS	+	39/1212	13/403	synonymous_variant c.39G>A p.Arg13Arg
GCF_000024585	Exported	2313	snp	G	A	A:38 G:0	CDS	+	585/1212	195/403	synonymous_variant c.585G>A p.Leu195Leu
GCF_000025145	Exported	29	snp	G	T	T:20 G:0	CDS	-	74/102	25/33	missense_variant c.74C>A p.Pro25Gln
GCF_000025145	Exported	64	complex	AAAGG	GAATA	GAATA:18 AAAGG:0	CDS	-	39/102	1933-12-01	missense_variant c.35_39delCCTTTinsTATTC p.Thr12Ile
GCF_000025145	Exported	395	snp	C	T	T:40 C:0	CDS	+	216/1557	72/518	synonymous_variant c.216C>T p.Asp72Asp
GCF_000025145	Exported	404	snp	C	T	T:40 C:0	CDS	+	225/1557	75/518	synonymous_variant c.225C>T p.Tyr75Tyr
GCF_000025145	Exported	434	snp	C	T	T:40 C:0	CDS	+	255/1557	85/518	synonymous_variant c.255C>T p.Asp85Asp
GCF_000025145	Exported	530	snp	A	G	G:40 A:0	CDS	+	351/1557	117/518	synonymous_variant c.351A>G p.Ala117Ala
GCF_000025145	Exported	914	snp	A	G	G:40 A:0	CDS	+	735/1557	245/518	synonymous_variant c.735A>G p.Thr245Thr
GCF_000025145	Exported	1040	snp	C	T	T:40 C:0	CDS	+	861/1557	287/518	synonymous_variant c.861C>T p.Asn287Asn
GCF_000025145	Exported	1088	complex	GTAT	ATAC	ATAC:39 GTAT:0	CDS	+	909/1557	303/518	synonymous_variant c.909_912delGTATinsATAC p.305
GCF_000025145	Exported	1118	snp	G	A	A:40 G:0	CDS	+	939/1557	313/518	synonymous_variant c.939G>A p.Lys313Lys
GCF_000025145	Exported	1130	snp	C	T	T:40 C:0	CDS	+	951/1557	317/518	synonymous_variant c.951C>T p.Asp317Asp
GCF_000025145	Exported	1154	snp	A	G	G:40 A:0	CDS	+	975/1557	325/518	synonymous_variant c.975A>G p.Lys325Lys
GCF_000025145	Exported	1163	complex	TAAGTCT	AAAATCC	AAAATCC:38 TAAGTCT:0	CDS	+	984/1557	328/518	synonymous_variant c.984_990delTAAGTCTinsAAAATCC p.331
GCF_000025145	Exported	1262	snp	A	T	T:40 A:0	CDS	+	1083/1557	361/518	synonymous_variant c.1083A>T p.Arg361Arg
GCF_000025145	Exported	1268	snp	T	C	C:40 T:0	CDS	+	1089/1557	363/518	synonymous_variant c.1089T>C p.Ala363Ala
GCF_000025145	Exported	1322	snp	T	C	C:40 T:0	CDS	+	1143/1557	381/518	synonymous_variant c.1143T>C p.Ala381Ala
GCF_000025145	Exported	1463	snp	T	C	C:40 T:0	CDS	+	1284/1557	428/518	synonymous_variant c.1284T>C p.Asn428Asn
GCF_000025145	Exported	1548	snp	C	T	T:40 C:0	CDS	+	1369/1557	457/518	synonymous_variant c.1369C>T p.Leu457Leu
GCF_000025145	Exported	1583	snp	T	C	C:40 T:0	CDS	+	1404/1557	468/518	synonymous_variant c.1404T>C p.Asn468Asn
GCF_000025145	Exported	1664	snp	T	C	C:40 T:0	CDS	+	1485/1557	495/518	synonymous_variant c.1485T>C p.Asp495Asp
GCF_000025145	Exported	1685	snp	G	A	A:40 G:0	CDS	+	1506/1557	502/518	synonymous_variant c.1506G>A p.Glu502Glu
GCF_000025145	Exported	1761	snp	A	G	G:38 A:0	CDS	+	33/1212	11/403	synonymous_variant c.33A>G p.Glu11Glu
GCF_000025145	Exported	1767	snp	G	A	A:37 G:0	CDS	+	39/1212	13/403	synonymous_variant c.39G>A p.Arg13Arg
GCF_000025145	Exported	2313	snp	G	A	A:38 G:0	CDS	+	585/1212	195/403	synonymous_variant c.585G>A p.Leu195Leu
GCF_000144955	Exported	260	complex	GAAT	AAAC	AAAC:39 GAAT:0	CDS	+	81/1557	27/518	synonymous_variant c.81_84delGAATinsAAAC p.29
GCF_000144955	Exported	332	snp	G	C	C:40 G:0	CDS	+	153/1557	51/518	synonymous_variant c.153G>C p.Ala51Ala
GCF_000144955	Exported	344	complex	TGCA	CGCT	CGCT:39 TGCA:0	CDS	+	165/1557	55/518	synonymous_variant c.165_168delTGCAinsCGCT p.57
GCF_000144955	Exported	357	snp	T	G	G:40 T:0	CDS	+	178/1557	60/518	missense_variant c.178T>G p.Ser60Ala
GCF_000144955	Exported	434	snp	C	T	T:40 C:0	CDS	+	255/1557	85/518	synonymous_variant c.255C>T p.Asp85Asp
GCF_000144955	Exported	459	snp	G	C	C:40 G:0	CDS	+	280/1557	94/518	missense_variant c.280G>C p.Glu94Gln
GCF_000144955	Exported	587	snp	T	A	A:40 T:0	CDS	+	408/1557	136/518	synonymous_variant c.408T>A p.Gly136Gly
GCF_000144955	Exported	635	snp	C	G	G:40 C:0	CDS	+	456/1557	152/518	synonymous_variant c.456C>G p.Val152Val
GCF_000144955	Exported	656	complex	CTCT	TTCC	TTCC:37 CTCT:0	CDS	+	477/1557	159/518	synonymous_variant c.477_480delCTCTinsTTCC p.161
GCF_000144955	Exported	669	snp	G	A	A:40 G:0	CDS	+	490/1557	164/518	missense_variant c.490G>A p.Val164Ile
GCF_000144955	Exported	683	snp	C	T	T:40 C:0	CDS	+	504/1557	168/518	synonymous_variant c.504C>T p.Asp168Asp
GCF_000144955	Exported	701	snp	T	C	C:40 T:0	CDS	+	522/1557	174/518	synonymous_variant c.522T>C p.Ser174Ser
GCF_000144955	Exported	932	snp	C	T	T:40 C:0	CDS	+	753/1557	251/518	synonymous_variant c.753C>T p.Phe251Phe
GCF_000144955	Exported	953	snp	T	C	C:40 T:0	CDS	+	774/1557	258/518	synonymous_variant c.774T>C p.Thr258Thr
GCF_000144955	Exported	998	snp	T	C	C:40 T:0	CDS	+	819/1557	273/518	synonymous_variant c.819T>C p.Arg273Arg
GCF_000144955	Exported	1040	snp	C	T	T:40 C:0	CDS	+	861/1557	287/518	synonymous_variant c.861C>T p.Asn287Asn
GCF_000144955	Exported	1163	complex	TAAGTCT	AAAATCC	AAAATCC:38 TAAGTCT:0	CDS	+	984/1557	328/518	synonymous_variant c.984_990delTAAGTCTinsAAAATCC p.331
GCF_000144955	Exported	1209	snp	C	T	T:40 C:0	CDS	+	1030/1557	344/518	synonymous_variant c.1030C>T p.Leu344Leu
GCF_000144955	Exported	1262	snp	A	T	T:40 A:0	CDS	+	1083/1557	361/518	synonymous_variant c.1083A>T p.Arg361Arg
GCF_000144955	Exported	1268	snp	T	C	C:40 T:0	CDS	+	1089/1557	363/518	synonymous_variant c.1089T>C p.Ala363Ala
GCF_000144955	Exported	1322	snp	T	C	C:40 T:0	CDS	+	1143/1557	381/518	synonymous_variant c.1143T>C p.Ala381Ala
GCF_000144955	Exported	1416	snp	C	T	T:40 C:0	CDS	+	1237/1557	413/518	synonymous_variant c.1237C>T p.Leu413Leu
GCF_000144955	Exported	1463	snp	T	C	C:40 T:0	CDS	+	1284/1557	428/518	synonymous_variant c.1284T>C p.Asn428Asn
GCF_000144955	Exported	1548	snp	C	T	T:40 C:0	CDS	+	1369/1557	457/518	synonymous_variant c.1369C>T p.Leu457Leu
GCF_000144955	Exported	1578	snp	C	T	T:40 C:0	CDS	+	1399/1557	467/518	synonymous_variant c.1399C>T p.Leu467Leu
GCF_000144955	Exported	1664	snp	T	C	C:40 T:0	CDS	+	1485/1557	495/518	synonymous_variant c.1485T>C p.Asp495Asp
GCF_000144955	Exported	1673	snp	C	T	T:40 C:0	CDS	+	1494/1557	498/518	synonymous_variant c.1494C>T p.Ile498Ile
GCF_000144955	Exported	1761	snp	A	G	G:37 A:0	CDS	+	33/1212	11/403	synonymous_variant c.33A>G p.Glu11Glu
GCF_000144955	Exported	1767	snp	G	A	A:36 G:0	CDS	+	39/1212	13/403	synonymous_variant c.39G>A p.Arg13Arg
GCF_000144955	Exported	2244	snp	G	A	A:14 G:0	CDS	+	516/1212	172/403	synonymous_variant c.516G>A p.Gln172Gln
GCF_000144955	Exported	2256	complex	CAAG	ACAA	ACAA:14 CAAG:0	CDS	+	528/1212	176/403	missense_variant c.528_531delCAAGinsACAA p.Lys177Gln
GCF_000144955	Exported	2313	snp	G	A	A:39 G:0	CDS	+	585/1212	195/403	synonymous_variant c.585G>A p.Leu195Leu
GCF_000144955	Exported	2386	complex	GAA	AAT	AAT:30 GAA:0	CDS	+	658/1212	220/403	missense_variant c.658_660delGAAinsAAT p.Glu220Asn
GCF_000145595	Exported	2304	snp	A	G	G:20 A:0	CDS	+	576/1212	192/403	synonymous_variant c.576A>G p.Lys192Lys
GCF_000145595	Exported	2313	snp	G	A	A:20 G:0	CDS	+	585/1212	195/403	synonymous_variant c.585G>A p.Leu195Leu
GCF_000159535	Exported	29	snp	G	T	T:18 G:0	CDS	-	74/102	25/33	missense_variant c.74C>A p.Pro25Gln
GCF_000159535	Exported	35	snp	T	C	C:18 T:0	CDS	-	68/102	23/33	missense_variant c.68A>G p.His23Arg
GCF_000159535	Exported	40	snp	C	T	T:18 C:0	CDS	-	63/102	21/33	missense_variant c.63G>A p.Met21Ile
GCF_000159535	Exported	64	complex	AAAGG	GAATA	GAATA:18 AAAGG:0	CDS	-	39/102	1933-12-01	missense_variant c.35_39delCCTTTinsTATTC p.Thr12Ile
GCF_000159535	Exported	161	snp	T	G	G:40 T:0
GCF_000159535	Exported	395	snp	C	T	T:40 C:0	CDS	+	216/1557	72/518	synonymous_variant c.216C>T p.Asp72Asp
GCF_000159535	Exported	459	snp	G	C	C:40 G:0	CDS	+	280/1557	94/518	missense_variant c.280G>C p.Glu94Gln
GCF_000159535	Exported	518	snp	C	T	T:40 C:0	CDS	+	339/1557	113/518	synonymous_variant c.339C>T p.His113His
GCF_000159535	Exported	555	snp	T	C	C:40 T:0	CDS	+	376/1557	126/518	synonymous_variant c.376T>C p.Leu126Leu
GCF_000159535	Exported	587	snp	T	A	A:40 T:0	CDS	+	408/1557	136/518	synonymous_variant c.408T>A p.Gly136Gly
GCF_000159535	Exported	605	complex	TTTG	CTTA	CTTA:40 TTTG:0	CDS	+	426/1557	142/518	synonymous_variant c.426_429delTTTGinsCTTA p.144
GCF_000159535	Exported	620	mnp	AC	TT	TT:38 AC:0	CDS	+	441/1557	147/518	synonymous_variant c.441_442delACinsTT p.149
GCF_000159535	Exported	650	snp	T	G	G:40 T:0	CDS	+	471/1557	157/518	synonymous_variant c.471T>G p.Ala157Ala
GCF_000159535	Exported	656	complex	CTCT	TTCC	TTCC:40 CTCT:0	CDS	+	477/1557	159/518	synonymous_variant c.477_480delCTCTinsTTCC p.161
GCF_000159535	Exported	665	snp	C	T	T:40 C:0	CDS	+	486/1557	162/518	synonymous_variant c.486C>T p.Val162Val
GCF_000159535	Exported	704	snp	C	T	T:40 C:0	CDS	+	525/1557	175/518	synonymous_variant c.525C>T p.Asp175Asp
GCF_000159535	Exported	888	complex	CTGT	TTAC	TTAC:36 CTGT:0	CDS	+	709/1557	237/518	synonymous_variant c.709_712delCTGTinsTTAC p.239
GCF_000159535	Exported	953	snp	T	C	C:40 T:0	CDS	+	774/1557	258/518	synonymous_variant c.774T>C p.Thr258Thr
GCF_000159535	Exported	977	snp	T	C	C:40 T:0	CDS	+	798/1557	266/518	synonymous_variant c.798T>C p.Asn266Asn
GCF_000159535	Exported	983	snp	A	G	G:40 A:0	CDS	+	804/1557	268/518	synonymous_variant c.804A>G p.Leu268Leu
GCF_000159535	Exported	1028	complex	CACA	TACG	TACG:40 CACA:0	CDS	+	849/1557	283/518	synonymous_variant c.849_852delCACAinsTACG p.285
GCF_000159535	Exported	1040	snp	C	T	T:40 C:0	CDS	+	861/1557	287/518	synonymous_variant c.861C>T p.Asn287Asn
GCF_000159535	Exported	1106	snp	T	A	A:40 T:0	CDS	+	927/1557	309/518	synonymous_variant c.927T>A p.Thr309Thr
GCF_000159535	Exported	1118	snp	G	A	A:40 G:0	CDS	+	939/1557	313/518	synonymous_variant c.939G>A p.Lys313Lys
GCF_000159535	Exported	1253	snp	A	C	C:40 A:0	CDS	+	1074/1557	358/518	synonymous_variant c.1074A>C p.Val358Val
GCF_000159535	Exported	1262	snp	A	T	T:40 A:0	CDS	+	1083/1557	361/518	synonymous_variant c.1083A>T p.Arg361Arg
GCF_000159535	Exported	1268	snp	T	C	C:40 T:0	CDS	+	1089/1557	363/518	synonymous_variant c.1089T>C p.Ala363Ala
GCF_000159535	Exported	1278	snp	G	A	A:40 G:0	CDS	+	1099/1557	367/518	missense_variant c.1099G>A p.Val367Ile
GCF_000159535	Exported	1322	snp	T	C	C:40 T:0	CDS	+	1143/1557	381/518	synonymous_variant c.1143T>C p.Ala381Ala
GCF_000159535	Exported	1416	snp	C	T	T:40 C:0	CDS	+	1237/1557	413/518	synonymous_variant c.1237C>T p.Leu413Leu
GCF_000159535	Exported	1463	snp	T	C	C:40 T:0	CDS	+	1284/1557	428/518	synonymous_variant c.1284T>C p.Asn428Asn
GCF_000159535	Exported	1548	snp	C	T	T:40 C:0	CDS	+	1369/1557	457/518	synonymous_variant c.1369C>T p.Leu457Leu
GCF_000159535	Exported	1578	snp	C	T	T:40 C:0	CDS	+	1399/1557	467/518	synonymous_variant c.1399C>T p.Leu467Leu
GCF_000159535	Exported	1583	snp	T	C	C:40 T:0	CDS	+	1404/1557	468/518	synonymous_variant c.1404T>C p.Asn468Asn
GCF_000159535	Exported	1619	complex	ACCG	GCCA	GCCA:38 ACCG:0	CDS	+	1440/1557	480/518	synonymous_variant c.1440_1443delACCGinsGCCA p.482
GCF_000159535	Exported	1685	snp	G	A	A:40 G:0	CDS	+	1506/1557	502/518	synonymous_variant c.1506G>A p.Glu502Glu
GCF_000159535	Exported	1745	snp	A	C	C:40 A:0	CDS	+	17/1212	6/403	missense_variant c.17A>C p.Lys6Thr
GCF_000159535	Exported	1761	snp	A	G	G:40 A:0	CDS	+	33/1212	11/403	synonymous_variant c.33A>G p.Glu11Glu
GCF_000159535	Exported	1767	snp	G	A	A:38 G:0	CDS	+	39/1212	13/403	synonymous_variant c.39G>A p.Arg13Arg
GCF_000159535	Exported	2313	snp	G	A	A:40 G:0	CDS	+	585/1212	195/403	synonymous_variant c.585G>A p.Leu195Leu
GCF_000159535	Exported	2349	snp	T	C	C:38 T:0	CDS	+	621/1212	207/403	synonymous_variant c.621T>C p.Ile207Ile
GCF_000159535	Exported	2398	snp	G	C	C:20 G:0	CDS	+	670/1212	224/403	missense_variant c.670G>C p.Asp224His
GCF_000159535	Exported	2460	snp	G	T	T:20 G:0	CDS	+	732/1212	244/403	synonymous_variant c.732G>T p.Gly244Gly
GCF_000159535	Exported	2615	snp	A	G	G:20 A:0	CDS	+	887/1212	296/403	missense_variant c.887A>G p.Lys296Arg
GCF_000159535	Exported	2868	snp	A	T	T:20 A:0	CDS	+	1140/1212	380/403	synonymous_variant c.1140A>T p.Ile380Ile
GCF_000159535	Exported	2883	snp	G	A	A:20 G:0	CDS	+	1155/1212	385/403	missense_variant c.1155G>A p.Met385Ile
GCF_000159535	Exported	2928	snp	A	G	G:18 A:0	CDS	+	1200/1212	400/403	synonymous_variant c.1200A>G p.Lys400Lys
GCF_000160335	Exported	29	snp	G	T	T:17 G:0	CDS	-	74/102	25/33	missense_variant c.74C>A p.Pro25Gln
GCF_000160335	Exported	35	snp	T	C	C:18 T:0	CDS	-	68/102	23/33	missense_variant c.68A>G p.His23Arg
GCF_000160335	Exported	40	snp	C	T	T:19 C:0	CDS	-	63/102	21/33	missense_variant c.63G>A p.Met21Ile
GCF_000160335	Exported	64	complex	AAAGG	GAATA	GAATA:19 AAAGG:0	CDS	-	39/102	1933-12-01	missense_variant c.35_39delCCTTTinsTATTC p.Thr12Ile
GCF_000160335	Exported	161	snp	T	G	G:40 T:0
GCF_000160335	Exported	395	snp	C	T	T:40 C:0	CDS	+	216/1557	72/518	synonymous_variant c.216C>T p.Asp72Asp
GCF_000160335	Exported	459	snp	G	C	C:40 G:0	CDS	+	280/1557	94/518	missense_variant c.280G>C p.Glu94Gln
GCF_000160335	Exported	518	snp	C	T	T:40 C:0	CDS	+	339/1557	113/518	synonymous_variant c.339C>T p.His113His
GCF_000160335	Exported	555	snp	T	C	C:40 T:0	CDS	+	376/1557	126/518	synonymous_variant c.376T>C p.Leu126Leu
GCF_000160335	Exported	587	snp	T	A	A:40 T:0	CDS	+	408/1557	136/518	synonymous_variant c.408T>A p.Gly136Gly
GCF_000160335	Exported	605	complex	TTTG	CTTA	CTTA:38 TTTG:0	CDS	+	426/1557	142/518	synonymous_variant c.426_429delTTTGinsCTTA p.144
GCF_000160335	Exported	620	mnp	AC	TT	TT:40 AC:0	CDS	+	441/1557	147/518	synonymous_variant c.441_442delACinsTT p.149
GCF_000160335	Exported	650	snp	T	G	G:40 T:0	CDS	+	471/1557	157/518	synonymous_variant c.471T>G p.Ala157Ala
GCF_000160335	Exported	656	complex	CTCT	TTCC	TTCC:37 CTCT:0	CDS	+	477/1557	159/518	synonymous_variant c.477_480delCTCTinsTTCC p.161
GCF_000160335	Exported	665	snp	C	T	T:40 C:0	CDS	+	486/1557	162/518	synonymous_variant c.486C>T p.Val162Val
GCF_000160335	Exported	704	snp	C	T	T:40 C:0	CDS	+	525/1557	175/518	synonymous_variant c.525C>T p.Asp175Asp
GCF_000160335	Exported	888	complex	CTGT	TTAC	TTAC:38 CTGT:0	CDS	+	709/1557	237/518	synonymous_variant c.709_712delCTGTinsTTAC p.239
GCF_000160335	Exported	953	snp	T	C	C:40 T:0	CDS	+	774/1557	258/518	synonymous_variant c.774T>C p.Thr258Thr
GCF_000160335	Exported	977	snp	T	C	C:40 T:0	CDS	+	798/1557	266/518	synonymous_variant c.798T>C p.Asn266Asn
GCF_000160335	Exported	983	snp	A	G	G:40 A:0	CDS	+	804/1557	268/518	synonymous_variant c.804A>G p.Leu268Leu
GCF_000160335	Exported	1028	complex	CACA	TACG	TACG:38 CACA:0	CDS	+	849/1557	283/518	synonymous_variant c.849_852delCACAinsTACG p.285
GCF_000160335	Exported	1040	snp	C	T	T:40 C:0	CDS	+	861/1557	287/518	synonymous_variant c.861C>T p.Asn287Asn
GCF_000160335	Exported	1106	snp	T	A	A:40 T:0	CDS	+	927/1557	309/518	synonymous_variant c.927T>A p.Thr309Thr
GCF_000160335	Exported	1118	snp	G	A	A:40 G:0	CDS	+	939/1557	313/518	synonymous_variant c.939G>A p.Lys313Lys
GCF_000160335	Exported	1253	snp	A	C	C:40 A:0	CDS	+	1074/1557	358/518	synonymous_variant c.1074A>C p.Val358Val
GCF_000160335	Exported	1262	snp	A	T	T:40 A:0	CDS	+	1083/1557	361/518	synonymous_variant c.1083A>T p.Arg361Arg
GCF_000160335	Exported	1268	snp	T	C	C:40 T:0	CDS	+	1089/1557	363/518	synonymous_variant c.1089T>C p.Ala363Ala
GCF_000160335	Exported	1278	snp	G	A	A:40 G:0	CDS	+	1099/1557	367/518	missense_variant c.1099G>A p.Val367Ile
GCF_000160335	Exported	1322	snp	T	C	C:40 T:0	CDS	+	1143/1557	381/518	synonymous_variant c.1143T>C p.Ala381Ala
GCF_000160335	Exported	1416	snp	C	T	T:40 C:0	CDS	+	1237/1557	413/518	synonymous_variant c.1237C>T p.Leu413Leu
GCF_000160335	Exported	1463	snp	T	C	C:40 T:0	CDS	+	1284/1557	428/518	synonymous_variant c.1284T>C p.Asn428Asn
GCF_000160335	Exported	1548	snp	C	T	T:40 C:0	CDS	+	1369/1557	457/518	synonymous_variant c.1369C>T p.Leu457Leu
GCF_000160335	Exported	1578	snp	C	T	T:40 C:0	CDS	+	1399/1557	467/518	synonymous_variant c.1399C>T p.Leu467Leu
GCF_000160335	Exported	1583	snp	T	C	C:40 T:0	CDS	+	1404/1557	468/518	synonymous_variant c.1404T>C p.Asn468Asn
GCF_000160335	Exported	1619	complex	ACCG	GCCA	GCCA:40 ACCG:0	CDS	+	1440/1557	480/518	synonymous_variant c.1440_1443delACCGinsGCCA p.482
GCF_000160335	Exported	1685	snp	G	A	A:40 G:0	CDS	+	1506/1557	502/518	synonymous_variant c.1506G>A p.Glu502Glu
GCF_000160335	Exported	1745	snp	A	C	C:40 A:0	CDS	+	17/1212	6/403	missense_variant c.17A>C p.Lys6Thr
GCF_000160335	Exported	1761	snp	A	G	G:38 A:0	CDS	+	33/1212	11/403	synonymous_variant c.33A>G p.Glu11Glu
GCF_000160335	Exported	1767	snp	G	A	A:38 G:0	CDS	+	39/1212	13/403	synonymous_variant c.39G>A p.Arg13Arg
GCF_000160335	Exported	2257	complex	AAG	GAA	GAA:16 AAG:0	CDS	+	529/1212	177/403	missense_variant c.529_531delAAGinsGAA p.Lys177Glu
GCF_000160335	Exported	2313	snp	G	A	A:40 G:0	CDS	+	585/1212	195/403	synonymous_variant c.585G>A p.Leu195Leu
GCF_000160335	Exported	2349	snp	T	C	C:38 T:0	CDS	+	621/1212	207/403	synonymous_variant c.621T>C p.Ile207Ile
GCF_000160335	Exported	2398	snp	G	C	C:20 G:0	CDS	+	670/1212	224/403	missense_variant c.670G>C p.Asp224His
GCF_000160335	Exported	2460	snp	G	T	T:20 G:0	CDS	+	732/1212	244/403	synonymous_variant c.732G>T p.Gly244Gly
GCF_000160335	Exported	2615	snp	A	G	G:20 A:0	CDS	+	887/1212	296/403	missense_variant c.887A>G p.Lys296Arg
GCF_000160335	Exported	2868	snp	A	T	T:20 A:0	CDS	+	1140/1212	380/403	synonymous_variant c.1140A>T p.Ile380Ile
GCF_000160335	Exported	2883	snp	G	A	A:20 G:0	CDS	+	1155/1212	385/403	missense_variant c.1155G>A p.Met385Ile
GCF_000160335	Exported	2928	snp	A	G	G:18 A:0	CDS	+	1200/1212	400/403	synonymous_variant c.1200A>G p.Lys400Lys
GCF_000189455	Exported	23	snp	C	T	T:11 C:0	CDS	-	80/102	27/33	missense_variant c.80G>A p.Arg27Gln
GCF_000189455	Exported	34	complex	GTGTG	ACGTT	ACGTT:11 GTGTG:0	CDS	-	69/102	22/33	missense_variant c.65_69delCACACinsAACGT p.ThrHis22LysArg
GCF_000189455	Exported	44	complex	AATCCTAT	GATTCTAC	GATTCTAC:11 AATCCTAT:0	CDS	-	59/102	18/33	missense_variant c.52_59delATAGGATTinsGTAGAATC p.IleGlyPhe18ValGluSer
GCF_000189455	Exported	58	complex	CTC	TTT	TTT:11 CTC:0	CDS	-	45/102	15/33	missense_variant c.43_45delGAGinsAAA p.Glu15Lys
GCF_000189455	Exported	67	mnp	GG	TA	TA:11 GG:0	CDS	-	36/102	1933-12-01	missense_variant c.35_36delCCinsTA p.Thr12Ile
GCF_000189455	Exported	263	snp	T	C	C:60 T:0	CDS	+	84/1557	28/518	synonymous_variant c.84T>C p.Asn28Asn
GCF_000189455	Exported	332	snp	G	A	A:60 G:0	CDS	+	153/1557	51/518	synonymous_variant c.153G>A p.Ala51Ala
GCF_000189455	Exported	404	snp	C	T	T:60 C:0	CDS	+	225/1557	75/518	synonymous_variant c.225C>T p.Tyr75Tyr
GCF_000189455	Exported	434	snp	C	T	T:60 C:0	CDS	+	255/1557	85/518	synonymous_variant c.255C>T p.Asp85Asp
GCF_000189455	Exported	452	snp	T	A	A:60 T:0	CDS	+	273/1557	91/518	synonymous_variant c.273T>A p.Ile91Ile
GCF_000189455	Exported	459	snp	G	C	C:60 G:0	CDS	+	280/1557	94/518	missense_variant c.280G>C p.Glu94Gln
GCF_000189455	Exported	555	snp	T	C	C:59 T:0	CDS	+	376/1557	126/518	synonymous_variant c.376T>C p.Leu126Leu
GCF_000189455	Exported	734	snp	T	C	C:60 T:0	CDS	+	555/1557	185/518	synonymous_variant c.555T>C p.Tyr185Tyr
GCF_000189455	Exported	743	complex	AATT	TATC	TATC:58 AATT:0	CDS	+	564/1557	188/518	synonymous_variant c.564_567delAATTinsTATC p.190
GCF_000189455	Exported	767	snp	G	A	A:60 G:0	CDS	+	588/1557	196/518	synonymous_variant c.588G>A p.Ala196Ala
GCF_000189455	Exported	888	complex	CTG	TTA	TTA:58 CTG:0	CDS	+	709/1557	237/518	synonymous_variant c.709_711delCTGinsTTA p.238
GCF_000189455	Exported	953	complex	TACA	CACT	CACT:58 TACA:0	CDS	+	774/1557	258/518	synonymous_variant c.774_777delTACAinsCACT p.260
GCF_000189455	Exported	977	snp	T	C	C:60 T:0	CDS	+	798/1557	266/518	synonymous_variant c.798T>C p.Asn266Asn
GCF_000189455	Exported	1040	snp	C	T	T:60 C:0	CDS	+	861/1557	287/518	synonymous_variant c.861C>T p.Asn287Asn
GCF_000189455	Exported	1106	snp	T	A	A:60 T:0	CDS	+	927/1557	309/518	synonymous_variant c.927T>A p.Thr309Thr
GCF_000189455	Exported	1118	snp	G	A	A:60 G:0	CDS	+	939/1557	313/518	synonymous_variant c.939G>A p.Lys313Lys
GCF_000189455	Exported	1262	complex	AGGT	TGGG	TGGG:59 AGGT:0	CDS	+	1083/1557	361/518	synonymous_variant c.1083_1086delAGGTinsTGGG p.363
GCF_000189455	Exported	1322	snp	T	C	C:60 T:0	CDS	+	1143/1557	381/518	synonymous_variant c.1143T>C p.Ala381Ala
GCF_000189455	Exported	1331	complex	TTTG	CTTA	CTTA:59 TTTG:0	CDS	+	1152/1557	384/518	synonymous_variant c.1152_1155delTTTGinsCTTA p.386
GCF_000189455	Exported	1340	snp	G	C	C:60 G:0	CDS	+	1161/1557	387/518	synonymous_variant c.1161G>C p.Ala387Ala
GCF_000189455	Exported	1463	snp	T	C	C:60 T:0	CDS	+	1284/1557	428/518	synonymous_variant c.1284T>C p.Asn428Asn
GCF_000189455	Exported	1476	complex	GCC	ACA	ACA:57 GCC:0	CDS	+	1297/1557	433/518	missense_variant c.1297_1299delGCCinsACA p.Ala433Thr
GCF_000189455	Exported	1490	snp	T	C	C:60 T:0	CDS	+	1311/1557	437/518	synonymous_variant c.1311T>C p.Arg437Arg
GCF_000189455	Exported	1496	mnp	AG	TA	TA:58 AG:0	CDS	+	1317/1557	439/518	missense_variant c.1317_1318delAGinsTA p.Asp440Asn
GCF_000189455	Exported	1509	snp	C	G	G:60 C:0	CDS	+	1330/1557	444/518	missense_variant c.1330C>G p.Arg444Gly
GCF_000189455	Exported	1514	snp	G	A	A:60 G:0	CDS	+	1335/1557	445/518	synonymous_variant c.1335G>A p.Lys445Lys
GCF_000189455	Exported	1520	snp	A	G	G:60 A:0	CDS	+	1341/1557	447/518	synonymous_variant c.1341A>G p.Thr447Thr
GCF_000189455	Exported	1541	snp	C	T	T:59 C:0	CDS	+	1362/1557	454/518	synonymous_variant c.1362C>T p.Ser454Ser
GCF_000189455	Exported	1578	snp	C	T	T:60 C:0	CDS	+	1399/1557	467/518	synonymous_variant c.1399C>T p.Leu467Leu
GCF_000189455	Exported	1583	snp	T	C	C:60 T:0	CDS	+	1404/1557	468/518	synonymous_variant c.1404T>C p.Asn468Asn
GCF_000189455	Exported	1598	snp	C	T	T:60 C:0	CDS	+	1419/1557	473/518	synonymous_variant c.1419C>T p.Val473Val
GCF_000189455	Exported	1619	snp	A	C	C:60 A:0	CDS	+	1440/1557	480/518	synonymous_variant c.1440A>C p.Ala480Ala
GCF_000189455	Exported	1664	snp	T	C	C:60 T:0	CDS	+	1485/1557	495/518	synonymous_variant c.1485T>C p.Asp495Asp
GCF_000189455	Exported	1761	snp	A	G	G:55 A:0	CDS	+	33/1212	11/403	synonymous_variant c.33A>G p.Glu11Glu
GCF_000189455	Exported	2313	snp	G	A	A:55 G:0	CDS	+	585/1212	195/403	synonymous_variant c.585G>A p.Leu195Leu
GCF_000210315	Exported	23	snp	C	T	T:12 C:0	CDS	-	80/102	27/33	missense_variant c.80G>A p.Arg27Gln
GCF_000210315	Exported	33	del	TGTGTGTCATGAA	TA	TA:12 TGTGTGTCATGAA:0	CDS	-	69/102	20/33	frameshift_variant c.59_69delTCATGACACAC p.Phe20fs
GCF_000210315	Exported	67	complex	GGTAA	TATAAA	TATAAA:14 GGTAA:0	CDS	-	36/102	1933-12-01	frameshift_variant&missense_variant c.32_36delTTACCinsTTTATA p.Thr12fs
GCF_000210315	Exported	100	snp	C	A	A:36 C:0	CDS	-	3/102	1933-01-01	start_lost c.3G>T p.Val1?
GCF_000210315	Exported	404	snp	C	T	T:40 C:0	CDS	+	225/1557	75/518	synonymous_variant c.225C>T p.Tyr75Tyr
GCF_000210315	Exported	434	snp	C	T	T:40 C:0	CDS	+	255/1557	85/518	synonymous_variant c.255C>T p.Asp85Asp
GCF_000210315	Exported	459	snp	G	C	C:40 G:0	CDS	+	280/1557	94/518	missense_variant c.280G>C p.Glu94Gln
GCF_000210315	Exported	555	snp	T	C	C:40 T:0	CDS	+	376/1557	126/518	synonymous_variant c.376T>C p.Leu126Leu
GCF_000210315	Exported	587	snp	T	A	A:40 T:0	CDS	+	408/1557	136/518	synonymous_variant c.408T>A p.Gly136Gly
GCF_000210315	Exported	656	complex	CTCT	TTCC	TTCC:38 CTCT:0	CDS	+	477/1557	159/518	synonymous_variant c.477_480delCTCTinsTTCC p.161
GCF_000210315	Exported	704	snp	C	T	T:40 C:0	CDS	+	525/1557	175/518	synonymous_variant c.525C>T p.Asp175Asp
GCF_000210315	Exported	866	snp	C	T	T:40 C:0	CDS	+	687/1557	229/518	synonymous_variant c.687C>T p.Asp229Asp
GCF_000210315	Exported	953	snp	T	C	C:40 T:0	CDS	+	774/1557	258/518	synonymous_variant c.774T>C p.Thr258Thr
GCF_000210315	Exported	965	complex	AGCACGC	GGCGCGT	GGCGCGT:36 AGCACGC:0	CDS	+	786/1557	262/518	synonymous_variant c.786_792delAGCACGCinsGGCGCGT p.265
GCF_000210315	Exported	1031	snp	A	G	G:40 A:0	CDS	+	852/1557	284/518	synonymous_variant c.852A>G p.Thr284Thr
GCF_000210315	Exported	1040	snp	C	T	T:40 C:0	CDS	+	861/1557	287/518	synonymous_variant c.861C>T p.Asn287Asn
GCF_000210315	Exported	1056	snp	A	C	C:40 A:0	CDS	+	877/1557	293/518	missense_variant c.877A>C p.Asn293His
GCF_000210315	Exported	1088	snp	G	A	A:40 G:0	CDS	+	909/1557	303/518	synonymous_variant c.909G>A p.Pro303Pro
GCF_000210315	Exported	1106	snp	T	A	A:40 T:0	CDS	+	927/1557	309/518	synonymous_variant c.927T>A p.Thr309Thr
GCF_000210315	Exported	1118	snp	G	A	A:40 G:0	CDS	+	939/1557	313/518	synonymous_variant c.939G>A p.Lys313Lys
GCF_000210315	Exported	1163	snp	T	A	A:40 T:0	CDS	+	984/1557	328/518	synonymous_variant c.984T>A p.Pro328Pro
GCF_000210315	Exported	1232	snp	C	A	A:40 C:0	CDS	+	1053/1557	351/518	synonymous_variant c.1053C>A p.Ala351Ala
GCF_000210315	Exported	1253	snp	A	C	C:40 A:0	CDS	+	1074/1557	358/518	synonymous_variant c.1074A>C p.Val358Val
GCF_000210315	Exported	1262	snp	A	T	T:40 A:0	CDS	+	1083/1557	361/518	synonymous_variant c.1083A>T p.Arg361Arg
GCF_000210315	Exported	1322	snp	T	C	C:40 T:0	CDS	+	1143/1557	381/518	synonymous_variant c.1143T>C p.Ala381Ala
GCF_000210315	Exported	1331	complex	TTTG	CTTA	CTTA:40 TTTG:0	CDS	+	1152/1557	384/518	synonymous_variant c.1152_1155delTTTGinsCTTA p.386
GCF_000210315	Exported	1463	snp	T	C	C:40 T:0	CDS	+	1284/1557	428/518	synonymous_variant c.1284T>C p.Asn428Asn
GCF_000210315	Exported	1514	snp	G	A	A:40 G:0	CDS	+	1335/1557	445/518	synonymous_variant c.1335G>A p.Lys445Lys
GCF_000210315	Exported	1520	snp	A	G	G:40 A:0	CDS	+	1341/1557	447/518	synonymous_variant c.1341A>G p.Thr447Thr
GCF_000210315	Exported	1583	snp	T	C	C:40 T:0	CDS	+	1404/1557	468/518	synonymous_variant c.1404T>C p.Asn468Asn
GCF_000210315	Exported	1664	snp	T	C	C:40 T:0	CDS	+	1485/1557	495/518	synonymous_variant c.1485T>C p.Asp495Asp
GCF_000210315	Exported	1685	snp	G	A	A:40 G:0	CDS	+	1506/1557	502/518	synonymous_variant c.1506G>A p.Glu502Glu
GCF_000210315	Exported	1801	snp	C	A	A:18 C:0	CDS	+	73/1212	25/403	missense_variant c.73C>A p.Gln25Lys
GCF_000210315	Exported	2313	snp	G	A	A:38 G:0	CDS	+	585/1212	195/403	synonymous_variant c.585G>A p.Leu195Leu
GCF_000210315	Exported	2397	complex	AGAT	GGAG	GGAG:18 AGAT:0	CDS	+	669/1212	223/403	missense_variant c.669_672delAGATinsGGAG p.Asp224Glu
GCF_000237125	Exported	23	snp	C	T	T:12 C:0	CDS	-	80/102	27/33	missense_variant c.80G>A p.Arg27Gln
GCF_000237125	Exported	33	del	TGTGTGTCATGAA	TA	TA:12 TGTGTGTCATGAA:0	CDS	-	69/102	20/33	frameshift_variant c.59_69delTCATGACACAC p.Phe20fs
GCF_000237125	Exported	64	complex	AAAGGTAA	GAATATAAA	GAATATAAA:14 AAAGGTAA:0	CDS	-	39/102	1933-12-01	frameshift_variant&missense_variant c.32_39delTTACCTTTinsTTTATATTC p.Thr12fs
GCF_000237125	Exported	81	snp	C	A	A:16 C:0	CDS	-	22/102	1933-08-01	missense_variant c.22G>T p.Gly8Cys
GCF_000237125	Exported	88	snp	A	C	C:17 A:0	CDS	-	15/102	1933-05-01	missense_variant c.15T>G p.Asp5Glu
GCF_000237125	Exported	108	snp	A	G	G:19 A:0
GCF_000237125	Exported	245	snp	G	A	A:20 G:0	CDS	+	66/1557	22/518	synonymous_variant c.66G>A p.Ala22Ala
GCF_000237125	Exported	332	snp	G	A	A:20 G:0	CDS	+	153/1557	51/518	synonymous_variant c.153G>A p.Ala51Ala
GCF_000237125	Exported	344	snp	T	C	C:20 T:0	CDS	+	165/1557	55/518	synonymous_variant c.165T>C p.Tyr55Tyr
GCF_000237125	Exported	357	snp	T	G	G:20 T:0	CDS	+	178/1557	60/518	missense_variant c.178T>G p.Ser60Ala
GCF_000237125	Exported	383	snp	A	G	G:20 A:0	CDS	+	204/1557	68/518	synonymous_variant c.204A>G p.Glu68Glu
GCF_000237125	Exported	395	snp	C	T	T:20 C:0	CDS	+	216/1557	72/518	synonymous_variant c.216C>T p.Asp72Asp
GCF_000237125	Exported	400	complex	AATAC	CATAT	CATAT:20 AATAC:0	CDS	+	221/1557	74/518	missense_variant c.221_225delAATACinsCATAT p.Glu74Ala
GCF_000237125	Exported	413	snp	C	T	T:20 C:0	CDS	+	234/1557	78/518	synonymous_variant c.234C>T p.Asp78Asp
GCF_000237125	Exported	434	snp	C	T	T:20 C:0	CDS	+	255/1557	85/518	synonymous_variant c.255C>T p.Asp85Asp
GCF_000237125	Exported	455	complex	GCCAG	ACCGC	ACCGC:19 GCCAG:0	CDS	+	276/1557	92/518	missense_variant c.276_280delGCCAGinsACCGC p.Glu94Gln
GCF_000237125	Exported	512	snp	C	A	A:20 C:0	CDS	+	333/1557	111/518	synonymous_variant c.333C>A p.Ile111Ile
GCF_000237125	Exported	518	complex	CCTG	TCTT	TCTT:19 CCTG:0	CDS	+	339/1557	113/518	synonymous_variant c.339_342delCCTGinsTCTT p.115
GCF_000237125	Exported	555	snp	T	C	C:20 T:0	CDS	+	376/1557	126/518	synonymous_variant c.376T>C p.Leu126Leu
GCF_000237125	Exported	587	snp	T	A	A:20 T:0	CDS	+	408/1557	136/518	synonymous_variant c.408T>A p.Gly136Gly
GCF_000237125	Exported	596	snp	C	T	T:20 C:0	CDS	+	417/1557	139/518	synonymous_variant c.417C>T p.Ser139Ser
GCF_000237125	Exported	605	complex	TTTG	CCTA	CCTA:19 TTTG:0	CDS	+	426/1557	142/518	synonymous_variant c.426_429delTTTGinsCCTA p.144
GCF_000237125	Exported	650	snp	T	G	G:20 T:0	CDS	+	471/1557	157/518	synonymous_variant c.471T>G p.Ala157Ala
GCF_000237125	Exported	656	complex	CTCT	TTCC	TTCC:19 CTCT:0	CDS	+	477/1557	159/518	synonymous_variant c.477_480delCTCTinsTTCC p.161
GCF_000237125	Exported	665	snp	C	T	T:20 C:0	CDS	+	486/1557	162/518	synonymous_variant c.486C>T p.Val162Val
GCF_000237125	Exported	674	snp	T	C	C:20 T:0	CDS	+	495/1557	165/518	synonymous_variant c.495T>C p.Asn165Asn
GCF_000237125	Exported	683	snp	C	T	T:20 C:0	CDS	+	504/1557	168/518	synonymous_variant c.504C>T p.Asp168Asp
GCF_000237125	Exported	743	complex	AATT	GATC	GATC:19 AATT:0	CDS	+	564/1557	188/518	synonymous_variant c.564_567delAATTinsGATC p.190
GCF_000237125	Exported	767	snp	G	A	A:20 G:0	CDS	+	588/1557	196/518	synonymous_variant c.588G>A p.Ala196Ala
GCF_000237125	Exported	860	snp	G	A	A:20 G:0	CDS	+	681/1557	227/518	synonymous_variant c.681G>A p.Val227Val
GCF_000237125	Exported	888	complex	CTG	TTA	TTA:19 CTG:0	CDS	+	709/1557	237/518	synonymous_variant c.709_711delCTGinsTTA p.238
GCF_000237125	Exported	902	snp	T	A	A:20 T:0	CDS	+	723/1557	241/518	synonymous_variant c.723T>A p.Val241Val
GCF_000237125	Exported	914	snp	A	G	G:20 A:0	CDS	+	735/1557	245/518	synonymous_variant c.735A>G p.Thr245Thr
GCF_000237125	Exported	935	snp	T	A	A:20 T:0	CDS	+	756/1557	252/518	synonymous_variant c.756T>A p.Gly252Gly
GCF_000237125	Exported	953	snp	T	C	C:20 T:0	CDS	+	774/1557	258/518	synonymous_variant c.774T>C p.Thr258Thr
GCF_000237125	Exported	995	snp	G	T	T:20 G:0	CDS	+	816/1557	272/518	synonymous_variant c.816G>T p.Val272Val
GCF_000237125	Exported	1004	complex	GAAC	AAAT	AAAT:19 GAAC:0	CDS	+	825/1557	275/518	synonymous_variant c.825_828delGAACinsAAAT p.277
GCF_000237125	Exported	1031	snp	A	G	G:20 A:0	CDS	+	852/1557	284/518	synonymous_variant c.852A>G p.Thr284Thr
GCF_000237125	Exported	1040	mnp	CC	TA	TA:19 CC:0	CDS	+	861/1557	287/518	missense_variant c.861_862delCCinsTA p.Pro288Thr
GCF_000237125	Exported	1055	mnp	CA	AC	AC:19 CA:0	CDS	+	876/1557	292/518	missense_variant c.876_877delCAinsAC p.Asn293His
GCF_000237125	Exported	1088	complex	GTAT	ATAC	ATAC:19 GTAT:0	CDS	+	909/1557	303/518	synonymous_variant c.909_912delGTATinsATAC p.305
GCF_000237125	Exported	1106	snp	T	A	A:20 T:0	CDS	+	927/1557	309/518	synonymous_variant c.927T>A p.Thr309Thr
GCF_000237125	Exported	1112	snp	T	C	C:20 T:0	CDS	+	933/1557	311/518	synonymous_variant c.933T>C p.Asp311Asp
GCF_000237125	Exported	1118	snp	G	A	A:20 G:0	CDS	+	939/1557	313/518	synonymous_variant c.939G>A p.Lys313Lys
GCF_000237125	Exported	1154	snp	A	G	G:20 A:0	CDS	+	975/1557	325/518	synonymous_variant c.975A>G p.Lys325Lys
GCF_000237125	Exported	1163	snp	T	A	A:20 T:0	CDS	+	984/1557	328/518	synonymous_variant c.984T>A p.Pro328Pro
GCF_000237125	Exported	1214	snp	C	T	T:20 C:0	CDS	+	1035/1557	345/518	synonymous_variant c.1035C>T p.Asp345Asp
GCF_000237125	Exported	1253	snp	A	C	C:20 A:0	CDS	+	1074/1557	358/518	synonymous_variant c.1074A>C p.Val358Val
GCF_000237125	Exported	1262	complex	AGGT	TGGG	TGGG:20 AGGT:0	CDS	+	1083/1557	361/518	synonymous_variant c.1083_1086delAGGTinsTGGG p.363
GCF_000237125	Exported	1277	complex	TGTC	CGTG	CGTG:20 TGTC:0	CDS	+	1098/1557	366/518	synonymous_variant c.1098_1101delTGTCinsCGTG p.368
GCF_000237125	Exported	1298	snp	T	C	C:20 T:0	CDS	+	1119/1557	373/518	synonymous_variant c.1119T>C p.Ile373Ile
GCF_000237125	Exported	1322	snp	T	C	C:20 T:0	CDS	+	1143/1557	381/518	synonymous_variant c.1143T>C p.Ala381Ala
GCF_000237125	Exported	1331	complex	TTTG	CTTA	CTTA:19 TTTG:0	CDS	+	1152/1557	384/518	synonymous_variant c.1152_1155delTTTGinsCTTA p.386
GCF_000237125	Exported	1382	snp	A	G	G:20 A:0	CDS	+	1203/1557	401/518	synonymous_variant c.1203A>G p.Val401Val
GCF_000237125	Exported	1424	snp	C	T	T:20 C:0	CDS	+	1245/1557	415/518	synonymous_variant c.1245C>T p.Ile415Ile
GCF_000237125	Exported	1463	snp	T	C	C:20 T:0	CDS	+	1284/1557	428/518	synonymous_variant c.1284T>C p.Asn428Asn
GCF_000237125	Exported	1477	snp	C	T	T:20 C:0	CDS	+	1298/1557	433/518	missense_variant c.1298C>T p.Ala433Val
GCF_000237125	Exported	1514	snp	G	A	A:20 G:0	CDS	+	1335/1557	445/518	synonymous_variant c.1335G>A p.Lys445Lys
GCF_000237125	Exported	1520	snp	A	G	G:20 A:0	CDS	+	1341/1557	447/518	synonymous_variant c.1341A>G p.Thr447Thr
GCF_000237125	Exported	1548	snp	C	T	T:20 C:0	CDS	+	1369/1557	457/518	synonymous_variant c.1369C>T p.Leu457Leu
GCF_000237125	Exported	1598	snp	C	T	T:20 C:0	CDS	+	1419/1557	473/518	synonymous_variant c.1419C>T p.Val473Val
GCF_000237125	Exported	1619	snp	A	C	C:20 A:0	CDS	+	1440/1557	480/518	synonymous_variant c.1440A>C p.Ala480Ala
GCF_000237125	Exported	1664	snp	T	C	C:20 T:0	CDS	+	1485/1557	495/518	synonymous_variant c.1485T>C p.Asp495Asp
GCF_000237125	Exported	1682	complex	TGAG	CGAA	CGAA:19 TGAG:0	CDS	+	1503/1557	501/518	synonymous_variant c.1503_1506delTGAGinsCGAA p.503
GCF_000237125	Exported	1699	snp	C	G	G:20 C:0	CDS	+	1520/1557	507/518	missense_variant c.1520C>G p.Ala507Gly
GCF_000237125	Exported	1761	snp	A	G	G:18 A:0	CDS	+	33/1212	11/403	synonymous_variant c.33A>G p.Glu11Glu
GCF_000237125	Exported	1775	snp	G	A	A:17 G:0	CDS	+	47/1212	16/403	missense_variant c.47G>A p.Gly16Glu
GCF_000237125	Exported	1788	snp	A	G	G:16 A:0	CDS	+	60/1212	20/403	synonymous_variant c.60A>G p.Glu20Glu
GCF_000237125	Exported	1797	complex	GAAGC	AAGGA	AAGGA:15 GAAGC:0	CDS	+	69/1212	23/403	missense_variant c.69_73delGAAGCinsAAGGA p.LysGln24ArgLys
GCF_000237125	Exported	2244	snp	G	A	A:17 G:0	CDS	+	516/1212	172/403	synonymous_variant c.516G>A p.Gln172Gln
GCF_000237125	Exported	2257	snp	A	G	G:18 A:0	CDS	+	529/1212	177/403	missense_variant c.529A>G p.Lys177Glu
GCF_000237125	Exported	2313	snp	G	A	A:20 G:0	CDS	+	585/1212	195/403	synonymous_variant c.585G>A p.Leu195Leu
GCF_000237265	Exported	35	complex	TGTG	CGTT	CGTT:18 TGTG:0	CDS	-	68/102	22/33	missense_variant c.65_68delCACAinsAACG p.ThrHis22LysArg
GCF_000237265	Exported	58	snp	C	A	A:19 C:0	CDS	-	45/102	15/33	missense_variant c.45G>T p.Glu15Asp
GCF_000237265	Exported	64	complex	AAAGG	GAATA	GAATA:17 AAAGG:0	CDS	-	39/102	1933-12-01	missense_variant c.35_39delCCTTTinsTATTC p.Thr12Ile
GCF_000237265	Exported	100	snp	C	A	A:40 C:0	CDS	-	3/102	1933-01-01	start_lost c.3G>T p.Val1?
GCF_000237265	Exported	112	snp	T	A	A:40 T:0
GCF_000237265	Exported	143	snp	A	T	T:40 A:0
GCF_000237265	Exported	263	snp	T	C	C:40 T:0	CDS	+	84/1557	28/518	synonymous_variant c.84T>C p.Asn28Asn
GCF_000237265	Exported	332	snp	G	A	A:40 G:0	CDS	+	153/1557	51/518	synonymous_variant c.153G>A p.Ala51Ala
GCF_000237265	Exported	395	snp	C	T	T:40 C:0	CDS	+	216/1557	72/518	synonymous_variant c.216C>T p.Asp72Asp
GCF_000237265	Exported	404	snp	C	T	T:40 C:0	CDS	+	225/1557	75/518	synonymous_variant c.225C>T p.Tyr75Tyr
GCF_000237265	Exported	434	snp	C	T	T:40 C:0	CDS	+	255/1557	85/518	synonymous_variant c.255C>T p.Asp85Asp
GCF_000237265	Exported	455	complex	GCCAG	ACCGC	ACCGC:38 GCCAG:0	CDS	+	276/1557	92/518	missense_variant c.276_280delGCCAGinsACCGC p.Glu94Gln
GCF_000237265	Exported	476	snp	G	T	T:40 G:0	CDS	+	297/1557	99/518	synonymous_variant c.297G>T p.Ala99Ala
GCF_000237265	Exported	518	snp	C	T	T:40 C:0	CDS	+	339/1557	113/518	synonymous_variant c.339C>T p.His113His
GCF_000237265	Exported	555	snp	T	C	C:40 T:0	CDS	+	376/1557	126/518	synonymous_variant c.376T>C p.Leu126Leu
GCF_000237265	Exported	587	complex	TCTGTTC	ACTATTT	ACTATTT:37 TCTGTTC:0	CDS	+	408/1557	136/518	synonymous_variant c.408_414delTCTGTTCinsACTATTT p.139
GCF_000237265	Exported	620	mnp	AC	TT	TT:38 AC:0	CDS	+	441/1557	147/518	synonymous_variant c.441_442delACinsTT p.149
GCF_000237265	Exported	650	snp	T	G	G:40 T:0	CDS	+	471/1557	157/518	synonymous_variant c.471T>G p.Ala157Ala
GCF_000237265	Exported	656	complex	CTCT	TTCC	TTCC:39 CTCT:0	CDS	+	477/1557	159/518	synonymous_variant c.477_480delCTCTinsTTCC p.161
GCF_000237265	Exported	674	snp	T	C	C:40 T:0	CDS	+	495/1557	165/518	synonymous_variant c.495T>C p.Asn165Asn
GCF_000237265	Exported	734	snp	T	C	C:40 T:0	CDS	+	555/1557	185/518	synonymous_variant c.555T>C p.Tyr185Tyr
GCF_000237265	Exported	743	snp	A	G	G:40 A:0	CDS	+	564/1557	188/518	synonymous_variant c.564A>G p.Leu188Leu
GCF_000237265	Exported	881	snp	A	C	C:40 A:0	CDS	+	702/1557	234/518	synonymous_variant c.702A>C p.Ser234Ser
GCF_000237265	Exported	914	snp	A	G	G:40 A:0	CDS	+	735/1557	245/518	synonymous_variant c.735A>G p.Thr245Thr
GCF_000237265	Exported	1031	snp	A	G	G:40 A:0	CDS	+	852/1557	284/518	synonymous_variant c.852A>G p.Thr284Thr
GCF_000237265	Exported	1040	snp	C	T	T:40 C:0	CDS	+	861/1557	287/518	synonymous_variant c.861C>T p.Asn287Asn
GCF_000237265	Exported	1106	snp	T	A	A:40 T:0	CDS	+	927/1557	309/518	synonymous_variant c.927T>A p.Thr309Thr
GCF_000237265	Exported	1118	snp	G	A	A:40 G:0	CDS	+	939/1557	313/518	synonymous_variant c.939G>A p.Lys313Lys
GCF_000237265	Exported	1154	snp	A	G	G:40 A:0	CDS	+	975/1557	325/518	synonymous_variant c.975A>G p.Lys325Lys
GCF_000237265	Exported	1253	snp	A	C	C:40 A:0	CDS	+	1074/1557	358/518	synonymous_variant c.1074A>C p.Val358Val
GCF_000237265	Exported	1262	snp	A	T	T:40 A:0	CDS	+	1083/1557	361/518	synonymous_variant c.1083A>T p.Arg361Arg
GCF_000237265	Exported	1268	snp	T	C	C:40 T:0	CDS	+	1089/1557	363/518	synonymous_variant c.1089T>C p.Ala363Ala
GCF_000237265	Exported	1298	snp	T	C	C:40 T:0	CDS	+	1119/1557	373/518	synonymous_variant c.1119T>C p.Ile373Ile
GCF_000237265	Exported	1322	snp	T	C	C:40 T:0	CDS	+	1143/1557	381/518	synonymous_variant c.1143T>C p.Ala381Ala
GCF_000237265	Exported	1463	snp	T	C	C:40 T:0	CDS	+	1284/1557	428/518	synonymous_variant c.1284T>C p.Asn428Asn
GCF_000237265	Exported	1490	snp	T	C	C:40 T:0	CDS	+	1311/1557	437/518	synonymous_variant c.1311T>C p.Arg437Arg
GCF_000237265	Exported	1496	mnp	AG	TA	TA:38 AG:0	CDS	+	1317/1557	439/518	missense_variant c.1317_1318delAGinsTA p.Asp440Asn
GCF_000237265	Exported	1514	snp	G	A	A:40 G:0	CDS	+	1335/1557	445/518	synonymous_variant c.1335G>A p.Lys445Lys
GCF_000237265	Exported	1664	snp	T	C	C:40 T:0	CDS	+	1485/1557	495/518	synonymous_variant c.1485T>C p.Asp495Asp
GCF_000237265	Exported	1685	snp	G	A	A:40 G:0	CDS	+	1506/1557	502/518	synonymous_variant c.1506G>A p.Glu502Glu
GCF_000237265	Exported	1761	snp	A	G	G:37 A:0	CDS	+	33/1212	11/403	synonymous_variant c.33A>G p.Glu11Glu
GCF_000237265	Exported	1767	snp	G	A	A:37 G:0	CDS	+	39/1212	13/403	synonymous_variant c.39G>A p.Arg13Arg
GCF_000237265	Exported	1797	snp	G	A	A:14 G:0	CDS	+	69/1212	23/403	synonymous_variant c.69G>A p.Glu23Glu
GCF_000237265	Exported	2245	snp	C	A	A:15 C:0	CDS	+	517/1212	173/403	missense_variant c.517C>A p.Gln173Lys
GCF_000237265	Exported	2256	complex	CAAG	TGAC	TGAC:16 CAAG:0	CDS	+	528/1212	176/403	missense_variant c.528_531delCAAGinsTGAC p.Lys177Asp
GCF_000237265	Exported	2277	snp	C	T	T:33 C:0	CDS	+	549/1212	183/403	synonymous_variant c.549C>T p.Asp183Asp
GCF_000239235	Exported	29	snp	G	T	T:20 G:0	CDS	-	74/102	25/33	missense_variant c.74C>A p.Pro25Gln
GCF_000239235	Exported	434	snp	C	T	T:60 C:0	CDS	+	255/1557	85/518	synonymous_variant c.255C>T p.Asp85Asp
GCF_000239235	Exported	459	snp	G	C	C:60 G:0	CDS	+	280/1557	94/518	missense_variant c.280G>C p.Glu94Gln
GCF_000239235	Exported	935	snp	T	A	A:60 T:0	CDS	+	756/1557	252/518	synonymous_variant c.756T>A p.Gly252Gly
GCF_000239235	Exported	1040	snp	C	T	T:60 C:0	CDS	+	861/1557	287/518	synonymous_variant c.861C>T p.Asn287Asn
GCF_000239235	Exported	1154	snp	A	G	G:60 A:0	CDS	+	975/1557	325/518	synonymous_variant c.975A>G p.Lys325Lys
GCF_000239235	Exported	1163	complex	TAAGTCT	AAAATCC	AAAATCC:58 TAAGTCT:0	CDS	+	984/1557	328/518	synonymous_variant c.984_990delTAAGTCTinsAAAATCC p.331
GCF_000239235	Exported	1322	snp	T	C	C:60 T:0	CDS	+	1143/1557	381/518	synonymous_variant c.1143T>C p.Ala381Ala
GCF_000239235	Exported	1463	snp	T	C	C:60 T:0	CDS	+	1284/1557	428/518	synonymous_variant c.1284T>C p.Asn428Asn
GCF_000239235	Exported	1514	snp	G	A	A:60 G:0	CDS	+	1335/1557	445/518	synonymous_variant c.1335G>A p.Lys445Lys
GCF_000239235	Exported	1520	snp	A	G	G:60 A:0	CDS	+	1341/1557	447/518	synonymous_variant c.1341A>G p.Thr447Thr
GCF_000239235	Exported	1548	snp	C	T	T:60 C:0	CDS	+	1369/1557	457/518	synonymous_variant c.1369C>T p.Leu457Leu
GCF_000239235	Exported	1583	snp	T	C	C:59 T:0	CDS	+	1404/1557	468/518	synonymous_variant c.1404T>C p.Asn468Asn
GCF_000239235	Exported	1664	snp	T	C	C:60 T:0	CDS	+	1485/1557	495/518	synonymous_variant c.1485T>C p.Asp495Asp
GCF_000239235	Exported	2313	snp	G	A	A:59 G:0	CDS	+	585/1212	195/403	synonymous_variant c.585G>A p.Leu195Leu
GCF_000253135	Exported	29	snp	G	T	T:19 G:0	CDS	-	74/102	25/33	missense_variant c.74C>A p.Pro25Gln
GCF_000253135	Exported	64	complex	AAAGG	GAATA	GAATA:18 AAAGG:0	CDS	-	39/102	1933-12-01	missense_variant c.35_39delCCTTTinsTATTC p.Thr12Ile
GCF_000253135	Exported	395	snp	C	T	T:40 C:0	CDS	+	216/1557	72/518	synonymous_variant c.216C>T p.Asp72Asp
GCF_000253135	Exported	404	snp	C	T	T:40 C:0	CDS	+	225/1557	75/518	synonymous_variant c.225C>T p.Tyr75Tyr
GCF_000253135	Exported	434	snp	C	T	T:40 C:0	CDS	+	255/1557	85/518	synonymous_variant c.255C>T p.Asp85Asp
GCF_000253135	Exported	530	snp	A	G	G:40 A:0	CDS	+	351/1557	117/518	synonymous_variant c.351A>G p.Ala117Ala
GCF_000253135	Exported	914	snp	A	G	G:40 A:0	CDS	+	735/1557	245/518	synonymous_variant c.735A>G p.Thr245Thr
GCF_000253135	Exported	1040	snp	C	T	T:40 C:0	CDS	+	861/1557	287/518	synonymous_variant c.861C>T p.Asn287Asn
GCF_000253135	Exported	1088	complex	GTAT	ATAC	ATAC:40 GTAT:0	CDS	+	909/1557	303/518	synonymous_variant c.909_912delGTATinsATAC p.305
GCF_000253135	Exported	1118	snp	G	A	A:40 G:0	CDS	+	939/1557	313/518	synonymous_variant c.939G>A p.Lys313Lys
GCF_000253135	Exported	1130	snp	C	T	T:40 C:0	CDS	+	951/1557	317/518	synonymous_variant c.951C>T p.Asp317Asp
GCF_000253135	Exported	1154	snp	A	G	G:40 A:0	CDS	+	975/1557	325/518	synonymous_variant c.975A>G p.Lys325Lys
GCF_000253135	Exported	1163	complex	TAAGTCT	AAAATCC	AAAATCC:37 TAAGTCT:0	CDS	+	984/1557	328/518	synonymous_variant c.984_990delTAAGTCTinsAAAATCC p.331
GCF_000253135	Exported	1262	snp	A	T	T:40 A:0	CDS	+	1083/1557	361/518	synonymous_variant c.1083A>T p.Arg361Arg
GCF_000253135	Exported	1268	snp	T	C	C:40 T:0	CDS	+	1089/1557	363/518	synonymous_variant c.1089T>C p.Ala363Ala
GCF_000253135	Exported	1322	snp	T	C	C:40 T:0	CDS	+	1143/1557	381/518	synonymous_variant c.1143T>C p.Ala381Ala
GCF_000253135	Exported	1463	snp	T	C	C:40 T:0	CDS	+	1284/1557	428/518	synonymous_variant c.1284T>C p.Asn428Asn
GCF_000253135	Exported	1548	snp	C	T	T:40 C:0	CDS	+	1369/1557	457/518	synonymous_variant c.1369C>T p.Leu457Leu
GCF_000253135	Exported	1583	snp	T	C	C:40 T:0	CDS	+	1404/1557	468/518	synonymous_variant c.1404T>C p.Asn468Asn
GCF_000253135	Exported	1664	snp	T	C	C:40 T:0	CDS	+	1485/1557	495/518	synonymous_variant c.1485T>C p.Asp495Asp
GCF_000253135	Exported	1685	snp	G	A	A:40 G:0	CDS	+	1506/1557	502/518	synonymous_variant c.1506G>A p.Glu502Glu
GCF_000253135	Exported	1761	snp	A	G	G:37 A:0	CDS	+	33/1212	11/403	synonymous_variant c.33A>G p.Glu11Glu
GCF_000253135	Exported	1767	snp	G	A	A:37 G:0	CDS	+	39/1212	13/403	synonymous_variant c.39G>A p.Arg13Arg
GCF_000253135	Exported	2313	snp	G	A	A:37 G:0	CDS	+	585/1212	195/403	synonymous_variant c.585G>A p.Leu195Leu
GCF_000284535	Exported	58	snp	C	T	T:17 C:0	CDS	-	45/102	15/33	synonymous_variant c.45G>A p.Glu15Glu
GCF_000284535	Exported	68	snp	G	A	A:17 G:0	CDS	-	35/102	1933-12-01	missense_variant c.35C>T p.Thr12Ile
GCF_000284535	Exported	100	snp	C	A	A:19 C:0	CDS	-	3/102	1933-01-01	start_lost c.3G>T p.Val1?
GCF_000284535	Exported	107	snp	C	T	T:19 C:0
GCF_000284535	Exported	113	snp	A	C	C:19 A:0
GCF_000284535	Exported	332	snp	G	A	A:20 G:0	CDS	+	153/1557	51/518	synonymous_variant c.153G>A p.Ala51Ala
GCF_000284535	Exported	459	snp	G	C	C:20 G:0	CDS	+	280/1557	94/518	missense_variant c.280G>C p.Glu94Gln
GCF_000284535	Exported	518	mnp	CC	TT	TT:18 CC:0	CDS	+	339/1557	113/518	synonymous_variant c.339_340delCCinsTT p.115
GCF_000284535	Exported	555	snp	T	C	C:20 T:0	CDS	+	376/1557	126/518	synonymous_variant c.376T>C p.Leu126Leu
GCF_000284535	Exported	587	snp	T	A	A:20 T:0	CDS	+	408/1557	136/518	synonymous_variant c.408T>A p.Gly136Gly
GCF_000284535	Exported	620	mnp	AC	TT	TT:18 AC:0	CDS	+	441/1557	147/518	synonymous_variant c.441_442delACinsTT p.149
GCF_000284535	Exported	650	snp	T	G	G:20 T:0	CDS	+	471/1557	157/518	synonymous_variant c.471T>G p.Ala157Ala
GCF_000284535	Exported	674	snp	T	C	C:20 T:0	CDS	+	495/1557	165/518	synonymous_variant c.495T>C p.Asn165Asn
GCF_000284535	Exported	683	snp	C	T	T:20 C:0	CDS	+	504/1557	168/518	synonymous_variant c.504C>T p.Asp168Asp
GCF_000284535	Exported	734	snp	T	C	C:20 T:0	CDS	+	555/1557	185/518	synonymous_variant c.555T>C p.Tyr185Tyr
GCF_000284535	Exported	740	complex	CCTAATT	TCTTATC	TCTTATC:18 CCTAATT:0	CDS	+	561/1557	187/518	synonymous_variant c.561_567delCCTAATTinsTCTTATC p.190
GCF_000284535	Exported	953	snp	T	C	C:20 T:0	CDS	+	774/1557	258/518	synonymous_variant c.774T>C p.Thr258Thr
GCF_000284535	Exported	968	complex	ACGC	GCGT	GCGT:18 ACGC:0	CDS	+	789/1557	263/518	synonymous_variant c.789_792delACGCinsGCGT p.265
GCF_000284535	Exported	1004	complex	GAAC	AAAT	AAAT:20 GAAC:0	CDS	+	825/1557	275/518	synonymous_variant c.825_828delGAACinsAAAT p.277
GCF_000284535	Exported	1028	complex	CACA	TACG	TACG:20 CACA:0	CDS	+	849/1557	283/518	synonymous_variant c.849_852delCACAinsTACG p.285
GCF_000284535	Exported	1056	snp	A	C	C:20 A:0	CDS	+	877/1557	293/518	missense_variant c.877A>C p.Asn293His
GCF_000284535	Exported	1082	snp	C	T	T:20 C:0	CDS	+	903/1557	301/518	synonymous_variant c.903C>T p.Asn301Asn
GCF_000284535	Exported	1106	snp	T	A	A:20 T:0	CDS	+	927/1557	309/518	synonymous_variant c.927T>A p.Thr309Thr
GCF_000284535	Exported	1118	snp	G	A	A:20 G:0	CDS	+	939/1557	313/518	synonymous_variant c.939G>A p.Lys313Lys
GCF_000284535	Exported	1139	snp	C	T	T:20 C:0	CDS	+	960/1557	320/518	synonymous_variant c.960C>T p.Phe320Phe
GCF_000284535	Exported	1154	snp	A	G	G:20 A:0	CDS	+	975/1557	325/518	synonymous_variant c.975A>G p.Lys325Lys
GCF_000284535	Exported	1163	complex	TAAGTCT	AAAATCC	AAAATCC:18 TAAGTCT:0	CDS	+	984/1557	328/518	synonymous_variant c.984_990delTAAGTCTinsAAAATCC p.331
GCF_000284535	Exported	1232	snp	C	A	A:20 C:0	CDS	+	1053/1557	351/518	synonymous_variant c.1053C>A p.Ala351Ala
GCF_000284535	Exported	1238	complex	ACTC	GCTA	GCTA:20 ACTC:0	CDS	+	1059/1557	353/518	synonymous_variant c.1059_1062delACTCinsGCTA p.355
GCF_000284535	Exported	1250	complex	TGTA	CGTC	CGTC:20 TGTA:0	CDS	+	1071/1557	357/518	synonymous_variant c.1071_1074delTGTAinsCGTC p.359
GCF_000284535	Exported	1262	complex	AGGT	TGGG	TGGG:20 AGGT:0	CDS	+	1083/1557	361/518	synonymous_variant c.1083_1086delAGGTinsTGGG p.363
GCF_000284535	Exported	1280	snp	C	G	G:20 C:0	CDS	+	1101/1557	367/518	synonymous_variant c.1101C>G p.Val367Val
GCF_000284535	Exported	1298	snp	T	A	A:20 T:0	CDS	+	1119/1557	373/518	synonymous_variant c.1119T>A p.Ile373Ile
GCF_000284535	Exported	1314	snp	T	C	C:20 T:0	CDS	+	1135/1557	379/518	synonymous_variant c.1135T>C p.Leu379Leu
GCF_000284535	Exported	1322	snp	T	C	C:20 T:0	CDS	+	1143/1557	381/518	synonymous_variant c.1143T>C p.Ala381Ala
GCF_000284535	Exported	1331	complex	TTTG	CTTA	CTTA:20 TTTG:0	CDS	+	1152/1557	384/518	synonymous_variant c.1152_1155delTTTGinsCTTA p.386
GCF_000284535	Exported	1340	snp	G	C	C:20 G:0	CDS	+	1161/1557	387/518	synonymous_variant c.1161G>C p.Ala387Ala
GCF_000284535	Exported	1416	snp	C	T	T:20 C:0	CDS	+	1237/1557	413/518	synonymous_variant c.1237C>T p.Leu413Leu
GCF_000284535	Exported	1463	snp	T	C	C:20 T:0	CDS	+	1284/1557	428/518	synonymous_variant c.1284T>C p.Asn428Asn
GCF_000284535	Exported	1487	snp	A	T	T:20 A:0	CDS	+	1308/1557	436/518	missense_variant c.1308A>T p.Glu436Asp
GCF_000284535	Exported	1498	snp	A	C	C:20 A:0	CDS	+	1319/1557	440/518	missense_variant c.1319A>C p.Asp440Ala
GCF_000284535	Exported	1514	snp	G	A	A:20 G:0	CDS	+	1335/1557	445/518	synonymous_variant c.1335G>A p.Lys445Lys
GCF_000284535	Exported	1520	snp	A	G	G:20 A:0	CDS	+	1341/1557	447/518	synonymous_variant c.1341A>G p.Thr447Thr
GCF_000284535	Exported	1548	snp	C	T	T:20 C:0	CDS	+	1369/1557	457/518	synonymous_variant c.1369C>T p.Leu457Leu
GCF_000284535	Exported	1601	snp	T	C	C:20 T:0	CDS	+	1422/1557	474/518	synonymous_variant c.1422T>C p.Asp474Asp
GCF_000284535	Exported	1618	complex	CACCG	AGCCA	AGCCA:18 CACCG:0	CDS	+	1439/1557	480/518	missense_variant c.1439_1443delCACCGinsAGCCA p.Ala480Glu
GCF_000284535	Exported	1661	complex	CGAT	TGAC	TGAC:20 CGAT:0	CDS	+	1482/1557	494/518	synonymous_variant c.1482_1485delCGATinsTGAC p.496
GCF_000284535	Exported	1682	complex	TGAG	CGAA	CGAA:20 TGAG:0	CDS	+	1503/1557	501/518	synonymous_variant c.1503_1506delTGAGinsCGAA p.503
GCF_000284535	Exported	1761	snp	A	G	G:20 A:0	CDS	+	33/1212	11/403	synonymous_variant c.33A>G p.Glu11Glu
GCF_000284535	Exported	1767	snp	G	A	A:20 G:0	CDS	+	39/1212	13/403	synonymous_variant c.39G>A p.Arg13Arg
GCF_000284535	Exported	1801	snp	C	A	A:20 C:0	CDS	+	73/1212	25/403	missense_variant c.73C>A p.Gln25Lys
GCF_000284535	Exported	1908	snp	T	C	C:20 T:0	CDS	+	180/1212	60/403	synonymous_variant c.180T>C p.Tyr60Tyr
GCF_000284535	Exported	2304	snp	A	G	G:20 A:0	CDS	+	576/1212	192/403	synonymous_variant c.576A>G p.Lys192Lys
GCF_000284535	Exported	2313	snp	G	A	A:20 G:0	CDS	+	585/1212	195/403	synonymous_variant c.585G>A p.Leu195Leu
GCF_000284535	Exported	2349	snp	T	C	C:16 T:0	CDS	+	621/1212	207/403	synonymous_variant c.621T>C p.Ile207Ile
GCF_000284535	Exported	2362	snp	C	T	T:16 C:0	CDS	+	634/1212	212/403	synonymous_variant c.634C>T p.Leu212Leu
GCF_000284535	Exported	2370	complex	CAAAG	TAAGA	TAAGA:14 CAAAG:0	CDS	+	642/1212	214/403	missense_variant c.642_646delCAAAGinsTAAGA p.Asp216Asn
GCF_000284535	Exported	2386	complex	GAA	AAT	AAT:14 GAA:0	CDS	+	658/1212	220/403	missense_variant c.658_660delGAAinsAAT p.Glu220Asn
GCF_000284535	Exported	2397	snp	A	T	T:13 A:0	CDS	+	669/1212	223/403	synonymous_variant c.669A>T p.Pro223Pro
GCF_000296595	Exported	9	snp	T	C	C:14 T:0	CDS	-	94/102	32/33	missense_variant c.94A>G p.Ile32Val
GCF_000296595	Exported	15	snp	C	T	T:14 C:0	CDS	-	88/102	30/33	missense_variant c.88G>A p.Asp30Asn
GCF_000296595	Exported	29	snp	G	T	T:15 G:0	CDS	-	74/102	25/33	missense_variant c.74C>A p.Pro25Gln
GCF_000296595	Exported	35	snp	T	C	C:16 T:0	CDS	-	68/102	23/33	missense_variant c.68A>G p.His23Arg
GCF_000296595	Exported	40	snp	C	T	T:16 C:0	CDS	-	63/102	21/33	missense_variant c.63G>A p.Met21Ile
GCF_000296595	Exported	68	snp	G	A	A:18 G:0	CDS	-	35/102	1933-12-01	missense_variant c.35C>T p.Thr12Ile
GCF_000296595	Exported	78	snp	C	A	A:19 C:0	CDS	-	25/102	1933-09-01	stop_gained c.25G>T p.Gly9*
GCF_000296595	Exported	100	snp	C	A	A:20 C:0	CDS	-	3/102	1933-01-01	start_lost c.3G>T p.Val1?
GCF_000296595	Exported	344	snp	T	C	C:20 T:0	CDS	+	165/1557	55/518	synonymous_variant c.165T>C p.Tyr55Tyr
GCF_000296595	Exported	395	snp	C	T	T:20 C:0	CDS	+	216/1557	72/518	synonymous_variant c.216C>T p.Asp72Asp
GCF_000296595	Exported	434	snp	C	T	T:20 C:0	CDS	+	255/1557	85/518	synonymous_variant c.255C>T p.Asp85Asp
GCF_000296595	Exported	440	snp	C	T	T:20 C:0	CDS	+	261/1557	87/518	synonymous_variant c.261C>T p.Val87Val
GCF_000296595	Exported	449	snp	C	T	T:19 C:0	CDS	+	270/1557	90/518	synonymous_variant c.270C>T p.Phe90Phe
GCF_000296595	Exported	455	complex	GCCAG	ACCGC	ACCGC:18 GCCAG:0	CDS	+	276/1557	92/518	missense_variant c.276_280delGCCAGinsACCGC p.Glu94Gln
GCF_000296595	Exported	473	snp	T	C	C:20 T:0	CDS	+	294/1557	98/518	synonymous_variant c.294T>C p.Ser98Ser
GCF_000296595	Exported	518	complex	CCTG	TCTA	TCTA:19 CCTG:0	CDS	+	339/1557	113/518	synonymous_variant c.339_342delCCTGinsTCTA p.115
GCF_000296595	Exported	587	complex	TCTG	ACTA	ACTA:20 TCTG:0	CDS	+	408/1557	136/518	synonymous_variant c.408_411delTCTGinsACTA p.138
GCF_000296595	Exported	650	snp	T	G	G:20 T:0	CDS	+	471/1557	157/518	synonymous_variant c.471T>G p.Ala157Ala
GCF_000296595	Exported	692	snp	C	T	T:20 C:0	CDS	+	513/1557	171/518	synonymous_variant c.513C>T p.Phe171Phe
GCF_000296595	Exported	704	snp	C	T	T:20 C:0	CDS	+	525/1557	175/518	synonymous_variant c.525C>T p.Asp175Asp
GCF_000296595	Exported	734	snp	T	C	C:20 T:0	CDS	+	555/1557	185/518	synonymous_variant c.555T>C p.Tyr185Tyr
GCF_000296595	Exported	743	complex	AATT	TATC	TATC:19 AATT:0	CDS	+	564/1557	188/518	synonymous_variant c.564_567delAATTinsTATC p.190
GCF_000296595	Exported	779	snp	A	T	T:20 A:0	CDS	+	600/1557	200/518	synonymous_variant c.600A>T p.Ala200Ala
GCF_000296595	Exported	857	complex	CGTG	TGTA	TGTA:19 CGTG:0	CDS	+	678/1557	226/518	synonymous_variant c.678_681delCGTGinsTGTA p.228
GCF_000296595	Exported	888	complex	CTGT	TTAC	TTAC:18 CTGT:1	CDS	+	709/1557	237/518	synonymous_variant c.709_712delCTGTinsTTAC p.239
GCF_000296595	Exported	902	snp	T	A	A:20 T:0	CDS	+	723/1557	241/518	synonymous_variant c.723T>A p.Val241Val
GCF_000296595	Exported	914	snp	A	G	G:20 A:0	CDS	+	735/1557	245/518	synonymous_variant c.735A>G p.Thr245Thr
GCF_000296595	Exported	953	snp	T	C	C:20 T:0	CDS	+	774/1557	258/518	synonymous_variant c.774T>C p.Thr258Thr
GCF_000296595	Exported	968	snp	A	G	G:20 A:0	CDS	+	789/1557	263/518	synonymous_variant c.789A>G p.Ala263Ala
GCF_000296595	Exported	977	snp	T	C	C:20 T:0	CDS	+	798/1557	266/518	synonymous_variant c.798T>C p.Asn266Asn
GCF_000296595	Exported	995	snp	G	A	A:20 G:0	CDS	+	816/1557	272/518	synonymous_variant c.816G>A p.Val272Val
GCF_000296595	Exported	1004	complex	GAAC	AAAT	AAAT:19 GAAC:0	CDS	+	825/1557	275/518	synonymous_variant c.825_828delGAACinsAAAT p.277
GCF_000296595	Exported	1016	snp	C	A	A:20 C:0	CDS	+	837/1557	279/518	synonymous_variant c.837C>A p.Ile279Ile
GCF_000296595	Exported	1031	snp	A	G	G:20 A:0	CDS	+	852/1557	284/518	synonymous_variant c.852A>G p.Thr284Thr
GCF_000296595	Exported	1040	snp	C	T	T:20 C:0	CDS	+	861/1557	287/518	synonymous_variant c.861C>T p.Asn287Asn
GCF_000296595	Exported	1056	snp	A	C	C:20 A:0	CDS	+	877/1557	293/518	missense_variant c.877A>C p.Asn293His
GCF_000296595	Exported	1088	complex	GTAT	ATAC	ATAC:20 GTAT:0	CDS	+	909/1557	303/518	synonymous_variant c.909_912delGTATinsATAC p.305
GCF_000296595	Exported	1106	snp	T	A	A:20 T:0	CDS	+	927/1557	309/518	synonymous_variant c.927T>A p.Thr309Thr
GCF_000296595	Exported	1118	snp	G	A	A:20 G:0	CDS	+	939/1557	313/518	synonymous_variant c.939G>A p.Lys313Lys
GCF_000296595	Exported	1142	complex	TGGT	CGGA	CGGA:19 TGGT:0	CDS	+	963/1557	321/518	synonymous_variant c.963_966delTGGTinsCGGA p.323
GCF_000296595	Exported	1154	snp	A	G	G:20 A:0	CDS	+	975/1557	325/518	synonymous_variant c.975A>G p.Lys325Lys
GCF_000296595	Exported	1163	snp	T	A	A:20 T:0	CDS	+	984/1557	328/518	synonymous_variant c.984T>A p.Pro328Pro
GCF_000296595	Exported	1214	snp	C	T	T:20 C:0	CDS	+	1035/1557	345/518	synonymous_variant c.1035C>T p.Asp345Asp
GCF_000296595	Exported	1232	snp	C	A	A:20 C:0	CDS	+	1053/1557	351/518	synonymous_variant c.1053C>A p.Ala351Ala
GCF_000296595	Exported	1241	complex	CCCA	ACCG	ACCG:19 CCCA:0	CDS	+	1062/1557	354/518	synonymous_variant c.1062_1065delCCCAinsACCG p.356
GCF_000296595	Exported	1253	snp	A	C	C:20 A:0	CDS	+	1074/1557	358/518	synonymous_variant c.1074A>C p.Val358Val
GCF_000296595	Exported	1262	complex	AGGT	TGGG	TGGG:20 AGGT:0	CDS	+	1083/1557	361/518	synonymous_variant c.1083_1086delAGGTinsTGGG p.363
GCF_000296595	Exported	1277	snp	T	C	C:20 T:0	CDS	+	1098/1557	366/518	synonymous_variant c.1098T>C p.Gly366Gly
GCF_000296595	Exported	1292	snp	T	C	C:20 T:0	CDS	+	1113/1557	371/518	synonymous_variant c.1113T>C p.Tyr371Tyr
GCF_000296595	Exported	1314	snp	T	C	C:20 T:0	CDS	+	1135/1557	379/518	synonymous_variant c.1135T>C p.Leu379Leu
GCF_000296595	Exported	1322	snp	T	C	C:20 T:0	CDS	+	1143/1557	381/518	synonymous_variant c.1143T>C p.Ala381Ala
GCF_000296595	Exported	1331	complex	TTTG	CTTA	CTTA:19 TTTG:0	CDS	+	1152/1557	384/518	synonymous_variant c.1152_1155delTTTGinsCTTA p.386
GCF_000296595	Exported	1416	snp	C	T	T:20 C:0	CDS	+	1237/1557	413/518	synonymous_variant c.1237C>T p.Leu413Leu
GCF_000296595	Exported	1463	snp	T	C	C:20 T:0	CDS	+	1284/1557	428/518	synonymous_variant c.1284T>C p.Asn428Asn
GCF_000296595	Exported	1475	snp	T	C	C:20 T:0	CDS	+	1296/1557	432/518	synonymous_variant c.1296T>C p.Asp432Asp
GCF_000296595	Exported	1490	snp	T	C	C:20 T:0	CDS	+	1311/1557	437/518	synonymous_variant c.1311T>C p.Arg437Arg
GCF_000296595	Exported	1514	snp	G	A	A:20 G:0	CDS	+	1335/1557	445/518	synonymous_variant c.1335G>A p.Lys445Lys
GCF_000296595	Exported	1523	snp	T	C	C:20 T:0	CDS	+	1344/1557	448/518	synonymous_variant c.1344T>C p.Ile448Ile
GCF_000296595	Exported	1548	snp	C	T	T:20 C:0	CDS	+	1369/1557	457/518	synonymous_variant c.1369C>T p.Leu457Leu
GCF_000296595	Exported	1578	snp	C	T	T:20 C:0	CDS	+	1399/1557	467/518	synonymous_variant c.1399C>T p.Leu467Leu
GCF_000296595	Exported	1583	complex	TATA	CATT	CATT:19 TATA:0	CDS	+	1404/1557	468/518	synonymous_variant c.1404_1407delTATAinsCATT p.470
GCF_000296595	Exported	1619	complex	ACCG	GCCA	GCCA:19 ACCG:0	CDS	+	1440/1557	480/518	synonymous_variant c.1440_1443delACCGinsGCCA p.482
GCF_000296595	Exported	1664	snp	T	C	C:20 T:0	CDS	+	1485/1557	495/518	synonymous_variant c.1485T>C p.Asp495Asp
GCF_000296595	Exported	1680	snp	A	G	G:20 A:0	CDS	+	1501/1557	501/518	missense_variant c.1501A>G p.Ile501Val
GCF_000296595	Exported	1685	snp	G	A	A:20 G:0	CDS	+	1506/1557	502/518	synonymous_variant c.1506G>A p.Glu502Glu
GCF_000296595	Exported	1761	snp	A	G	G:20 A:0	CDS	+	33/1212	11/403	synonymous_variant c.33A>G p.Glu11Glu
GCF_000296595	Exported	1767	snp	G	A	A:20 G:0	CDS	+	39/1212	13/403	synonymous_variant c.39G>A p.Arg13Arg
GCF_000296595	Exported	2274	snp	C	T	T:19 C:0	CDS	+	546/1212	182/403	synonymous_variant c.546C>T p.Leu182Leu
GCF_000296595	Exported	2313	snp	G	A	A:20 G:0	CDS	+	585/1212	195/403	synonymous_variant c.585G>A p.Leu195Leu
GCF_000296595	Exported	2349	snp	T	C	C:17 T:0	CDS	+	621/1212	207/403	synonymous_variant c.621T>C p.Ile207Ile
GCF_000296595	Exported	2355	complex	ACAGGAAC	GCAAGAAT	GCAAGAAT:16 ACAGGAAC:0	CDS	+	627/1212	209/403	synonymous_variant c.627_634delACAGGAACinsGCAAGAAT p.213
GCF_000296595	Exported	2370	snp	C	T	T:16 C:0	CDS	+	642/1212	214/403	synonymous_variant c.642C>T p.Phe214Phe
GCF_000296595	Exported	2386	snp	G	A	A:14 G:0	CDS	+	658/1212	220/403	missense_variant c.658G>A p.Glu220Lys
GCF_000382965	Exported	29	snp	G	T	T:19 G:0	CDS	-	74/102	25/33	missense_variant c.74C>A p.Pro25Gln
GCF_000382965	Exported	64	complex	AAAGG	GAATA	GAATA:19 AAAGG:0	CDS	-	39/102	1933-12-01	missense_variant c.35_39delCCTTTinsTATTC p.Thr12Ile
GCF_000382965	Exported	395	snp	C	T	T:40 C:0	CDS	+	216/1557	72/518	synonymous_variant c.216C>T p.Asp72Asp
GCF_000382965	Exported	404	snp	C	T	T:40 C:0	CDS	+	225/1557	75/518	synonymous_variant c.225C>T p.Tyr75Tyr
GCF_000382965	Exported	434	snp	C	T	T:40 C:0	CDS	+	255/1557	85/518	synonymous_variant c.255C>T p.Asp85Asp
GCF_000382965	Exported	530	snp	A	G	G:39 A:0	CDS	+	351/1557	117/518	synonymous_variant c.351A>G p.Ala117Ala
GCF_000382965	Exported	914	snp	A	G	G:40 A:0	CDS	+	735/1557	245/518	synonymous_variant c.735A>G p.Thr245Thr
GCF_000382965	Exported	935	snp	T	A	A:40 T:0	CDS	+	756/1557	252/518	synonymous_variant c.756T>A p.Gly252Gly
GCF_000382965	Exported	1013	snp	T	G	G:40 T:0	CDS	+	834/1557	278/518	missense_variant c.834T>G p.Asp278Glu
GCF_000382965	Exported	1040	snp	C	T	T:40 C:0	CDS	+	861/1557	287/518	synonymous_variant c.861C>T p.Asn287Asn
GCF_000382965	Exported	1088	complex	GTAT	ATAC	ATAC:40 GTAT:0	CDS	+	909/1557	303/518	synonymous_variant c.909_912delGTATinsATAC p.305
GCF_000382965	Exported	1118	snp	G	A	A:40 G:0	CDS	+	939/1557	313/518	synonymous_variant c.939G>A p.Lys313Lys
GCF_000382965	Exported	1130	snp	C	T	T:40 C:0	CDS	+	951/1557	317/518	synonymous_variant c.951C>T p.Asp317Asp
GCF_000382965	Exported	1154	snp	A	G	G:40 A:0	CDS	+	975/1557	325/518	synonymous_variant c.975A>G p.Lys325Lys
GCF_000382965	Exported	1163	complex	TAAGTCT	AAAATCC	AAAATCC:37 TAAGTCT:0	CDS	+	984/1557	328/518	synonymous_variant c.984_990delTAAGTCTinsAAAATCC p.331
GCF_000382965	Exported	1196	snp	C	T	T:40 C:0	CDS	+	1017/1557	339/518	synonymous_variant c.1017C>T p.His339His
GCF_000382965	Exported	1262	snp	A	T	T:40 A:0	CDS	+	1083/1557	361/518	synonymous_variant c.1083A>T p.Arg361Arg
GCF_000382965	Exported	1268	snp	T	C	C:40 T:0	CDS	+	1089/1557	363/518	synonymous_variant c.1089T>C p.Ala363Ala
GCF_000382965	Exported	1322	snp	T	C	C:40 T:0	CDS	+	1143/1557	381/518	synonymous_variant c.1143T>C p.Ala381Ala
GCF_000382965	Exported	1331	complex	TTTG	GTTA	GTTA:38 TTTG:0	CDS	+	1152/1557	384/518	synonymous_variant c.1152_1155delTTTGinsGTTA p.386
GCF_000382965	Exported	1340	snp	G	C	C:40 G:0	CDS	+	1161/1557	387/518	synonymous_variant c.1161G>C p.Ala387Ala
GCF_000382965	Exported	1463	snp	T	C	C:40 T:0	CDS	+	1284/1557	428/518	synonymous_variant c.1284T>C p.Asn428Asn
GCF_000382965	Exported	1514	complex	GGAAACA	AGCAACG	AGCAACG:37 GGAAACA:0	CDS	+	1335/1557	445/518	missense_variant c.1335_1341delGGAAACAinsAGCAACG p.Glu446Ala
GCF_000382965	Exported	1548	snp	C	T	T:40 C:0	CDS	+	1369/1557	457/518	synonymous_variant c.1369C>T p.Leu457Leu
GCF_000382965	Exported	1559	snp	T	C	C:40 T:0	CDS	+	1380/1557	460/518	synonymous_variant c.1380T>C p.Ile460Ile
GCF_000382965	Exported	1578	snp	C	T	T:40 C:0	CDS	+	1399/1557	467/518	synonymous_variant c.1399C>T p.Leu467Leu
GCF_000382965	Exported	1583	snp	T	C	C:40 T:0	CDS	+	1404/1557	468/518	synonymous_variant c.1404T>C p.Asn468Asn
GCF_000382965	Exported	1590	snp	A	C	C:40 A:0	CDS	+	1411/1557	471/518	synonymous_variant c.1411A>C p.Arg471Arg
GCF_000382965	Exported	1598	snp	C	T	T:40 C:0	CDS	+	1419/1557	473/518	synonymous_variant c.1419C>T p.Val473Val
GCF_000382965	Exported	1622	snp	G	A	A:40 G:0	CDS	+	1443/1557	481/518	synonymous_variant c.1443G>A p.Pro481Pro
GCF_000382965	Exported	1664	snp	T	C	C:40 T:0	CDS	+	1485/1557	495/518	synonymous_variant c.1485T>C p.Asp495Asp
GCF_000382965	Exported	1685	snp	G	A	A:40 G:0	CDS	+	1506/1557	502/518	synonymous_variant c.1506G>A p.Glu502Glu
GCF_000382965	Exported	1745	snp	A	C	C:38 A:0	CDS	+	17/1212	6/403	missense_variant c.17A>C p.Lys6Thr
GCF_000382965	Exported	1761	snp	A	G	G:34 A:0	CDS	+	33/1212	11/403	synonymous_variant c.33A>G p.Glu11Glu
GCF_000382965	Exported	1767	snp	G	A	A:34 G:0	CDS	+	39/1212	13/403	synonymous_variant c.39G>A p.Arg13Arg
GCF_000382965	Exported	1776	snp	G	A	A:32 G:0	CDS	+	48/1212	16/403	synonymous_variant c.48G>A p.Gly16Gly
GCF_000382965	Exported	1782	snp	A	G	G:31 A:0	CDS	+	54/1212	18/403	synonymous_variant c.54A>G p.Glu18Glu
GCF_000382965	Exported	1801	snp	C	A	A:28 C:0	CDS	+	73/1212	25/403	missense_variant c.73C>A p.Gln25Lys
GCF_000382965	Exported	1810	snp	G	A	A:27 G:0	CDS	+	82/1212	28/403	missense_variant c.82G>A p.Asp28Asn
GCF_000382965	Exported	2244	snp	G	A	A:24 G:0	CDS	+	516/1212	172/403	synonymous_variant c.516G>A p.Gln172Gln
GCF_000382965	Exported	2256	complex	CAAG	ACAA	ACAA:25 CAAG:0	CDS	+	528/1212	176/403	missense_variant c.528_531delCAAGinsACAA p.Lys177Gln
GCF_000382965	Exported	2313	snp	G	A	A:31 G:0	CDS	+	585/1212	195/403	synonymous_variant c.585G>A p.Leu195Leu
GCF_000382985	Exported	29	snp	G	T	T:20 G:0	CDS	-	74/102	25/33	missense_variant c.74C>A p.Pro25Gln
GCF_000382985	Exported	64	complex	AAAGG	GAATA	GAATA:18 AAAGG:0	CDS	-	39/102	1933-12-01	missense_variant c.35_39delCCTTTinsTATTC p.Thr12Ile
GCF_000382985	Exported	395	snp	C	T	T:40 C:0	CDS	+	216/1557	72/518	synonymous_variant c.216C>T p.Asp72Asp
GCF_000382985	Exported	404	snp	C	T	T:40 C:0	CDS	+	225/1557	75/518	synonymous_variant c.225C>T p.Tyr75Tyr
GCF_000382985	Exported	434	snp	C	T	T:40 C:0	CDS	+	255/1557	85/518	synonymous_variant c.255C>T p.Asp85Asp
GCF_000382985	Exported	530	snp	A	G	G:40 A:0	CDS	+	351/1557	117/518	synonymous_variant c.351A>G p.Ala117Ala
GCF_000382985	Exported	914	snp	A	G	G:40 A:0	CDS	+	735/1557	245/518	synonymous_variant c.735A>G p.Thr245Thr
GCF_000382985	Exported	935	snp	T	A	A:40 T:0	CDS	+	756/1557	252/518	synonymous_variant c.756T>A p.Gly252Gly
GCF_000382985	Exported	1013	snp	T	G	G:40 T:0	CDS	+	834/1557	278/518	missense_variant c.834T>G p.Asp278Glu
GCF_000382985	Exported	1040	snp	C	T	T:39 C:0	CDS	+	861/1557	287/518	synonymous_variant c.861C>T p.Asn287Asn
GCF_000382985	Exported	1088	complex	GTAT	ATAC	ATAC:39 GTAT:0	CDS	+	909/1557	303/518	synonymous_variant c.909_912delGTATinsATAC p.305
GCF_000382985	Exported	1118	snp	G	A	A:40 G:0	CDS	+	939/1557	313/518	synonymous_variant c.939G>A p.Lys313Lys
GCF_000382985	Exported	1130	snp	C	T	T:40 C:0	CDS	+	951/1557	317/518	synonymous_variant c.951C>T p.Asp317Asp
GCF_000382985	Exported	1154	snp	A	G	G:40 A:0	CDS	+	975/1557	325/518	synonymous_variant c.975A>G p.Lys325Lys
GCF_000382985	Exported	1163	complex	TAAGTCT	AAAATCC	AAAATCC:38 TAAGTCT:0	CDS	+	984/1557	328/518	synonymous_variant c.984_990delTAAGTCTinsAAAATCC p.331
GCF_000382985	Exported	1196	snp	C	T	T:40 C:0	CDS	+	1017/1557	339/518	synonymous_variant c.1017C>T p.His339His
GCF_000382985	Exported	1262	snp	A	T	T:40 A:0	CDS	+	1083/1557	361/518	synonymous_variant c.1083A>T p.Arg361Arg
GCF_000382985	Exported	1268	snp	T	C	C:40 T:0	CDS	+	1089/1557	363/518	synonymous_variant c.1089T>C p.Ala363Ala
GCF_000382985	Exported	1322	snp	T	C	C:40 T:0	CDS	+	1143/1557	381/518	synonymous_variant c.1143T>C p.Ala381Ala
GCF_000382985	Exported	1331	complex	TTTG	GTTA	GTTA:39 TTTG:0	CDS	+	1152/1557	384/518	synonymous_variant c.1152_1155delTTTGinsGTTA p.386
GCF_000382985	Exported	1340	snp	G	C	C:40 G:0	CDS	+	1161/1557	387/518	synonymous_variant c.1161G>C p.Ala387Ala
GCF_000382985	Exported	1463	snp	T	C	C:40 T:0	CDS	+	1284/1557	428/518	synonymous_variant c.1284T>C p.Asn428Asn
GCF_000382985	Exported	1514	complex	GGAAACA	AGCAACG	AGCAACG:38 GGAAACA:0	CDS	+	1335/1557	445/518	missense_variant c.1335_1341delGGAAACAinsAGCAACG p.Glu446Ala
GCF_000382985	Exported	1548	snp	C	T	T:40 C:0	CDS	+	1369/1557	457/518	synonymous_variant c.1369C>T p.Leu457Leu
GCF_000382985	Exported	1559	snp	T	C	C:40 T:0	CDS	+	1380/1557	460/518	synonymous_variant c.1380T>C p.Ile460Ile
GCF_000382985	Exported	1578	snp	C	T	T:40 C:0	CDS	+	1399/1557	467/518	synonymous_variant c.1399C>T p.Leu467Leu
GCF_000382985	Exported	1583	snp	T	C	C:40 T:0	CDS	+	1404/1557	468/518	synonymous_variant c.1404T>C p.Asn468Asn
GCF_000382985	Exported	1590	snp	A	C	C:40 A:0	CDS	+	1411/1557	471/518	synonymous_variant c.1411A>C p.Arg471Arg
GCF_000382985	Exported	1598	snp	C	T	T:40 C:0	CDS	+	1419/1557	473/518	synonymous_variant c.1419C>T p.Val473Val
GCF_000382985	Exported	1622	snp	G	A	A:40 G:0	CDS	+	1443/1557	481/518	synonymous_variant c.1443G>A p.Pro481Pro
GCF_000382985	Exported	1664	snp	T	C	C:40 T:0	CDS	+	1485/1557	495/518	synonymous_variant c.1485T>C p.Asp495Asp
GCF_000382985	Exported	1685	snp	G	A	A:40 G:0	CDS	+	1506/1557	502/518	synonymous_variant c.1506G>A p.Glu502Glu
GCF_000382985	Exported	1745	snp	A	C	C:38 A:0	CDS	+	17/1212	6/403	missense_variant c.17A>C p.Lys6Thr
GCF_000382985	Exported	1761	snp	A	G	G:35 A:0	CDS	+	33/1212	11/403	synonymous_variant c.33A>G p.Glu11Glu
GCF_000382985	Exported	1767	snp	G	A	A:34 G:0	CDS	+	39/1212	13/403	synonymous_variant c.39G>A p.Arg13Arg
GCF_000382985	Exported	1776	snp	G	A	A:32 G:0	CDS	+	48/1212	16/403	synonymous_variant c.48G>A p.Gly16Gly
GCF_000382985	Exported	1782	snp	A	G	G:31 A:0	CDS	+	54/1212	18/403	synonymous_variant c.54A>G p.Glu18Glu
GCF_000382985	Exported	1801	snp	C	A	A:28 C:0	CDS	+	73/1212	25/403	missense_variant c.73C>A p.Gln25Lys
GCF_000382985	Exported	1810	snp	G	A	A:27 G:0	CDS	+	82/1212	28/403	missense_variant c.82G>A p.Asp28Asn
GCF_000382985	Exported	2244	snp	G	A	A:16 G:0	CDS	+	516/1212	172/403	synonymous_variant c.516G>A p.Gln172Gln
GCF_000382985	Exported	2256	complex	CAAG	ACAA	ACAA:16 CAAG:0	CDS	+	528/1212	176/403	missense_variant c.528_531delCAAGinsACAA p.Lys177Gln
GCF_000382985	Exported	2304	snp	A	G	G:20 A:0	CDS	+	576/1212	192/403	synonymous_variant c.576A>G p.Lys192Lys
GCF_000382985	Exported	2313	snp	G	A	A:20 G:0	CDS	+	585/1212	195/403	synonymous_variant c.585G>A p.Leu195Leu
GCF_000383005	Exported	29	snp	G	T	T:18 G:0	CDS	-	74/102	25/33	missense_variant c.74C>A p.Pro25Gln
GCF_000383005	Exported	64	complex	AAAGG	GAATA	GAATA:19 AAAGG:0	CDS	-	39/102	1933-12-01	missense_variant c.35_39delCCTTTinsTATTC p.Thr12Ile
GCF_000383005	Exported	395	snp	C	T	T:40 C:0	CDS	+	216/1557	72/518	synonymous_variant c.216C>T p.Asp72Asp
GCF_000383005	Exported	404	snp	C	T	T:40 C:0	CDS	+	225/1557	75/518	synonymous_variant c.225C>T p.Tyr75Tyr
GCF_000383005	Exported	434	snp	C	T	T:40 C:0	CDS	+	255/1557	85/518	synonymous_variant c.255C>T p.Asp85Asp
GCF_000383005	Exported	530	snp	A	G	G:39 A:0	CDS	+	351/1557	117/518	synonymous_variant c.351A>G p.Ala117Ala
GCF_000383005	Exported	914	snp	A	G	G:40 A:0	CDS	+	735/1557	245/518	synonymous_variant c.735A>G p.Thr245Thr
GCF_000383005	Exported	935	snp	T	A	A:40 T:0	CDS	+	756/1557	252/518	synonymous_variant c.756T>A p.Gly252Gly
GCF_000383005	Exported	1013	snp	T	G	G:40 T:0	CDS	+	834/1557	278/518	missense_variant c.834T>G p.Asp278Glu
GCF_000383005	Exported	1040	snp	C	T	T:40 C:0	CDS	+	861/1557	287/518	synonymous_variant c.861C>T p.Asn287Asn
GCF_000383005	Exported	1088	complex	GTAT	ATAC	ATAC:39 GTAT:0	CDS	+	909/1557	303/518	synonymous_variant c.909_912delGTATinsATAC p.305
GCF_000383005	Exported	1118	snp	G	A	A:40 G:0	CDS	+	939/1557	313/518	synonymous_variant c.939G>A p.Lys313Lys
GCF_000383005	Exported	1130	snp	C	T	T:40 C:0	CDS	+	951/1557	317/518	synonymous_variant c.951C>T p.Asp317Asp
GCF_000383005	Exported	1154	snp	A	G	G:40 A:0	CDS	+	975/1557	325/518	synonymous_variant c.975A>G p.Lys325Lys
GCF_000383005	Exported	1163	complex	TAAGTCT	AAAATCC	AAAATCC:38 TAAGTCT:0	CDS	+	984/1557	328/518	synonymous_variant c.984_990delTAAGTCTinsAAAATCC p.331
GCF_000383005	Exported	1196	snp	C	T	T:40 C:0	CDS	+	1017/1557	339/518	synonymous_variant c.1017C>T p.His339His
GCF_000383005	Exported	1262	snp	A	T	T:40 A:0	CDS	+	1083/1557	361/518	synonymous_variant c.1083A>T p.Arg361Arg
GCF_000383005	Exported	1268	snp	T	C	C:40 T:0	CDS	+	1089/1557	363/518	synonymous_variant c.1089T>C p.Ala363Ala
GCF_000383005	Exported	1322	snp	T	C	C:40 T:0	CDS	+	1143/1557	381/518	synonymous_variant c.1143T>C p.Ala381Ala
GCF_000383005	Exported	1331	complex	TTTG	GTTA	GTTA:38 TTTG:0	CDS	+	1152/1557	384/518	synonymous_variant c.1152_1155delTTTGinsGTTA p.386
GCF_000383005	Exported	1340	snp	G	C	C:40 G:0	CDS	+	1161/1557	387/518	synonymous_variant c.1161G>C p.Ala387Ala
GCF_000383005	Exported	1463	snp	T	C	C:40 T:0	CDS	+	1284/1557	428/518	synonymous_variant c.1284T>C p.Asn428Asn
GCF_000383005	Exported	1514	complex	GGAAACA	AGCAACG	AGCAACG:38 GGAAACA:0	CDS	+	1335/1557	445/518	missense_variant c.1335_1341delGGAAACAinsAGCAACG p.Glu446Ala
GCF_000383005	Exported	1548	snp	C	T	T:40 C:0	CDS	+	1369/1557	457/518	synonymous_variant c.1369C>T p.Leu457Leu
GCF_000383005	Exported	1559	snp	T	C	C:40 T:0	CDS	+	1380/1557	460/518	synonymous_variant c.1380T>C p.Ile460Ile
GCF_000383005	Exported	1578	snp	C	T	T:40 C:0	CDS	+	1399/1557	467/518	synonymous_variant c.1399C>T p.Leu467Leu
GCF_000383005	Exported	1583	snp	T	C	C:40 T:0	CDS	+	1404/1557	468/518	synonymous_variant c.1404T>C p.Asn468Asn
GCF_000383005	Exported	1590	snp	A	C	C:40 A:0	CDS	+	1411/1557	471/518	synonymous_variant c.1411A>C p.Arg471Arg
GCF_000383005	Exported	1598	snp	C	T	T:40 C:0	CDS	+	1419/1557	473/518	synonymous_variant c.1419C>T p.Val473Val
GCF_000383005	Exported	1622	snp	G	A	A:40 G:0	CDS	+	1443/1557	481/518	synonymous_variant c.1443G>A p.Pro481Pro
GCF_000383005	Exported	1664	snp	T	C	C:40 T:0	CDS	+	1485/1557	495/518	synonymous_variant c.1485T>C p.Asp495Asp
GCF_000383005	Exported	1685	snp	G	A	A:40 G:0	CDS	+	1506/1557	502/518	synonymous_variant c.1506G>A p.Glu502Glu
GCF_000383005	Exported	1745	snp	A	C	C:36 A:0	CDS	+	17/1212	6/403	missense_variant c.17A>C p.Lys6Thr
GCF_000383005	Exported	1761	snp	A	G	G:34 A:0	CDS	+	33/1212	11/403	synonymous_variant c.33A>G p.Glu11Glu
GCF_000383005	Exported	1767	snp	G	A	A:33 G:0	CDS	+	39/1212	13/403	synonymous_variant c.39G>A p.Arg13Arg
GCF_000383005	Exported	1776	snp	G	A	A:32 G:0	CDS	+	48/1212	16/403	synonymous_variant c.48G>A p.Gly16Gly
GCF_000383005	Exported	1782	snp	A	G	G:31 A:0	CDS	+	54/1212	18/403	synonymous_variant c.54A>G p.Glu18Glu
GCF_000383005	Exported	1801	snp	C	A	A:28 C:0	CDS	+	73/1212	25/403	missense_variant c.73C>A p.Gln25Lys
GCF_000383005	Exported	1810	snp	G	A	A:26 G:0	CDS	+	82/1212	28/403	missense_variant c.82G>A p.Asp28Asn
GCF_000383005	Exported	2244	snp	G	A	A:15 G:0	CDS	+	516/1212	172/403	synonymous_variant c.516G>A p.Gln172Gln
GCF_000383005	Exported	2256	complex	CAAG	ACAA	ACAA:16 CAAG:0	CDS	+	528/1212	176/403	missense_variant c.528_531delCAAGinsACAA p.Lys177Gln
GCF_000383005	Exported	2304	snp	A	G	G:20 A:0	CDS	+	576/1212	192/403	synonymous_variant c.576A>G p.Lys192Lys
GCF_000383005	Exported	2313	snp	G	A	A:20 G:0	CDS	+	585/1212	195/403	synonymous_variant c.585G>A p.Leu195Leu
GCF_000412775	Exported	28	del	TGG	TG	TG:12 TGG:0	CDS	-	73/102	25/33	frameshift_variant c.73delC p.Pro25fs
GCF_000412775	Exported	35	complex	TGTGTC	CGTTTT	CGTTTT:12 TGTGTC:0	CDS	-	68/102	21/33	missense_variant c.63_68delGACACAinsAAAACG p.MetThrHis21IleLysArg
GCF_000412775	Exported	47	snp	C	T	T:14 C:0	CDS	-	56/102	19/33	missense_variant c.56G>A p.Gly19Glu
GCF_000412775	Exported	64	complex	AAAGGTAA	GAATATAAA	GAATATAAA:14 AAAGGTAA:0	CDS	-	39/102	1933-12-01	frameshift_variant&missense_variant c.32_39delTTACCTTTinsTTTATATTC p.Thr12fs
GCF_000412775	Exported	85	snp	A	G	G:16 A:0	CDS	-	18/102	1933-06-01	synonymous_variant c.18T>C p.Val6Val
GCF_000412775	Exported	100	snp	C	A	A:18 C:0	CDS	-	3/102	1933-01-01	start_lost c.3G>T p.Val1?
GCF_000412775	Exported	112	snp	T	A	A:19 T:0
GCF_000412775	Exported	260	complex	GAAT	AAAC	AAAC:18 GAAT:0	CDS	+	81/1557	27/518	synonymous_variant c.81_84delGAATinsAAAC p.29
GCF_000412775	Exported	294	snp	T	C	C:20 T:0	CDS	+	115/1557	39/518	synonymous_variant c.115T>C p.Leu39Leu
GCF_000412775	Exported	318	snp	T	C	C:20 T:0	CDS	+	139/1557	47/518	synonymous_variant c.139T>C p.Leu47Leu
GCF_000412775	Exported	344	snp	T	C	C:20 T:0	CDS	+	165/1557	55/518	synonymous_variant c.165T>C p.Tyr55Tyr
GCF_000412775	Exported	357	snp	T	G	G:20 T:0	CDS	+	178/1557	60/518	missense_variant c.178T>G p.Ser60Ala
GCF_000412775	Exported	368	snp	C	T	T:20 C:0	CDS	+	189/1557	63/518	synonymous_variant c.189C>T p.Asp63Asp
GCF_000412775	Exported	383	snp	A	G	G:20 A:0	CDS	+	204/1557	68/518	synonymous_variant c.204A>G p.Glu68Glu
GCF_000412775	Exported	434	snp	C	T	T:20 C:0	CDS	+	255/1557	85/518	synonymous_variant c.255C>T p.Asp85Asp
GCF_000412775	Exported	455	complex	GCCAG	ACCAC	ACCAC:20 GCCAG:0	CDS	+	276/1557	92/518	missense_variant c.276_280delGCCAGinsACCAC p.Glu94Gln
GCF_000412775	Exported	497	snp	G	A	A:20 G:0	CDS	+	318/1557	106/518	synonymous_variant c.318G>A p.Thr106Thr
GCF_000412775	Exported	518	snp	C	T	T:20 C:0	CDS	+	339/1557	113/518	synonymous_variant c.339C>T p.His113His
GCF_000412775	Exported	555	snp	T	C	C:20 T:0	CDS	+	376/1557	126/518	synonymous_variant c.376T>C p.Leu126Leu
GCF_000412775	Exported	587	snp	T	A	A:20 T:0	CDS	+	408/1557	136/518	synonymous_variant c.408T>A p.Gly136Gly
GCF_000412775	Exported	605	complex	TTTG	CTTA	CTTA:20 TTTG:0	CDS	+	426/1557	142/518	synonymous_variant c.426_429delTTTGinsCTTA p.144
GCF_000412775	Exported	650	mnp	TT	AC	AC:18 TT:0	CDS	+	471/1557	157/518	synonymous_variant c.471_472delTTinsAC p.159
GCF_000412775	Exported	656	complex	CTCT	TTCC	TTCC:18 CTCT:0	CDS	+	477/1557	159/518	synonymous_variant c.477_480delCTCTinsTTCC p.161
GCF_000412775	Exported	734	snp	T	C	C:20 T:0	CDS	+	555/1557	185/518	synonymous_variant c.555T>C p.Tyr185Tyr
GCF_000412775	Exported	743	complex	AATT	TATC	TATC:20 AATT:0	CDS	+	564/1557	188/518	synonymous_variant c.564_567delAATTinsTATC p.190
GCF_000412775	Exported	752	snp	C	A	A:20 C:0	CDS	+	573/1557	191/518	synonymous_variant c.573C>A p.Arg191Arg
GCF_000412775	Exported	881	snp	A	C	C:20 A:0	CDS	+	702/1557	234/518	synonymous_variant c.702A>C p.Ser234Ser
GCF_000412775	Exported	888	complex	CTGT	TTAC	TTAC:18 CTGT:0	CDS	+	709/1557	237/518	synonymous_variant c.709_712delCTGTinsTTAC p.239
GCF_000412775	Exported	902	snp	T	A	A:20 T:0	CDS	+	723/1557	241/518	synonymous_variant c.723T>A p.Val241Val
GCF_000412775	Exported	911	snp	A	G	G:20 A:0	CDS	+	732/1557	244/518	synonymous_variant c.732A>G p.Glu244Glu
GCF_000412775	Exported	935	snp	T	A	A:20 T:0	CDS	+	756/1557	252/518	synonymous_variant c.756T>A p.Gly252Gly
GCF_000412775	Exported	953	complex	TACA	CACT	CACT:20 TACA:0	CDS	+	774/1557	258/518	synonymous_variant c.774_777delTACAinsCACT p.260
GCF_000412775	Exported	968	snp	A	G	G:20 A:0	CDS	+	789/1557	263/518	synonymous_variant c.789A>G p.Ala263Ala
GCF_000412775	Exported	977	snp	T	C	C:20 T:0	CDS	+	798/1557	266/518	synonymous_variant c.798T>C p.Asn266Asn
GCF_000412775	Exported	995	snp	G	A	A:20 G:0	CDS	+	816/1557	272/518	synonymous_variant c.816G>A p.Val272Val
GCF_000412775	Exported	1004	complex	GAAC	AAAT	AAAT:20 GAAC:0	CDS	+	825/1557	275/518	synonymous_variant c.825_828delGAACinsAAAT p.277
GCF_000412775	Exported	1031	snp	A	G	G:20 A:0	CDS	+	852/1557	284/518	synonymous_variant c.852A>G p.Thr284Thr
GCF_000412775	Exported	1040	snp	C	T	T:20 C:0	CDS	+	861/1557	287/518	synonymous_variant c.861C>T p.Asn287Asn
GCF_000412775	Exported	1055	mnp	CA	TC	TC:20 CA:0	CDS	+	876/1557	292/518	missense_variant c.876_877delCAinsTC p.Asn293His
GCF_000412775	Exported	1088	complex	GTAT	ATAC	ATAC:19 GTAT:0	CDS	+	909/1557	303/518	synonymous_variant c.909_912delGTATinsATAC p.305
GCF_000412775	Exported	1106	snp	T	A	A:20 T:0	CDS	+	927/1557	309/518	synonymous_variant c.927T>A p.Thr309Thr
GCF_000412775	Exported	1118	snp	G	A	A:20 G:0	CDS	+	939/1557	313/518	synonymous_variant c.939G>A p.Lys313Lys
GCF_000412775	Exported	1163	snp	T	A	A:20 T:0	CDS	+	984/1557	328/518	synonymous_variant c.984T>A p.Pro328Pro
GCF_000412775	Exported	1232	complex	CGTT	AGTC	AGTC:19 CGTT:0	CDS	+	1053/1557	351/518	synonymous_variant c.1053_1056delCGTTinsAGTC p.353
GCF_000412775	Exported	1262	complex	AGGT	TGGG	TGGG:18 AGGT:0	CDS	+	1083/1557	361/518	synonymous_variant c.1083_1086delAGGTinsTGGG p.363
GCF_000412775	Exported	1322	snp	T	C	C:20 T:0	CDS	+	1143/1557	381/518	synonymous_variant c.1143T>C p.Ala381Ala
GCF_000412775	Exported	1331	complex	TTTG	CTTA	CTTA:19 TTTG:0	CDS	+	1152/1557	384/518	synonymous_variant c.1152_1155delTTTGinsCTTA p.386
GCF_000412775	Exported	1463	snp	T	C	C:20 T:0	CDS	+	1284/1557	428/518	synonymous_variant c.1284T>C p.Asn428Asn
GCF_000412775	Exported	1471	snp	G	C	C:20 G:0	CDS	+	1292/1557	431/518	missense_variant c.1292G>C p.Ser431Thr
GCF_000412775	Exported	1490	snp	T	A	A:19 T:0	CDS	+	1311/1557	437/518	synonymous_variant c.1311T>A p.Arg437Arg
GCF_000412775	Exported	1496	mnp	AG	TA	TA:19 AG:0	CDS	+	1317/1557	439/518	missense_variant c.1317_1318delAGinsTA p.Asp440Asn
GCF_000412775	Exported	1509	snp	C	T	T:20 C:0	CDS	+	1330/1557	444/518	missense_variant c.1330C>T p.Arg444Cys
GCF_000412775	Exported	1514	snp	G	A	A:20 G:0	CDS	+	1335/1557	445/518	synonymous_variant c.1335G>A p.Lys445Lys
GCF_000412775	Exported	1520	snp	A	G	G:20 A:0	CDS	+	1341/1557	447/518	synonymous_variant c.1341A>G p.Thr447Thr
GCF_000412775	Exported	1548	snp	C	T	T:20 C:0	CDS	+	1369/1557	457/518	synonymous_variant c.1369C>T p.Leu457Leu
GCF_000412775	Exported	1565	snp	T	G	G:20 T:0	CDS	+	1386/1557	462/518	missense_variant c.1386T>G p.Asp462Glu
GCF_000412775	Exported	1574	snp	C	T	T:20 C:0	CDS	+	1395/1557	465/518	synonymous_variant c.1395C>T p.Tyr465Tyr
GCF_000412775	Exported	1583	snp	T	C	C:20 T:0	CDS	+	1404/1557	468/518	synonymous_variant c.1404T>C p.Asn468Asn
GCF_000412775	Exported	1595	complex	TGTC	CGTT	CGTT:20 TGTC:0	CDS	+	1416/1557	472/518	synonymous_variant c.1416_1419delTGTCinsCGTT p.474
GCF_000412775	Exported	1618	snp	C	A	A:20 C:0	CDS	+	1439/1557	480/518	missense_variant c.1439C>A p.Ala480Glu
GCF_000412775	Exported	1628	snp	T	C	C:20 T:0	CDS	+	1449/1557	483/518	synonymous_variant c.1449T>C p.Asp483Asp
GCF_000412775	Exported	1634	complex	TCAA	GCAG	GCAG:18 TCAA:0	CDS	+	1455/1557	485/518	missense_variant c.1455_1458delTCAAinsGCAG p.Asp485Glu
GCF_000412775	Exported	1643	snp	A	G	G:20 A:0	CDS	+	1464/1557	488/518	synonymous_variant c.1464A>G p.Gln488Gln
GCF_000412775	Exported	1677	complex	GAAA	CAAG	CAAG:19 GAAA:0	CDS	+	1498/1557	500/518	missense_variant c.1498_1501delGAAAinsCAAG p.GluIle500GlnVal
GCF_000412775	Exported	1685	snp	G	A	A:19 G:0	CDS	+	1506/1557	502/518	synonymous_variant c.1506G>A p.Glu502Glu
GCF_000412775	Exported	1706	snp	G	A	A:20 G:0	CDS	+	1527/1557	509/518	synonymous_variant c.1527G>A p.Leu509Leu
GCF_000412775	Exported	1761	snp	A	G	G:20 A:0	CDS	+	33/1212	11/403	synonymous_variant c.33A>G p.Glu11Glu
GCF_000412775	Exported	1767	snp	G	A	A:20 G:0	CDS	+	39/1212	13/403	synonymous_variant c.39G>A p.Arg13Arg
GCF_000412775	Exported	2245	snp	C	A	A:14 C:0	CDS	+	517/1212	173/403	missense_variant c.517C>A p.Gln173Lys
GCF_000412775	Exported	2256	complex	CAAG	TGAC	TGAC:14 CAAG:0	CDS	+	528/1212	176/403	missense_variant c.528_531delCAAGinsTGAC p.Lys177Asp
GCF_000412775	Exported	2277	snp	C	T	T:16 C:0	CDS	+	549/1212	183/403	synonymous_variant c.549C>T p.Asp183Asp
GCF_000412775	Exported	2290	snp	T	C	C:17 T:0	CDS	+	562/1212	188/403	synonymous_variant c.562T>C p.Leu188Leu
GCF_000412775	Exported	2313	snp	G	A	A:18 G:0	CDS	+	585/1212	195/403	synonymous_variant c.585G>A p.Leu195Leu
GCF_000412775	Exported	2334	snp	C	A	A:20 C:0	CDS	+	606/1212	202/403	synonymous_variant c.606C>A p.Gly202Gly
GCF_000412775	Exported	2349	snp	T	C	C:18 T:0	CDS	+	621/1212	207/403	synonymous_variant c.621T>C p.Ile207Ile
GCF_000412775	Exported	2358	complex	GGAAC	AGAAT	AGAAT:18 GGAAC:0	CDS	+	630/1212	210/403	synonymous_variant c.630_634delGGAACinsAGAAT p.213
GCF_000452385	Exported	34	complex	GTGTG	ACGTT	ACGTT:13 GTGTG:0	CDS	-	69/102	22/33	missense_variant c.65_69delCACACinsAACGT p.ThrHis22LysArg
GCF_000452385	Exported	44	complex	AATCCTAT	GATTCTAC	GATTCTAC:13 AATCCTAT:0	CDS	-	59/102	18/33	missense_variant c.52_59delATAGGATTinsGTAGAATC p.IleGlyPhe18ValGluSer
GCF_000452385	Exported	58	complex	CTC	TTT	TTT:14 CTC:0	CDS	-	45/102	15/33	missense_variant c.43_45delGAGinsAAA p.Glu15Lys
GCF_000452385	Exported	67	mnp	GG	TA	TA:15 GG:0	CDS	-	36/102	1933-12-01	missense_variant c.35_36delCCinsTA p.Thr12Ile
GCF_000452385	Exported	344	snp	T	C	C:40 T:0	CDS	+	165/1557	55/518	synonymous_variant c.165T>C p.Tyr55Tyr
GCF_000452385	Exported	395	snp	C	T	T:39 C:0	CDS	+	216/1557	72/518	synonymous_variant c.216C>T p.Asp72Asp
GCF_000452385	Exported	413	snp	C	T	T:40 C:0	CDS	+	234/1557	78/518	synonymous_variant c.234C>T p.Asp78Asp
GCF_000452385	Exported	434	snp	C	T	T:40 C:0	CDS	+	255/1557	85/518	synonymous_variant c.255C>T p.Asp85Asp
GCF_000452385	Exported	518	complex	CCTG	TCTA	TCTA:38 CCTG:0	CDS	+	339/1557	113/518	synonymous_variant c.339_342delCCTGinsTCTA p.115
GCF_000452385	Exported	555	snp	T	C	C:40 T:0	CDS	+	376/1557	126/518	synonymous_variant c.376T>C p.Leu126Leu
GCF_000452385	Exported	587	snp	T	A	A:40 T:0	CDS	+	408/1557	136/518	synonymous_variant c.408T>A p.Gly136Gly
GCF_000452385	Exported	674	snp	T	C	C:40 T:0	CDS	+	495/1557	165/518	synonymous_variant c.495T>C p.Asn165Asn
GCF_000452385	Exported	704	snp	C	T	T:40 C:0	CDS	+	525/1557	175/518	synonymous_variant c.525C>T p.Asp175Asp
GCF_000452385	Exported	734	snp	T	C	C:40 T:0	CDS	+	555/1557	185/518	synonymous_variant c.555T>C p.Tyr185Tyr
GCF_000452385	Exported	836	snp	C	T	T:40 C:0	CDS	+	657/1557	219/518	synonymous_variant c.657C>T p.Asp219Asp
GCF_000452385	Exported	902	snp	T	A	A:40 T:0	CDS	+	723/1557	241/518	synonymous_variant c.723T>A p.Val241Val
GCF_000452385	Exported	1031	snp	A	G	G:40 A:0	CDS	+	852/1557	284/518	synonymous_variant c.852A>G p.Thr284Thr
GCF_000452385	Exported	1040	snp	C	T	T:40 C:0	CDS	+	861/1557	287/518	synonymous_variant c.861C>T p.Asn287Asn
GCF_000452385	Exported	1106	snp	T	A	A:40 T:0	CDS	+	927/1557	309/518	synonymous_variant c.927T>A p.Thr309Thr
GCF_000452385	Exported	1118	snp	G	A	A:40 G:0	CDS	+	939/1557	313/518	synonymous_variant c.939G>A p.Lys313Lys
GCF_000452385	Exported	1130	snp	C	T	T:40 C:0	CDS	+	951/1557	317/518	synonymous_variant c.951C>T p.Asp317Asp
GCF_000452385	Exported	1262	snp	A	T	T:40 A:0	CDS	+	1083/1557	361/518	synonymous_variant c.1083A>T p.Arg361Arg
GCF_000452385	Exported	1322	snp	T	C	C:40 T:0	CDS	+	1143/1557	381/518	synonymous_variant c.1143T>C p.Ala381Ala
GCF_000452385	Exported	1331	complex	TTTG	CTTA	CTTA:38 TTTG:0	CDS	+	1152/1557	384/518	synonymous_variant c.1152_1155delTTTGinsCTTA p.386
GCF_000452385	Exported	1340	snp	G	C	C:40 G:0	CDS	+	1161/1557	387/518	synonymous_variant c.1161G>C p.Ala387Ala
GCF_000452385	Exported	1463	snp	T	C	C:40 T:0	CDS	+	1284/1557	428/518	synonymous_variant c.1284T>C p.Asn428Asn
GCF_000452385	Exported	1471	snp	G	C	C:40 G:0	CDS	+	1292/1557	431/518	missense_variant c.1292G>C p.Ser431Thr
GCF_000452385	Exported	1478	snp	C	T	T:40 C:0	CDS	+	1299/1557	433/518	synonymous_variant c.1299C>T p.Ala433Ala
GCF_000452385	Exported	1490	snp	T	C	C:40 T:1	CDS	+	1311/1557	437/518	synonymous_variant c.1311T>C p.Arg437Arg
GCF_000452385	Exported	1496	mnp	AG	TA	TA:38 AG:0	CDS	+	1317/1557	439/518	missense_variant c.1317_1318delAGinsTA p.Asp440Asn
[truncated: 25,937 more rows]

## Sheet: F6_R_mutant_trade-off_exp
Condition	Time	Strain	Proportion
[truncated: 36 more rows]

[truncated: 1 more sheets: FS4_LOF_medium_genes]
